# Supplementary material for: Transcriptomic analysis reveals differences in the regulation of amino acid metabolism in asexual and sexual planarians
Source: Sci Rep. 2019 Apr 16;9:6132. doi: 10.1038/s41598-019-42025-z (PMC6467871; doi:10.1038/s41598-019-42025-z)
Supplement: Supplementary file 1 — Supplementary Dataset 1 [file 41598_2019_42025_MOESM1_ESM.zip]

Archive with 3 entries (2 files):
- D.ryukyuensis.Trinity.fasta
- __MACOSX/
- __MACOSX/._D.ryukyuensis.Trinity.fasta
