# Supplementary material for: Transcriptomic analysis reveals differences in the regulation of amino acid metabolism in asexual and sexual planarians
Source: Sci Rep. 2019 Apr 16;9:6132. doi: 10.1038/s41598-019-42025-z (PMC6467871; doi:10.1038/s41598-019-42025-z)
Supplement: Supplementary file 4 — supplementary dataset 2 [file 41598_2019_42025_MOESM4_ESM.fa]

>m.9002 TR10000|c0_g1_i1|m.9002 TR10000|c0_g1_i1|g.9002  ORF TR10000|c0_g1_i1|g.9002 TR10000|c0_g1_i1|m.9002 type:internal len:398 (-) TR10000|c0_g1_i1:1-1191(-)
CLFKSTNIQFINKMQNPGEIESNYDKVIESFEDLNLKQELLRGIFAYGFEKPSAIQKQAI
LPAIEGHDLIAQAQSGTGKTATFSISVLQNIDTSINKTQAIILAPTRELAVQIHKVINSL
GDYMGAKCYSCIGGTSVRDDIRNLESGVHVVVGTPGRVVDMITKGYIRSEHIKMFVLDEA
DEMLSRGFQDSVCQCVQHLNSETQNLILSATMSDEVLLIASKFMNNPVKILVKKEELTLE
GIRQFYINVSQDEYKFDTLIDLYESITISQAVIFCSFKNKVVTLTDNLRAKGFVVSSVHG
DMQQEERNKIMNEFRSGSSRILITTDLLSRGIDIQQVSIVINYDLPREREKYIHRIGRGG
RFGRKGVAVNFVTDKDYNEMQELEKFYNTKIDEMPMN
>m.9007 TR10005|c0_g2_i1|m.9007 TR10005|c0_g2_i1|g.9007  ORF TR10005|c0_g2_i1|g.9007 TR10005|c0_g2_i1|m.9007 type:internal len:98 (+) TR10005|c0_g2_i1:2-292(+)
FLQFNTWKKPKQCVVKMKDYSVIIFESGKCRIMGCKKPIIKKQIKCKDLEIQIDCIQSIT
VTYDLGHLVNLYRLNDGDCWFEPELFPAIRINKYKPL
>m.880 TR1000|c0_g1_i1|m.880 TR1000|c0_g1_i1|g.880  ORF TR1000|c0_g1_i1|g.880 TR1000|c0_g1_i1|m.880 type:5prime_partial len:82 (+) TR1000|c0_g1_i1:1-246(+)
LYFLYTVRGEDLQFFGKGVVKDGKGSVTIFGKEFDASVNADVEVCAGEICAACHIDGPDG
DQQPSFSCQQLAPKLKLERRK*
>m.9008 TR10010|c0_g1_i1|m.9008 TR10010|c0_g1_i1|g.9008  ORF TR10010|c0_g1_i1|g.9008 TR10010|c0_g1_i1|m.9008 type:3prime_partial len:50 (+) TR10010|c0_g1_i1:179-325(+)
MSASILFLQGLSSSPFENHCHATVSRVTTEPRGPLTGMIYKKVDYKHFL
>m.9012 TR10012|c0_g1_i1|m.9012 TR10012|c0_g1_i1|g.9012  ORF TR10012|c0_g1_i1|g.9012 TR10012|c0_g1_i1|m.9012 type:complete len:52 (+) TR10012|c0_g1_i1:375-530(+)
MILITFYEPTSHFEHTGIIIFLIGHKRISVSSKNQNFTKKLLTLDLPTEQI*
>m.9018 TR10018|c0_g1_i1|m.9018 TR10018|c0_g1_i1|g.9018  ORF TR10018|c0_g1_i1|g.9018 TR10018|c0_g1_i1|m.9018 type:internal len:121 (-) TR10018|c0_g1_i1:1-360(-)
PRDFRPHIRPGYLIPMYFDVDHGFRVHRYFKKSIGRYFSSLTAQQLDLMYNMDRQWRPYL
SGPFGQRVFNIERFLINFQKDHHNSFSDLDSVDANPPAGDPNSGGGGGGGLPPVEMEDDN
>m.9019 TR10018|c1_g1_i1|m.9019 TR10018|c1_g1_i1|g.9019  ORF TR10018|c1_g1_i1|g.9019 TR10018|c1_g1_i1|m.9019 type:internal len:106 (-) TR10018|c1_g1_i1:1-315(-)
GGGGGGGGGGLSPVEMEDDNHDEEGVDAQQIDEEALLILQQGSRRRKKCVVCEQRLEDFS
LNATINKYKRALGIETDYYPPDINTEALVALFRHETGDDISTYQE
>m.882 TR1001|c0_g1_i1|m.882 TR1001|c0_g1_i1|g.882  ORF TR1001|c0_g1_i1|g.882 TR1001|c0_g1_i1|m.882 type:5prime_partial len:212 (-) TR1001|c0_g1_i1:124-759(-)
SNNFSSSSRIKMTTVKVTYFNARGRAEIIRLVLKASKVEFEDVRLTKEQWVDVKPTTPTG
KLPVVEYEGKKLTQSMAIARAIARKYGFMGEDDKEYYLIERAIGQMVDVLEGMYKIYFAP
EEKKEDLRTEFVTTSGRDNLKSLEGFIKESGFFVGEKITLAELFFVVLTDYLEKLPKLYD
DFPKLKELRERVLKANTDVEDWVKTRPVTDM*
>m.9020 TR10020|c0_g1_i1|m.9020 TR10020|c0_g1_i1|g.9020  ORF TR10020|c0_g1_i1|g.9020 TR10020|c0_g1_i1|m.9020 type:complete len:188 (-) TR10020|c0_g1_i1:231-794(-)
MFKKFDENANIASINNAKNSVTKSIRNKLVEQFPHSEKYIDQIIPKKDGLKLVKCHDHLE
LYADSQGDVLFFRQREGALFPSLKTLHKYPFMLPYMQVDRGAIKHVLNGSNIMCPGLTSP
GARMTDVPRESVVAVMAEGKENAVAVGVMKMSTEEILTENKGIGIENVHYLSDGLWNIKA
VKKLIKG*
>m.9024 TR10026|c0_g1_i1|m.9024 TR10026|c0_g1_i1|g.9024  ORF TR10026|c0_g1_i1|g.9024 TR10026|c0_g1_i1|m.9024 type:complete len:70 (-) TR10026|c0_g1_i1:731-940(-)
MCVSAYYWLLSLYDDESIFIYRIICLLSKIIYISERRSLDIISYTPACKPNIEKMKEEMW
WKLMQIKQI*
>m.9026 TR10028|c0_g1_i1|m.9026 TR10028|c0_g1_i1|g.9026  ORF TR10028|c0_g1_i1|g.9026 TR10028|c0_g1_i1|m.9026 type:complete len:76 (-) TR10028|c0_g1_i1:53-280(-)
MSKSFFLCILIILSLFMIISSQNSNYAAKRRLDGYGSKRKSHSFFNTDWSRVRLHGNYKK
EPKFEESDDFSEHSE*
>m.9035 TR10034|c0_g2_i1|m.9035 TR10034|c0_g2_i1|g.9035  ORF TR10034|c0_g2_i1|g.9035 TR10034|c0_g2_i1|m.9035 type:3prime_partial len:61 (-) TR10034|c0_g2_i1:1-180(-)
MQRWLEVSESCNTPIIFKLIDQIRTEAKRGNNIVKHRCTRFGSFLERAHQIKKNKIQNDL
>m.9038 TR10035|c0_g1_i1|m.9038 TR10035|c0_g1_i1|g.9038  ORF TR10035|c0_g1_i1|g.9038 TR10035|c0_g1_i1|m.9038 type:internal len:88 (-) TR10035|c0_g1_i1:3-263(-)
SRKYDDEQNHSRKYDDEQNHSRKYDDERTFSRDDNERYSRKCDEKQKLFRKCDDKERYSR
KCDDRNNKRKCDEKIKRDEYVGTRNDR
>m.9050 TR10046|c0_g1_i1|m.9050 TR10046|c0_g1_i1|g.9050  ORF TR10046|c0_g1_i1|g.9050 TR10046|c0_g1_i1|m.9050 type:internal len:113 (-) TR10046|c0_g1_i1:1-336(-)
AIGILFKKLNIIIPHPSNGVDTRKINKLFSLKYQKGLITTSNDNYKSTKYIEAQSNTTDI
IKKPIEIETMICGICYSEIIQCYNSCGHGYCISCIIEPKGCATCGINSKKIN
>m.9052 TR10047|c0_g1_i1|m.9052 TR10047|c0_g1_i1|g.9052  ORF TR10047|c0_g1_i1|g.9052 TR10047|c0_g1_i1|m.9052 type:complete len:108 (+) TR10047|c0_g1_i1:311-634(+)
MFGFYALFSVILLCQLNLGSFKRIGACVKPDIVCSKAKSVKMSFDDGCGRYCQCFKSVQG
YWAAACPRSLCNPNIVNKFKNNRDSFDEHCRKVSIKINDKLDALLNQ*
>m.885 TR1004|c0_g1_i1|m.885 TR1004|c0_g1_i1|g.885  ORF TR1004|c0_g1_i1|g.885 TR1004|c0_g1_i1|m.885 type:complete len:50 (-) TR1004|c0_g1_i1:206-355(-)
MIKTLEFIIEYYRREGKKQMLEINKSKIVKLKKSCISKKEKCGSGTIKS*
>m.9057 TR10053|c0_g1_i1|m.9057 TR10053|c0_g1_i1|g.9057  ORF TR10053|c0_g1_i1|g.9057 TR10053|c0_g1_i1|m.9057 type:complete len:56 (-) TR10053|c0_g1_i1:2-169(-)
MGLHHRFEQFEREIIPLQTSWRVKYAVLQFEEEDSADECLDPEARHNPSTDDIVV*
>m.9059 TR10055|c0_g1_i1|m.9059 TR10055|c0_g1_i1|g.9059  ORF TR10055|c0_g1_i1|g.9059 TR10055|c0_g1_i1|m.9059 type:internal len:104 (+) TR10055|c0_g1_i1:3-311(+)
EDNKEIIGIDNKQYQELIRTNILQKLVDDGVLKNVELIYEDSFENPPLYSDFFIEKIRKE
SPIFKRLFSLINIRKVNFQRLLDSLEESTSEYKALNSLDDKEK
>m.9061 TR10058|c0_g1_i1|m.9061 TR10058|c0_g1_i1|g.9061  ORF TR10058|c0_g1_i1|g.9061 TR10058|c0_g1_i1|m.9061 type:complete len:53 (-) TR10058|c0_g1_i1:216-374(-)
MEFYVDNNVKLYSIGNKWKSAFIERFNKTLKSFKCEKSIEHGIENGCIYYYN*
>m.9062 TR10059|c0_g1_i1|m.9062 TR10059|c0_g1_i1|g.9062  ORF TR10059|c0_g1_i1|g.9062 TR10059|c0_g1_i1|m.9062 type:complete len:70 (+) TR10059|c0_g1_i1:74-283(+)
MIIPVRCFTCGKVIGNKWENYIALLQAEYTEGDALDALNLTRYCCRRMLLTHVDLIEKLL
SYAPLDKDK*
>m.9063 TR10060|c0_g1_i1|m.9063 TR10060|c0_g1_i1|g.9063  ORF TR10060|c0_g1_i1|g.9063 TR10060|c0_g1_i1|m.9063 type:complete len:466 (+) TR10060|c0_g1_i1:172-1569(+)
MDKRLKEKLCTIDPEIYGLCQREKRRQIQELEMIASENMASRAVLEALSSSFHNKYSEGE
VGARYYGGNEVVDAMESLCKKRCLEAFRLDPEQWGVNVQPYSGSPANFAVYTGVVGPHGR
IMGLDLPDGGHLTHGFKSLSRKVSATSLFFESMPYKVNPETGLIDYDQLAITSKLFRPQI
IIAGISCYARNLDYARFRKIANDCDSYLMADMAHISGLVAAGLVPSPFDHADIVTSTTHK
TLRGPRAGIIFYRKGIRKVTASGDKIMFDLAKKINESVFPGLQGGPHNNTLASIAVAMKL
ATEPEFIEYQKQVLENCQQLCKSMQEYGYEVVTGGSDNHICHINFRKLNLEGAKVEKLLE
EVNIVINKNTCPGDKNALRPSGIRLGTPALTSRGFKPKDIIHVAEFLHRGIELALSVQAL
QKKNIVDEFKEILKTDEEIRNKMASLKSEIVTFAEGFDMPGIDDY*
>m.9066 TR10062|c0_g2_i1|m.9066 TR10062|c0_g2_i1|g.9066  ORF TR10062|c0_g2_i1|g.9066 TR10062|c0_g2_i1|m.9066 type:5prime_partial len:69 (+) TR10062|c0_g2_i1:2-208(+)
VYLLPQISKQRRTQKADPRRRPSRKSGNLSANKQLYFDRSLSFVVTISLIVVTNYQKTQL
KTVKFYVF*
>m.9067 TR10066|c0_g1_i1|m.9067 TR10066|c0_g1_i1|g.9067  ORF TR10066|c0_g1_i1|g.9067 TR10066|c0_g1_i1|m.9067 type:complete len:190 (+) TR10066|c0_g1_i1:104-673(+)
MIPIKTLYSLNNILCFWHVLAGLLLIIFGIGVFIDNEVIIRCEQNSCTFKNNTDQFLVTT
IFIQSDGVLVSYGSTFVGLWGGVICMFFGMTVLTGCSRKIVNLGFFLNFVAMLIMVPAVI
LSVIQLIAWFTVPVLTWNLIDLYFYVRIIGEFVLSCLELILLLIQILLNANRVRIRRDFF
HVHPTLPKV*
>m.886 TR1006|c1_g1_i1|m.886 TR1006|c1_g1_i1|g.886  ORF TR1006|c1_g1_i1|g.886 TR1006|c1_g1_i1|m.886 type:5prime_partial len:74 (-) TR1006|c1_g1_i1:216-437(-)
LLQSSLLKMDFGLFISENITTLIGEVATHDQTLRDPVIICAEYLIPSSKIKISILKDDIK
NECIKLSAIESFN*
>m.9074 TR10072|c0_g1_i1|m.9074 TR10072|c0_g1_i1|g.9074  ORF TR10072|c0_g1_i1|g.9074 TR10072|c0_g1_i1|m.9074 type:3prime_partial len:72 (+) TR10072|c0_g1_i1:162-374(+)
MDETEIQPAKSKREFRKFSIDEIDLQRDQLSFIDHCHLNCNVQPSEFLSGSNDIDIDNDN
DNDTHPPIALT
>m.9075 TR10073|c0_g1_i1|m.9075 TR10073|c0_g1_i1|g.9075  ORF TR10073|c0_g1_i1|g.9075 TR10073|c0_g1_i1|m.9075 type:complete len:81 (+) TR10073|c0_g1_i1:82-324(+)
MKQRGIMVYIGAFLIFLFESQIMKTKAETTFLKNMILRALSSLKAKSEMKRQSDQDNSIE
FPCLFHAIHCPDINNLINQP*
>m.9076 TR10074|c0_g1_i1|m.9076 TR10074|c0_g1_i1|g.9076  ORF TR10074|c0_g1_i1|g.9076 TR10074|c0_g1_i1|m.9076 type:5prime_partial len:54 (-) TR10074|c0_g1_i1:243-404(-)
SLLSNCTNIVSADVPNTLKVNEGNYCFCLHIYLTKIVGDVTHNHIVNYAIKLE*
>m.9079 TR10076|c0_g1_i1|m.9079 TR10076|c0_g1_i1|g.9079  ORF TR10076|c0_g1_i1|g.9079 TR10076|c0_g1_i1|m.9079 type:complete len:68 (-) TR10076|c0_g1_i1:46-249(-)
MYGIKHQLEFTGLANSLYILSYIVLTEINKSLRHVLNLANKFINPTHPIDSEEEIDLDWT
NIQTQID*
>m.9080 TR10076|c0_g1_i1|m.9080 TR10076|c0_g1_i1|g.9080  ORF TR10076|c0_g1_i1|g.9080 TR10076|c0_g1_i1|m.9080 type:5prime_partial len:51 (-) TR10076|c0_g1_i1:174-326(-)
SRRSNNNQVLKQLRISSTTIKAIKVKCMASNISWSLQAWRIHFTFLATLY*
>m.9081 TR10079|c0_g1_i1|m.9081 TR10079|c0_g1_i1|g.9081  ORF TR10079|c0_g1_i1|g.9081 TR10079|c0_g1_i1|m.9081 type:5prime_partial len:53 (+) TR10079|c0_g1_i1:1-159(+)
ARQVSSRSGCDTSGEFLVSFKIHVLGHIQSIKVNIFYVQISNDENKFSDSDL*
>m.9083 TR10080|c0_g1_i1|m.9083 TR10080|c0_g1_i1|g.9083  ORF TR10080|c0_g1_i1|g.9083 TR10080|c0_g1_i1|m.9083 type:5prime_partial len:51 (-) TR10080|c0_g1_i1:356-508(-)
IIIIIIIIIIIIIIMENEKSFLEALITPHKSEGSNQCWFITIIKAIQAPR*
>m.887 TR1008|c0_g1_i1|m.887 TR1008|c0_g1_i1|g.887  ORF TR1008|c0_g1_i1|g.887 TR1008|c0_g1_i1|m.887 type:complete len:248 (+) TR1008|c0_g1_i1:110-853(+)
MSVEQAIIELDVLKSNNKHKELCDLIEKKYAADEYKVPELLWRYSAALYEIGIATKDKAE
HKRILMRALEMSKLGLEKDANNVGCNKWYGILLDITGRIEGIKKRIENSFNVKKHLDIAN
ERANKSDSLILHALGVWCYEVSALSWVNRKLAETFFATPPTSTFEEALVYFLDAEKKQPG
FLAANYLYIGKTYDQLNKKPEAKEYFQKCADIQRSDVDTLAVMQRRSCRIFEKVLITSVN
INLFFIS*
>m.9089 TR10092|c0_g1_i1|m.9089 TR10092|c0_g1_i1|g.9089  ORF TR10092|c0_g1_i1|g.9089 TR10092|c0_g1_i1|m.9089 type:5prime_partial len:82 (+) TR10092|c0_g1_i1:2-247(+)
DKVFCVLCSESVVGRTSSVKRHYETKHYSLLTKTEAEQKDHISREVEKLNIQSTSFEIFL
SGNSNLVAASFEISKNMETIQ*
>m.9091 TR10094|c0_g1_i1|m.9091 TR10094|c0_g1_i1|g.9091  ORF TR10094|c0_g1_i1|g.9091 TR10094|c0_g1_i1|m.9091 type:internal len:80 (-) TR10094|c0_g1_i1:2-238(-)
TRIFYHHLEMTITNAFVLYRSLNAQKNQTTDRTEKLKDMTMKEFRVVIAKELCISAQKRS
VGRPSYQPITNNCVGKKAV
>m.9093 TR10098|c0_g1_i1|m.9093 TR10098|c0_g1_i1|g.9093  ORF TR10098|c0_g1_i1|g.9093 TR10098|c0_g1_i1|m.9093 type:complete len:71 (-) TR10098|c0_g1_i1:105-317(-)
MIEMNTKIICPSNSFYNTLKFFGIQNKDRGPPCKQRQSGLRFFKKISNFQKKNFLIFLSE
YAFLLQSYRL*
>m.890 TR1009|c0_g1_i1|m.890 TR1009|c0_g1_i1|g.890  ORF TR1009|c0_g1_i1|g.890 TR1009|c0_g1_i1|m.890 type:complete len:63 (+) TR1009|c0_g1_i1:790-978(+)
MDLHNILLNCTILQENFHRINQLDFIFRSLYYNQISVKDICFHFKSVLKKLNFCKPRFHS
AS*
>m.893 TR1009|c0_g1_i1|m.893 TR1009|c0_g1_i1|g.893  ORF TR1009|c0_g1_i1|g.893 TR1009|c0_g1_i1|m.893 type:3prime_partial len:51 (+) TR1009|c0_g1_i1:997-1146(+)
MKRSKLKLENKSITCSEIKIWQKTLANTLMPIIRSNILPGTTVISDNWPA
>m.894 TR1009|c0_g2_i1|m.894 TR1009|c0_g2_i1|g.894  ORF TR1009|c0_g2_i1|g.894 TR1009|c0_g2_i1|m.894 type:complete len:93 (+) TR1009|c0_g2_i1:198-476(+)
MSSENIQVFVKDCKFNTGNDRQFSVNLSPKSTVEYLKELIGDKLKASNNLMELSFQGDEL
SDDKTLDFYEVDDGATLMLVTKVRGGWYSMFH*
>m.61 TR100|c0_g1_i1|m.61 TR100|c0_g1_i1|g.61  ORF TR100|c0_g1_i1|g.61 TR100|c0_g1_i1|m.61 type:5prime_partial len:86 (+) TR100|c0_g1_i1:2-259(+)
VTTPADLLAKKLLLKMFHRFDEIEKFISLCKPYFDLLEKSKKSREKIIYAMLDEYLVEEY
KGTASKVNGFVDRLCFAFFELDNMI*
>m.9094 TR10102|c0_g1_i1|m.9094 TR10102|c0_g1_i1|g.9094  ORF TR10102|c0_g1_i1|g.9094 TR10102|c0_g1_i1|m.9094 type:complete len:203 (+) TR10102|c0_g1_i1:261-869(+)
MNKYVRLHYYDCRGEAEVLRLLFKVANIKFEDKRYTEQEWNEAKAVFKIQELPLVENSDG
RLLTENLAIARYFSFTRGLMGNSEWEYYMIEKCIEHIDEALQLLNSIVYKNATLDENQLF
TLKDSLKILNKVAEINKSGFLVGKSASLADIFLLVLLDYADMRAGKEYFTKLKKLLEVKK
IMLKTYEEVNTWITTMRPITDS*
>m.9096 TR10104|c0_g1_i1|m.9096 TR10104|c0_g1_i1|g.9096  ORF TR10104|c0_g1_i1|g.9096 TR10104|c0_g1_i1|m.9096 type:5prime_partial len:65 (+) TR10104|c0_g1_i1:2-196(+)
KQCIGTFQFPIQWYIFQVKMPVGVSHTPYTPIIRERLAIYATHTAPNSTNQSVTDANIHP
ILIG*
>m.9099 TR10108|c0_g1_i1|m.9099 TR10108|c0_g1_i1|g.9099  ORF TR10108|c0_g1_i1|g.9099 TR10108|c0_g1_i1|m.9099 type:5prime_partial len:67 (+) TR10108|c0_g1_i1:1-201(+)
ASILDVGSGSGYLTACFMKKVSTEFWINLKRMGISNFYSLFQRLLITIVDEVDRKGYKQK
GTCNEY*
>m.9101 TR10114|c0_g1_i1|m.9101 TR10114|c0_g1_i1|g.9101  ORF TR10114|c0_g1_i1|g.9101 TR10114|c0_g1_i1|m.9101 type:3prime_partial len:127 (+) TR10114|c0_g1_i1:1-378(+)
MKMNDHLREIGREDMINRDILKKLEFYEEYQEREIQDFEEIITRRQQIENIIGMRMNEYL
KAIGREDMIEADIKDQLEFCENYEMERKELSIEDVRDAKEFVPYYSESENESEYGTTEKY
EIFEEE
>m.9104 TR10121|c0_g1_i1|m.9104 TR10121|c0_g1_i1|g.9104  ORF TR10121|c0_g1_i1|g.9104 TR10121|c0_g1_i1|m.9104 type:3prime_partial len:56 (-) TR10121|c0_g1_i1:2-166(-)
MLETNQPFEWIIDNVDEVITDNGIWSKYFKFLNLPYKLRLRIYPSFGVLCIRLCI
>m.9107 TR10122|c0_g1_i1|m.9107 TR10122|c0_g1_i1|g.9107  ORF TR10122|c0_g1_i1|g.9107 TR10122|c0_g1_i1|m.9107 type:3prime_partial len:60 (+) TR10122|c0_g1_i1:219-395(+)
MKQNSVKVLSMVVVVQMETILKQLKIVKTLANNKFKCFICKVFSFYYLKKIKSASFKKK
>m.9106 TR10122|c0_g1_i1|m.9106 TR10122|c0_g1_i1|g.9106  ORF TR10122|c0_g1_i1|g.9106 TR10122|c0_g1_i1|m.9106 type:5prime_partial len:105 (+) TR10122|c0_g1_i1:2-316(+)
TKALDMINNCCKKFNIKRLFPISKKPNTMKSIIFTILIIFAILKPWNCRDTKCLEPKFVG
PCRAAMPRFYFNNETEQCESFIYGGCSANGNNFETIEDCENTCE*
>m.9108 TR10123|c0_g1_i1|m.9108 TR10123|c0_g1_i1|g.9108  ORF TR10123|c0_g1_i1|g.9108 TR10123|c0_g1_i1|m.9108 type:complete len:66 (+) TR10123|c0_g1_i1:166-363(+)
MSWLSESRRLLSHGGSGKHQRELELKAVQLKSDKRLVRELKESVERNTNFPERLSRTTEI
LKTRV*
>m.9113 TR10129|c0_g1_i1|m.9113 TR10129|c0_g1_i1|g.9113  ORF TR10129|c0_g1_i1|g.9113 TR10129|c0_g1_i1|m.9113 type:5prime_partial len:217 (-) TR10129|c0_g1_i1:66-716(-)
NNFQIIDNCCHKYCNKCDGMYELRDIICPFDRNVNNNSNIDLMEKILKSKFENIIGKFVD
LILKNILFIKDNLLNLFNGEINRSCQLSQQTFSNQYYFNEIEYDNISINLEILKHFESNF
GNITDKVEIIYKSYDSLISKLNFIYYECHGKICSYKNFEQRALCETERDHIIERYNYCLD
NLIGEHLLNGAQKLLLLFDLEETVIINFQKIVQLIN*
>m.9114 TR10130|c1_g1_i1|m.9114 TR10130|c1_g1_i1|g.9114  ORF TR10130|c1_g1_i1|g.9114 TR10130|c1_g1_i1|m.9114 type:3prime_partial len:53 (-) TR10130|c1_g1_i1:2-157(-)
MHLNFLFITYDRENNHKAIIKFINFKKNIKILVVDIMHYIASPTHTQLELLV
>m.9119 TR10131|c0_g2_i1|m.9119 TR10131|c0_g2_i1|g.9119  ORF TR10131|c0_g2_i1|g.9119 TR10131|c0_g2_i1|m.9119 type:complete len:916 (+) TR10131|c0_g2_i1:95-2842(+)
MSKMSNIEEENEVNGDENDITNRNISNELDSEDIFNEENTQDSIGEENNLTELVVLDPNH
PLMNRFQKSLNAMLVKHLERIQLEDRETAEDLRKHRTQHVEEGNELFTVQQELARFQSVL
DGLNEEYNTAKFTRENTELCLNSAQDEYRRVKYEVDFETAKMQEMRLEMDNIALRLHYLR
SAEEDIKGDIAVMKRAAEKAVEDLENAEKEKMHQDFLLDTLVNEVARLKEDIGLYEAQLV
AQNDEKCAAKLTLHEAQNEIQSIILERKQLMNKWNSSLIDLTRRNEAFCAINEALGEKKE
QILVLENEIDGYRRNTKKEQDLNERMTLIYKKSEYDIANLKKNIDDTKSKYETMKINYAK
NINILHETETNLLIVLKDKKEELAITDSYQKNIEDLYKLKNNLKDKLVEELRNKLTMKSA
TIYLEKQIKNTRDQSRQLESQVVLLANTESSNLLRLAELKSEISQIEKYLKITEEEINEN
NDTINKLEIEMGRSKTSIERRQDSIDRLNKQLELLLQTRGGIEFGPLEITISHLNKNIQT
AYDEVSDLEQQWLRKQHEIVKLFNEKEVLNEEISRLKQQSFLLVQKKMRIEGSIKKENHE
KGIIEKELLQIQNKMVKINNEIYRERFSKENLENVNGLAETDFIRELKEEEIETAKLQSK
IDEIESKKDQQLKEIVENQWQVMMYEKKIQLIQEAQLTITSDLGQGEMKAMKAEIHRMEV
RYKQLTLQQEYLIQDMEKSVVKRDIITKRGEALEKMQSKVTTKGTLERNIAEIKRKTEQI
KKNGQDCDDRTVNYRTQLTTTIERIMEQEEINNTKKRELMNVGLHLEEISLVKYSQLMEL
QHKQQYYKYYSELRDRKYVRLCKTSTALGREKKAQNERMNSLIVIIDKIISEYPQTQTSL
FPTRQLIETYIEEYR*
>m.9122 TR10133|c0_g1_i1|m.9122 TR10133|c0_g1_i1|g.9122  ORF TR10133|c0_g1_i1|g.9122 TR10133|c0_g1_i1|m.9122 type:5prime_partial len:59 (-) TR10133|c0_g1_i1:229-405(-)
LFYCYVKQCIKLLWFRHRKQRYGICTQYQKPRIKIFMNLFCPQLTLQRNCKTTKYQDI*
>m.9125 TR10137|c0_g1_i1|m.9125 TR10137|c0_g1_i1|g.9125  ORF TR10137|c0_g1_i1|g.9125 TR10137|c0_g1_i1|m.9125 type:internal len:96 (-) TR10137|c0_g1_i1:3-287(-)
QSRNDECKNGYKYPEKLAKITLKIYNYNYNSQFRKNSLSFEKYLHFNTHPAQIRKGTHFN
FSIESGQIRNRLLIPTYNSQVKFNLIPSDEEESKF
>m.900 TR1013|c0_g1_i1|m.900 TR1013|c0_g1_i1|g.900  ORF TR1013|c0_g1_i1|g.900 TR1013|c0_g1_i1|m.900 type:internal len:197 (-) TR1013|c0_g1_i1:2-589(-)
LENKHWVLFIYDKNLGLAFNIDPLKTSFLPDLAAQLGQCLTSELNIFIGESVKFSNVAKF
KRETQQNGHDYGPFVCGYSLHRFLGKPLFGIEISKILKFADEISRSKNIDSKGGCMSSSY
NTLNTFITGLEIIFEDMLAFANSLIPNKEFLVVDPALSSACVNVDNDYISDVVAFNIFKN
RKIIFCPYKPGNRDWA
>m.9128 TR10145|c0_g1_i1|m.9128 TR10145|c0_g1_i1|g.9128  ORF TR10145|c0_g1_i1|g.9128 TR10145|c0_g1_i1|m.9128 type:5prime_partial len:66 (-) TR10145|c0_g1_i1:205-402(-)
FVFTILTKVKIHKTFLSISFECVIIQLVEKIFEKVEKIKYQPLMIVLINLVILHYFENLA
YFGPY*
>m.9129 TR10147|c0_g1_i1|m.9129 TR10147|c0_g1_i1|g.9129  ORF TR10147|c0_g1_i1|g.9129 TR10147|c0_g1_i1|m.9129 type:5prime_partial len:108 (+) TR10147|c0_g1_i1:1-324(+)
PPIIPSKAIIISISKIAIIQIIKLKNMKILLQMILSLGLLLIVQFSMSSATPNYNELFKR
MIMSDFNRDNIKRMDPIALQDFYKKLVDDANKSAINHHQMWDSGFGR*
>m.9130 TR10157|c0_g1_i1|m.9130 TR10157|c0_g1_i1|g.9130  ORF TR10157|c0_g1_i1|g.9130 TR10157|c0_g1_i1|m.9130 type:complete len:257 (+) TR10157|c0_g1_i1:84-854(+)
MKKLNILYKLSTLQLLFFISLTYFQGILCKLIPTQPPCSSEERQIVYQCRQDERQKLSSK
ISPKIDSFIKGIFIGKLLSICNSAEKYPKCLEKINQTKCQFFEIMDDIDFDVVSILSMCR
YKYIYEEYNSIVNCLAKFSPPIVNCYTTYSAEILKYNTISSRQLIIKSNACKHYYDLHDC
VVMQSKRFCQKHSPEFTGALVDAGISFSQICKLNLSTEAKELKQVLADATSSSRRTINSV
NDVLKYSMVFLAATIL*
>m.9131 TR10160|c0_g1_i1|m.9131 TR10160|c0_g1_i1|g.9131  ORF TR10160|c0_g1_i1|g.9131 TR10160|c0_g1_i1|m.9131 type:complete len:560 (-) TR10160|c0_g1_i1:21-1700(-)
MSTENKFSTTEIPKPKTVGFETKEDVLEEIIHRLYLLDKNCIMLKNIPRNVSRTSLKELI
PEMKSCRFPESAKKGNVGYVIVQLENPDIVSKYIERLNGKAIQGKKIKAKQFEFVKKNIS
IDNFDLKKLYYNGFNSEVKLNDIKTIYPNAYISLPTDKNQKCKGMVTLIFQTEEEALSAF
AENKMVIRGLKCELNYLIKKNIGLESNQNKLSFDKPEDLIKEIISRFETQNNRTVMVKNL
PGSFTLVDLKKMVPTMRNCKICVDKKIGFIEFENTDLASSSVKAINGTVIKGSKVRAFVT
KKAVQITDLSSFNLKKLHLTNLSMDTVESDIKTLFPNCEVELHLNTDGTCIGNATLTFNS
EKEALQCFSNNNFLIKNVSIDINFYSDIKASENNKKRQFDKESDDDNEHNAKKAKVESGK
HLNRKATSGKPDLLISDEKATIVTRKRSLIPKSLNNSNDNKKEPETRKSNANQKNIVDKV
EKKSFVPIKEKKQVNVKPVEQKKTVTKEKKVVETKQAKIAPAKRKFQEIEEERNGSPVKK
SRIVAKKNVDKKVIAKAKK*
>m.9140 TR10169|c0_g1_i1|m.9140 TR10169|c0_g1_i1|g.9140  ORF TR10169|c0_g1_i1|g.9140 TR10169|c0_g1_i1|m.9140 type:complete len:185 (-) TR10169|c0_g1_i1:78-632(-)
MSSQRGNVCKKGPPKYENKFAFKNNLNDKSKKIKEINSLIPEGTCDSCKAVIEWKIKYKK
YKPLTVPSKCVKCLEKNVKRAYYTVCENCCEKFNICGKCTKAAEIAIPYGSKDLQEESNQ
ELLNKIKLLSERDRRTIKRKMAKENDLDVDDLLIEINEKLKQNDIITSDNSFDESPEDCD
SDNI*
>m.9142 TR10172|c0_g1_i1|m.9142 TR10172|c0_g1_i1|g.9142  ORF TR10172|c0_g1_i1|g.9142 TR10172|c0_g1_i1|m.9142 type:complete len:172 (-) TR10172|c0_g1_i1:649-1164(-)
MNWFNRNFQVNYKNYKLNEIFKNQNSEIFIPQVTKSVSLKSLDLITVKKYGKTKSYKLRQ
PNRTNVLNRNKKCSNKVFNRVIMSPEDLKFNLDDSISNVSSQCISIRDKTLSSSENIQQK
RIELLQYSANNKETIDKSKDLLTKQSVHTKNSIGINATKPSCCKYTQTTFN*
>m.9144 TR10172|c0_g2_i1|m.9144 TR10172|c0_g2_i1|g.9144  ORF TR10172|c0_g2_i1|g.9144 TR10172|c0_g2_i1|m.9144 type:complete len:116 (+) TR10172|c0_g2_i1:226-573(+)
MKCFLKKNAFTLDDVKQHNTSTDCWVVIHDKIYDVTKFLNEHPGGEEILLDNAGTDATSE
FDKADHSVDAKNLMKNYEIGVLKKETNCCSISTTHHVMIATGVIILGFILIKLIR*
>m.9145 TR10174|c0_g1_i1|m.9145 TR10174|c0_g1_i1|g.9145  ORF TR10174|c0_g1_i1|g.9145 TR10174|c0_g1_i1|m.9145 type:complete len:282 (+) TR10174|c0_g1_i1:247-1092(+)
MSGLNSIIYKIKSRLEKNGPKKKLSSDNVRSESVKIHVYDMFWFNDYTNALGVGVYHSGI
EIYGTEYCYGGHPFEYSGIFPMIPKDAQELGENYTFKTTINIGSTDFTDDDIRQLIEILG
KDFKGEQYHLLKKNCNHFSSVFLEILCGQQLPKWINRLATISSHIPFIEKAIPREWLTPI
NDLNYPEIVSTSPSLYNSIASEIPNHSNDICGDVSQMKINSDNTFNVNNSFKSLPYTCVP
HHFQKDNSGFSEKNSGSKQATNIQHKDLEIKESQTDNNNIG*
>m.9150 TR10180|c0_g1_i1|m.9150 TR10180|c0_g1_i1|g.9150  ORF TR10180|c0_g1_i1|g.9150 TR10180|c0_g1_i1|m.9150 type:internal len:96 (-) TR10180|c0_g1_i1:2-286(-)
IIKELTKKYSEFVKNNECWQEPLNILITSGTSKSDIIQRFPLHACTKVKKSKNIVRANWI
TGLENTDEIKLCFHDTDLLGNCRLMEYGINPVDDN
>m.9151 TR10180|c0_g2_i1|m.9151 TR10180|c0_g2_i1|g.9151  ORF TR10180|c0_g2_i1|g.9151 TR10180|c0_g2_i1|m.9151 type:internal len:152 (-) TR10180|c0_g2_i1:2-454(-)
IIKELTKKYSEFVKNNECWQEPLNILITSGTSKSDIIQRFPLHACTKVKKSKNIVRANWI
TGLENTDEIKLYFHDMELLENDRLMEYGINPVDDNYIQATIVKYEPVFCIPYDNIIELPM
MVDQADNIEISENSERETLIQQNPPTTEYFE
>m.9154 TR10185|c0_g1_i1|m.9154 TR10185|c0_g1_i1|g.9154  ORF TR10185|c0_g1_i1|g.9154 TR10185|c0_g1_i1|m.9154 type:complete len:174 (+) TR10185|c0_g1_i1:100-621(+)
MRVSLAYSNNYSFSPKLIKHGDKVKELDLTETGFRDFPLLQHFPNLEILILDNNEINFIQ
LPSLPLLRVLWLNHNKLANLDYLLSVLYTNCPSLIYLSLMDNPAAPSFFNNGTLAQYNAY
RAKIYSQLPSLKYLDCKELTDVDKSYSECKVLTRPSFNSLNKRTSLSTNKKNT*
>m.9158 TR10194|c0_g1_i1|m.9158 TR10194|c0_g1_i1|g.9158  ORF TR10194|c0_g1_i1|g.9158 TR10194|c0_g1_i1|m.9158 type:5prime_partial len:118 (+) TR10194|c0_g1_i1:2-355(+)
PEQPVQPKVEERSKPLPKTAFKRASEELPVTVTMPSVSKPEVNATQSVHNLNNASDSSSH
APQFSVSFEEWTKLMDDMRKIKIILKGHDKRIQQLEESLKATHGGSGAHSSAPKSSQ*
>m.9159 TR10196|c1_g1_i1|m.9159 TR10196|c1_g1_i1|g.9159  ORF TR10196|c1_g1_i1|g.9159 TR10196|c1_g1_i1|m.9159 type:internal len:106 (-) TR10196|c1_g1_i1:2-316(-)
VLSALRLDVEELYHINFLKAKIGGKYHHYSQTICAYCFTPIIVQPKSCFKMIVNKPKFCL
NMPGNLLPEERMVVGFCNLIPNSTYSYFKNIKISVSNEVNYSLLL
>m.9162 TR10199|c0_g1_i1|m.9162 TR10199|c0_g1_i1|g.9162  ORF TR10199|c0_g1_i1|g.9162 TR10199|c0_g1_i1|m.9162 type:5prime_partial len:192 (+) TR10199|c0_g1_i1:3-578(+)
LIHVIIQNLNMDYKIRIVIFLVCLSIKLFSNEACQSTVKYSIINKKAVCEIARQNTNSTI
TGFIAIYETNTMINISGMINGVKPNGIHAFHIHEFGDLRDSCNKAGAHYNPFNKKHGGPM
DIDRHNGDLGNVQADMSGKILIDIQDSIIKLNGVNSIIGRSIVLHENKDTFESQPSGNAG
KRIACCVIGLV*
>m.62 TR101|c0_g1_i1|m.62 TR101|c0_g1_i1|g.62  ORF TR101|c0_g1_i1|g.62 TR101|c0_g1_i1|m.62 type:internal len:105 (-) TR101|c0_g1_i1:2-313(-)
DVALIEPYSSSNLSAVEIMKFELDQLNCNIPRLYEAIRRIRATVKNTVTIFFEEDNFRFV
HEYELLDHDILQPGDKTIKVTSFVFYNYDTRLHTYATKHRRITG
>m.9166 TR10201|c0_g1_i1|m.9166 TR10201|c0_g1_i1|g.9166  ORF TR10201|c0_g1_i1|g.9166 TR10201|c0_g1_i1|m.9166 type:complete len:123 (-) TR10201|c0_g1_i1:73-441(-)
MILKLFILFSICVFSLNGFWCPPCYRSECEPVSSSCPTHRVVRDICSCCNVCGADEGDVC
SSGPAKRCANGLRCETNFGCRYKYYLPWELPVSGKCVKEKPDEDDTPRYCYDMGWIMRQP
RQ*
>m.9172 TR10202|c0_g2_i1|m.9172 TR10202|c0_g2_i1|g.9172  ORF TR10202|c0_g2_i1|g.9172 TR10202|c0_g2_i1|m.9172 type:complete len:51 (+) TR10202|c0_g2_i1:294-446(+)
MINGILIFSKLELGGFPKNEQVIEVIKSVQSGEKPYKLTQFVVPPVCELL*
>m.9173 TR10203|c0_g1_i1|m.9173 TR10203|c0_g1_i1|g.9173  ORF TR10203|c0_g1_i1|g.9173 TR10203|c0_g1_i1|m.9173 type:internal len:232 (+) TR10203|c0_g1_i1:3-695(+)
VTILLMLLSKVFSETEILLSKDRLTFAENVHYSFPRATSNKAVDGNTNGNMNSDSCYHSF
DNQHPKWWLVILDSVSVITRIVIYSRTDCCQNRTSFLTIFASYDFINKYTPNKIYDVLQY
HGPPPINESKIEINIIKLIARTIGISKPDSESSINLCEFEVYGYRFVKPNPVIFKLVISD
RLNLHLNVQFIYFTKARSQIECGIICNEILDCISFTLEENGNCFLFNHAEG
>m.9174 TR10204|c0_g1_i1|m.9174 TR10204|c0_g1_i1|g.9174  ORF TR10204|c0_g1_i1|g.9174 TR10204|c0_g1_i1|m.9174 type:5prime_partial len:92 (+) TR10204|c0_g1_i1:2-277(+)
RSAFLILKTSTISPTSQFKSSGEKGWWWSSTKVTRLEHTQRRWKGCREVPNGGTNARRER
RGTVSTLILSISWCARDEGRGQIRLDDEENQ*
>m.9176 TR10209|c0_g2_i1|m.9176 TR10209|c0_g2_i1|g.9176  ORF TR10209|c0_g2_i1|g.9176 TR10209|c0_g2_i1|m.9176 type:5prime_partial len:145 (+) TR10209|c0_g2_i1:3-437(+)
RIFNKIIHFIIYFMTFQYPSNCGIDKYGSGSGYSSDQDNKVEIKQLKKKDNNQQLKGIDE
TGKTLWKRVRLKLVDKTSSTVKKKSKEEPENVEIDPVYQLLKCAANQGTSCGQCNHSKDI
KNNDVPHTKRCQCPCHVQITKHSN*
>m.907 TR1020|c0_g1_i1|m.907 TR1020|c0_g1_i1|g.907  ORF TR1020|c0_g1_i1|g.907 TR1020|c0_g1_i1|m.907 type:complete len:62 (-) TR1020|c0_g1_i1:41-226(-)
MSSETNSDNLENIEEKYKKLESFYNNYKFISSNNLVISKHIQDLKYWHNVITNSTKKFVN
G*
>m.9180 TR10214|c0_g1_i1|m.9180 TR10214|c0_g1_i1|g.9180  ORF TR10214|c0_g1_i1|g.9180 TR10214|c0_g1_i1|m.9180 type:internal len:112 (+) TR10214|c0_g1_i1:2-334(+)
NFFLKFINISVRMRVNMNSFSTNIKGFLENRNEHKDEKSIFIRESHFNLAKKFFININST
NRIDINDYLYTTEPQLLSNDNEKCRLITKQAFKDINSFINVCKEIDMDDIK
>m.9181 TR10215|c0_g1_i1|m.9181 TR10215|c0_g1_i1|g.9181  ORF TR10215|c0_g1_i1|g.9181 TR10215|c0_g1_i1|m.9181 type:complete len:105 (+) TR10215|c0_g1_i1:310-624(+)
MTASIFTEYLQDLNKSMKKADCKILLFINNTPYHPRDFLTMSNVTVKFFPANTTSVLQPC
DLNIIRTMKAHYRKHMLQYVVACMETTNKANDLTKTITVLDAFM*
>m.9185 TR10218|c0_g1_i1|m.9185 TR10218|c0_g1_i1|g.9185  ORF TR10218|c0_g1_i1|g.9185 TR10218|c0_g1_i1|m.9185 type:3prime_partial len:329 (-) TR10218|c0_g1_i1:3-986(-)
MINATDTVTLCIGGRIFVTRRSTLYRVPDSRLYMIAIKHEREFNQSNNSCSTSHDHGGVV
CSASSISSDAPVYYFDRDPEIFRFVLDFYRTGELHLPNSICGPFVRKELIFWGIDESFIG
PCCMSAYMRYDEEKRTKKTLFKDCFEDIDSMKNLVKYCRGLKRLRYRLWLFFDHPSSSLC
AKLWAMLLLLLMILSVTCHCLSTHEAFRMPLKNISFYENSAICTIDKLNSNPKFLKDCTS
EPRYDLAFLDVALNILFTLEFLLKLMLAPDKVKFIGSFVSMLDMCILFSYWVYAIIFYKL
YYYPKNYSTEPINRNILWFLNTMSMTQA
>m.9194 TR10223|c0_g1_i1|m.9194 TR10223|c0_g1_i1|g.9194  ORF TR10223|c0_g1_i1|g.9194 TR10223|c0_g1_i1|m.9194 type:internal len:98 (-) TR10223|c0_g1_i1:1-291(-)
CDTDGGGGCLPQTASLSAVDLMLFLNHCSKSSNILVLDPHTVSQLLTCDESYIRLNITYK
QFYQKNIIICPILDSVNFWNAFVFNLSSKASFWVLTN
>m.9196 TR10226|c0_g1_i1|m.9196 TR10226|c0_g1_i1|g.9196  ORF TR10226|c0_g1_i1|g.9196 TR10226|c0_g1_i1|m.9196 type:internal len:107 (+) TR10226|c0_g1_i1:1-318(+)
EVISDEHGIDPTGTYHGDSDLQLERINVYYNEATGGKYVPRAVLIDLEPGTMDSVRAGPF
GQLYRPDNFVFGQSGAGNNWAKGHYTEGAELVDSALDILRKEAESC
>m.9197 TR10227|c0_g1_i1|m.9197 TR10227|c0_g1_i1|g.9197  ORF TR10227|c0_g1_i1|g.9197 TR10227|c0_g1_i1|m.9197 type:5prime_partial len:56 (-) TR10227|c0_g1_i1:71-238(-)
KINCKGKGVDQVGFTQFYGSQRQPENDCSNPQILNFFKFKLKCFANQTLHTPIHQ*
>m.9198 TR10228|c0_g1_i1|m.9198 TR10228|c0_g1_i1|g.9198  ORF TR10228|c0_g1_i1|g.9198 TR10228|c0_g1_i1|m.9198 type:3prime_partial len:52 (+) TR10228|c0_g1_i1:105-257(+)
MISLSIQLLFTICLSVASCKRSFSKFKLIKNYLQFTMEQSRLSSLALLSIE
>m.909 TR1022|c0_g1_i1|m.909 TR1022|c0_g1_i1|g.909  ORF TR1022|c0_g1_i1|g.909 TR1022|c0_g1_i1|m.909 type:3prime_partial len:115 (+) TR1022|c0_g1_i1:353-694(+)
MEMDNFRYLWSSAWPLYGASSLNEAAVGCMGANYLSQVDTCDHNVRQGNNLNSNRSCFYS
TGTSVGPYSLNTAASVHAQYIEDLYSRSKSNKTKGHGGVNQLGGLFVNGRPLPN
>m.9205 TR10242|c0_g1_i1|m.9205 TR10242|c0_g1_i1|g.9205  ORF TR10242|c0_g1_i1|g.9205 TR10242|c0_g1_i1|m.9205 type:complete len:138 (+) TR10242|c0_g1_i1:142-555(+)
MPDLALMNQGSYIVASSSYDEDYPPENMIDGKTKSYFVTTGMFPQEFIIGFGSAIKIQKI
NLISYNIKGIQIEKSASGHCDDFLLVSEYKLEQSAGSFTTSEFSVKNCTATHLKFIITEG
YNHFICIQKVAVQGDLA*
>m.9207 TR10243|c0_g1_i1|m.9207 TR10243|c0_g1_i1|g.9207  ORF TR10243|c0_g1_i1|g.9207 TR10243|c0_g1_i1|m.9207 type:complete len:292 (-) TR10243|c0_g1_i1:93-968(-)
MLQYLARGLFFIIYGVTLLVSSIVIIRKSNTNEQLNINSRSIWKKKMHRVSWIGIIKLIL
SFVCVLYEKFLEKKWKICVNCNEYVHFYIFCGLSGLTDILSNNFLFLSPMIGHLMMLIPY
LLQTLIIHFDSFLDNQIQFKLLYWILFGCFISTIGKIIIPYNVMVNLSLSFFLLLQGSWY
FQINYNDFHTNNQNSVIPSNTMNYSHQIEHNMEHKTGHQMDHQAGHHMASEMHHSLYFAI
HIYLHCILICLVSVICGRRKIKTIPTIENIHEQETLINNNKEEFHDCNFEI*
>m.9208 TR10243|c0_g1_i1|m.9208 TR10243|c0_g1_i1|g.9208  ORF TR10243|c0_g1_i1|g.9208 TR10243|c0_g1_i1|m.9208 type:5prime_partial len:60 (+) TR10243|c0_g1_i1:2-181(+)
WEKSKLKLKNKNLIINIIFIKYKVLPSKAKVIFQNYNHEILLCCCLLEFLVHGYFRLLV*
>m.9210 TR10245|c0_g1_i1|m.9210 TR10245|c0_g1_i1|g.9210  ORF TR10245|c0_g1_i1|g.9210 TR10245|c0_g1_i1|m.9210 type:complete len:62 (+) TR10245|c0_g1_i1:335-520(+)
MKHSKNSSDQSRRNDILKRFRNLKISGRNLLRTKNFILNNLRNIYIKIAFYEIAAEIFPS
I*
>m.9213 TR10247|c0_g1_i1|m.9213 TR10247|c0_g1_i1|g.9213  ORF TR10247|c0_g1_i1|g.9213 TR10247|c0_g1_i1|m.9213 type:complete len:84 (+) TR10247|c0_g1_i1:72-323(+)
MEYTDNSLSMTSNVETSPDSVSWHSTIDSTFHQNSTNEGDKRKPPELYKEIKTRIMSQLK
HIEEDDWKYHKLSDIFRGKIGKR*
>m.9215 TR10250|c0_g2_i1|m.9215 TR10250|c0_g2_i1|g.9215  ORF TR10250|c0_g2_i1|g.9215 TR10250|c0_g2_i1|m.9215 type:internal len:116 (-) TR10250|c0_g2_i1:1-345(-)
YQVKILDFEDAEYNKTIDNPTCSYSVGTTGYRSPETFEKVNYDMKKSIVFMLGSVAYCCT
EGHPPFEEIADYNKFDLKYSRSSEEAIQFMKQCLLPILFLMTHPKRILLPIDGSY
>m.9217 TR10254|c0_g1_i1|m.9217 TR10254|c0_g1_i1|g.9217  ORF TR10254|c0_g1_i1|g.9217 TR10254|c0_g1_i1|m.9217 type:5prime_partial len:58 (-) TR10254|c0_g1_i1:56-229(-)
SLVSKNNNNYNQSHKIHRIINKTVSSSKSNKVVTGLLIGVDVADGFGCVLFRRHVLF*
>m.9218 TR10258|c0_g1_i1|m.9218 TR10258|c0_g1_i1|g.9218  ORF TR10258|c0_g1_i1|g.9218 TR10258|c0_g1_i1|m.9218 type:complete len:1156 (-) TR10258|c0_g1_i1:217-3684(-)
MMIFNNIRLLSFFIFTIIVQIEGFQPTRNVSVDVDNLKIRNMNLYFVCPYVRSKTNVIKY
FKYVENTSSVLKEKQNAHGIIITLKDASDLGKYGCSVILDNGIIKNATFNIIDKNLMENP
KLFIYKTEETIYVTQKDNVAELSCGTLNNASTTWYRPPQYHIYSGSKYLIKDIDQYSYGT
YYCTSETINTNTVSVRKVILVKEIPKIKEKSIEEEVNYLETLLVQPGTVRYRPSNVAKSN
DMIIWENPPGTILLDHERDLYIQTIKENENIFYYRINRYGDSSINNVGKLIISIKKQDKL
MNLQSPVIYGGEIKMDCVSLTDLSNNTAVVWKRNSEIIFRGNTLTIPSFNKETFGKYSCE
VLEGSEKQKTRFLNLLPEQKVESKIEMTPEPGNFYLYHSGAKKELHCEIERVNNQWIMKA
KDVIWTFNNKKIETTDNAILKRVDRLDTNSVSILVLTDIDEKHEGNYNCYQGSTVLSAKL
LMERSNILIELAPPLQEVADNVNQGAELHCRIDTQNINSSSIIWKFIPEKSLIETELPIE
AKIERPSLTSSTSFIIINNVLKRHEGTYVCQVLNTKVFGKIIVRTKPVLTVTPKSITVKP
GSTARFLCQLNGLEGKVIWRRTDRKSLTVNRENRLGGDASSLLEIKHVTRDDHGTIYECV
FNKLTEFVTLNVEEECELNQRKCKNDICIDENKFCDGKNDCGDNSDEDRQRCNECNPNSI
HCDFLNNSNPNKRCVIKHWQCDGIDDCGNNFDELNCPVKNQNKCIGTHFLCNNNTLIPRS
YWCDGEPDCSSMEDEIDCSNPQVIEPAKQMQISIFTNSTLILTCKMSGRPVPTISWRFNW
DHLPVNLNHNITTTISNCSIITSTLIIKDINTDHSGVYSCEGISRRRVMAPDFSVSVSKG
LICQRPYYNNDAWYPEMCLRCYCSNVTDDCTSATGYVTKPELIESGIKPSDAAIVNFKTL
EYYKPAREITFANMEKMNYFINETYYRTLVPNQDYYFGGAFNMGGSWLKRYGYPLTYKLK
LSGESKTYIPNPMVMIKGEAASIYYCGVKYRLPVYASNENFENNIRIFLWEKDYWYNDYS
CTVSVSRNDIINVLKEVRLALFKVKYFVGQTDFQMSKLSMQEAIETKDKYSWVGKIEKCN
CPLGFSGLSCETKID*
>m.9228 TR10267|c0_g1_i1|m.9228 TR10267|c0_g1_i1|g.9228  ORF TR10267|c0_g1_i1|g.9228 TR10267|c0_g1_i1|m.9228 type:complete len:327 (+) TR10267|c0_g1_i1:447-1427(+)
MNITLCQKNISHVHYQIQWYFYPYYFALFFCSLLLNIVFINAFVKYKKRSVYKFNIFNYL
TFILILIDFSQSIILLFDVLFLMIFENKSKSILMEVFLSLRNCLICCHAMTLLFMATNRY
RAVKHPLMVKDPNSILIKLYRGIYIFISIPFIIRLILLSVLENCQLLENIDIVLEIMIGI
AIAVVMAVIICIYSVLFILLCSRNFKSDSKQRKIISRIHPYPNELSSMTNSIAFKKHFSK
SAKFAQVLFSITMLMVISYMPVFLANAKIIDYPGHAIYYLFYLPVLGDPFILMLSREDIR
QEMIRSFNQTGTQSVTNTLVIQQVNS*
>m.914 TR1026|c0_g1_i1|m.914 TR1026|c0_g1_i1|g.914  ORF TR1026|c0_g1_i1|g.914 TR1026|c0_g1_i1|m.914 type:complete len:256 (+) TR1026|c0_g1_i1:150-917(+)
MECLSQIPYTSVIGFISVMIGCAVTGATLYDSINRTDELLTKYFFKINSLGTALITFTGM
SVVLVIVCVFVLIFAFIATMATRNKVYHRSRCILGGRKTAAFLMCILFIANIVWIGVMCS
LMVPVLAWLMVSSTCLREISQYQPASKQSSYNFSLNNYGIYSEYWSSETTDNSRVAITDF
DTYKEFCQSISTIGPLYTCSAVGSLVVILGLITFIGSLSSIYMRLKYTKELTNFIVAFED
QKNNELDYIVNTKAM*
>m.9238 TR10272|c0_g1_i1|m.9238 TR10272|c0_g1_i1|g.9238  ORF TR10272|c0_g1_i1|g.9238 TR10272|c0_g1_i1|m.9238 type:complete len:99 (-) TR10272|c0_g1_i1:278-574(-)
MKLTIFFIALLLITSVLCRPFDDSYLDEFKKFHDELLEYRVRRETVAPNKCPDKIEKQSC
VTKNKTTICKYCTVKYHEEKPNKCVAGKNLLYCFEKIE*
>m.9240 TR10273|c1_g1_i1|m.9240 TR10273|c1_g1_i1|g.9240  ORF TR10273|c1_g1_i1|g.9240 TR10273|c1_g1_i1|m.9240 type:5prime_partial len:51 (+) TR10273|c1_g1_i1:1-153(+)
EFCLPTRFRQILGPTVDEPSLLVIQLRQTKNNEENEFLFEFNKEPKVVSS*
>m.917 TR1027|c0_g1_i1|m.917 TR1027|c0_g1_i1|g.917  ORF TR1027|c0_g1_i1|g.917 TR1027|c0_g1_i1|m.917 type:internal len:199 (+) TR1027|c0_g1_i1:2-595(+)
DSKTKFEKDFYKLLNNALYGKSVENLKKRMNLRLCNNEKKFVTLTSKITFKKTMDIADGL
KAILLDKDSICLDRPSYVGQVVLDLSKLRMYQLQYEELEKYRNQFGCKIDIIAGDTDSFF
LTCTGVDKFKLLSQMKIDGLLDTSNYPKDHLLSSNEVANKIGLFKDEGQGDEYVEWIFLR
PKCYSLKKMDSSHVMKAK
>m.9246 TR10283|c0_g1_i1|m.9246 TR10283|c0_g1_i1|g.9246  ORF TR10283|c0_g1_i1|g.9246 TR10283|c0_g1_i1|m.9246 type:complete len:370 (+) TR10283|c0_g1_i1:134-1243(+)
MDERNSSMFGNESDVEHCQDETDNIQNSFEEINNHSVNSKKSNTEKNKRRSEENKCPTPG
CDGVGHATGLYSHHRSLSGCPRKDKILFSELGLTSSSLKCPTVGCTGRGHVNGNRTSHRS
LSGCPIAAKCKSSKDSICSKTNTKSCEKKDLNLSNSMNHLYNLNLFNNLTDSINKFDQYS
SQSYFYNNSQDVLNQNPPFNEIMSHISKQSLGFRFSGNILNSNTNSRLSKSLLENIIHGQ
SNVDKFKIDTLIKPNPPSLWQGFNQFKTEKYDLPFNSIMNNDIIGHQKHSYFPHIGTQNK
SKYGSDFFSKQITKQLKYFSLFGNWQMPQRSVYSNKYYNQNNSSPTLKTQLSIFEEEHEE
PLDLSQNPI*
>m.9251 TR10287|c0_g1_i1|m.9251 TR10287|c0_g1_i1|g.9251  ORF TR10287|c0_g1_i1|g.9251 TR10287|c0_g1_i1|m.9251 type:5prime_partial len:59 (-) TR10287|c0_g1_i1:56-232(-)
PKQGQGHSKPGQGHPKQGQGHSKPGQGHPKQGQGHLEQGQGHPKVTPVQINLNDFSPN*
>m.919 TR1028|c0_g1_i1|m.919 TR1028|c0_g1_i1|g.919  ORF TR1028|c0_g1_i1|g.919 TR1028|c0_g1_i1|m.919 type:complete len:437 (+) TR1028|c0_g1_i1:133-1443(+)
MNNSTNSNTTLLSMPYSVEIIRLICIAVWANIILVGLFGNILTVIILAGPKLNGLSTTFY
LTILAIVDLLYLIFSLGGQMFDFALLFPNTMRQSNELACKLLNIIRYSLAYISVWLLVAV
SIDRMIWVLLPFKAKLICTRKIAKITVLIFCTFFIGIDIHFIWTVKFIKHKSSNFCEVID
NILFRYIFPYVDLTLIMILPFIIMLISNILIVLKMQKVSVIRQTLHRSSAIPEQNQFENL
KSKKNSISPPVNFQHERSQSEISNRTRSESQIKFFKRRQSKVSTKDKQTTSLTRMLLSVN
LFFMVSTTPLLVYDVVYYLVDFNELIIKNGNYLGGVIFGVERLVYTLWYLNFSIHFLLYC
LSGPKFREEAKLFISQYIFKGILFKKSSVKLSKNTQNANCSQQTTIVKPIPVTNKLNETS
ISQYRSVYSCIRETRI*
>m.9254 TR10291|c0_g1_i1|m.9254 TR10291|c0_g1_i1|g.9254  ORF TR10291|c0_g1_i1|g.9254 TR10291|c0_g1_i1|m.9254 type:5prime_partial len:57 (+) TR10291|c0_g1_i1:3-173(+)
AVVLGTCKQTIHNHLKKLGYIRKNSRLDPYDLTDAQARRRVEICMELLNNPLDDKF*
>m.9256 TR10292|c0_g1_i1|m.9256 TR10292|c0_g1_i1|g.9256  ORF TR10292|c0_g1_i1|g.9256 TR10292|c0_g1_i1|m.9256 type:internal len:77 (+) TR10292|c0_g1_i1:3-230(+)
EISNKNQGTSLIDSEFIQFFQYSHKNLPEQYSMGNIKNRNISTLLWREHKEVRITFTTLP
RFWDTLFKFLYQKVNR
>m.9258 TR10298|c0_g1_i1|m.9258 TR10298|c0_g1_i1|g.9258  ORF TR10298|c0_g1_i1|g.9258 TR10298|c0_g1_i1|m.9258 type:complete len:518 (+) TR10298|c0_g1_i1:457-2010(+)
MSVKWTERRFSKSLQLEEQKDFLARKNSILPSEPLEDMVSCPIHLGILERPIQLPCGHSF
CLECIERCLKTQMLQNNHFACPVCRVNWPVPLEGAHGWPQSYALNDIITYVQEEKQKKLT
GKTPQKYRNGNTNRKNSIIEKADIVKKLAEDIANKKLSDGSVDKAFLITELNSILKKLQE
PSTPITAENTGSRRSSFELKIETEVTREQMSKLCEYKVFQEKLSNEILQQMMNSPVKDSV
DLDEDMQFRKLVFVNSSHEIVIYDCNTETSTSFVPMYYNDCLKPIFLRFFQDFIFVSGII
YSKEDGSILAGVIVKYSLDGKMIDTSQRYAKQNSGFFPVHGFDIDTQGNIYLAQPDIATI
TVMTPDLKENEDKFVFTEPELHPTFVCYNKQTREIWASCPAHKSILILDSVTGSYMQFGT
IQLFNSEPAHIISTQDNKICFLDSKLSRVFWIKRQNEYLCIQRLAFGATLKKANFTLLRG
FCNSSALLLITDKSVFTAKPSKTFEKAASHAGCCAIM*
>m.9262 TR10298|c0_g1_i1|m.9262 TR10298|c0_g1_i1|g.9262  ORF TR10298|c0_g1_i1|g.9262 TR10298|c0_g1_i1|m.9262 type:complete len:59 (+) TR10298|c0_g1_i1:2417-2593(+)
MEFYSDGLCNWILTNVYLMEINDQFQFCFKLNVNQVLYRNSVDDDSVFGDSQSNCNRM*
>m.9266 TR10301|c0_g1_i1|m.9266 TR10301|c0_g1_i1|g.9266  ORF TR10301|c0_g1_i1|g.9266 TR10301|c0_g1_i1|m.9266 type:complete len:87 (+) TR10301|c0_g1_i1:49-309(+)
MKIIKRLNSQNMSKNTFIISDLCKTGIFKRKFNAKINLEINYTKFILSVVFKNHSYPPIY
LEQETGKFLSHCYYKARRGVIEVYYC*
>m.9272 TR10309|c0_g1_i1|m.9272 TR10309|c0_g1_i1|g.9272  ORF TR10309|c0_g1_i1|g.9272 TR10309|c0_g1_i1|m.9272 type:complete len:243 (+) TR10309|c0_g1_i1:56-784(+)
MYKIEEDYSKILISKKRRQFYVFISVFTLICVVIAFCTPYWLQSWPRIHSEFKRLGLWEF
CMNGFVARRDIKMQSFFGCWWVFAPYYYPILDLLTPAWFQTVQAFFTLVFFLQVAINILL
IFYAFRLIKHPERRALTSRILFFSQIVSIILTVITIIIFGSRCFDVYWMPRPELNWPSWS
YGFAILSCFSMIFGCITMFFIMKEDKQILDNEQYSFPTHASTKVVRNKASSSVIDTGGMS
VI*
>m.9273 TR10311|c0_g1_i1|m.9273 TR10311|c0_g1_i1|g.9273  ORF TR10311|c0_g1_i1|g.9273 TR10311|c0_g1_i1|m.9273 type:3prime_partial len:64 (-) TR10311|c0_g1_i1:1-189(-)
MWTYKFNILKGRSYPNPFISDNEVPALLKLLLQQTSDDFISLIRIHLILMPHFLNSFQLI
LLP
>m.9283 TR10320|c0_g1_i2|m.9283 TR10320|c0_g1_i2|g.9283  ORF TR10320|c0_g1_i2|g.9283 TR10320|c0_g1_i2|m.9283 type:3prime_partial len:64 (+) TR10320|c0_g1_i2:428-616(+)
MRKRFKRQLGKMDFNIWVSLENLSLKISLELTYIYMLNNSNVNVALRGNIYLISFHCKGV
IMK
>m.9284 TR10321|c0_g1_i1|m.9284 TR10321|c0_g1_i1|g.9284  ORF TR10321|c0_g1_i1|g.9284 TR10321|c0_g1_i1|m.9284 type:3prime_partial len:113 (-) TR10321|c0_g1_i1:3-338(-)
MIQLENEIRNKRDRHKSNDGSDTNLLNENSTTEDHLRLKINKTQNELLEICDKNIDNLLN
KLSKSIVEKLEEQNRNYHESKYRNTGKIFENRNSVLTDLLEISHIRTVYHIF
>m.9285 TR10323|c0_g1_i1|m.9285 TR10323|c0_g1_i1|g.9285  ORF TR10323|c0_g1_i1|g.9285 TR10323|c0_g1_i1|m.9285 type:5prime_partial len:134 (-) TR10323|c0_g1_i1:71-472(-)
SGYVYSFEIYSGAKDIDRLPGEPDLGALSNTVIRLLRPVPRHNFYTNIPLLHYLTNEGIY
CLGTVQRNRLGKSCKLPEKREIMKSNVPRGTYHENVASHEGQELSATSWKDNKQVLLLST
VTGEFGTGEFVHS*
>m.9287 TR10326|c0_g1_i1|m.9287 TR10326|c0_g1_i1|g.9287  ORF TR10326|c0_g1_i1|g.9287 TR10326|c0_g1_i1|m.9287 type:5prime_partial len:120 (-) TR10326|c0_g1_i1:600-959(-)
KDSLTYEGKMLIETHRKLFFRKFYTFGAIGCGMLGVGQYLGKIKFTSNGKAFFAYSGVVF
CTFLLSTFNGAYALSKDIQKLPNGLLRNILIYKETRNDGKESYQNLRDIYRNKLIENEN*
>m.9291 TR10327|c0_g1_i1|m.9291 TR10327|c0_g1_i1|g.9291  ORF TR10327|c0_g1_i1|g.9291 TR10327|c0_g1_i1|m.9291 type:3prime_partial len:225 (+) TR10327|c0_g1_i1:570-1241(+)
MITHASCPFDDCDLQNLQMYDVDNIENRKSANEYLSKNINSIISDFEKELLELRKNDYEY
IYQLFESNPNLLNLMARFVRDKKKNGKLKNINSLFDQIRSEFGNLVNYEYFKFKITTRSR
LRDNFDFLEGYICRNNLDILANFTEISSQLFEQPTPACLFYIEYKLQRCDDDGYDNFTVN
DLFEETVNLLNKFLENDVYDDCDDIDLYIRLFIPFPIVIFLAIV
>m.923 TR1032|c0_g1_i1|m.923 TR1032|c0_g1_i1|g.923  ORF TR1032|c0_g1_i1|g.923 TR1032|c0_g1_i1|m.923 type:5prime_partial len:353 (+) TR1032|c0_g1_i1:3-1061(+)
RSYRNLYKSYMNFLGFGKIADIEISLDDLETRKHVEILKDDNVKHTVPVFYDGETVSGKV
FINVMKKKKLEHQGIKIEFYGLIDMYFDRASNYNFVSLEQDLARPGIITDSVSLKFMFKD
VEKPHETYNGINVNLKYVLKVTIIKRLSDMVKELDILVHTLSIYPSISDSLKMEVGIEDC
LHIEFEYNRSKYHLNDVIVGKIYFILVRVKIKYMELQIIKQEILGSGPSAYVENETVTKY
EIMDGAPVRGESIPIRLFLKGYDDLTPTMTDIGNRFSVKYFLNLVLVDEEDRRYFKQQGV
FLYRKAPQKRKQIATSTMSVLMKQAVGMKFANAPVIKKSVENSKQNEVLNEE*
>m.9293 TR10330|c0_g1_i1|m.9293 TR10330|c0_g1_i1|g.9293  ORF TR10330|c0_g1_i1|g.9293 TR10330|c0_g1_i1|m.9293 type:5prime_partial len:83 (+) TR10330|c0_g1_i1:3-251(+)
GFMSVWLKFCHDIVSIRKVIDEWIRNWETFAQWSELLYITALCPTFLLNWSLLTFKDYFF
MEKGLQKYRKPGINYAGYTTGK*
>m.9298 TR10336|c0_g1_i1|m.9298 TR10336|c0_g1_i1|g.9298  ORF TR10336|c0_g1_i1|g.9298 TR10336|c0_g1_i1|m.9298 type:5prime_partial len:83 (-) TR10336|c0_g1_i1:206-454(-)
YYWKEKSFSFHLFTQISLSHQTVTRKINDISTEIYATLRLISKDFVYFSLAFDKTTDIKD
SDQSAIFIRGVDNQMNVMEELL*
>m.9303 TR10343|c0_g2_i1|m.9303 TR10343|c0_g2_i1|g.9303  ORF TR10343|c0_g2_i1|g.9303 TR10343|c0_g2_i1|m.9303 type:5prime_partial len:55 (+) TR10343|c0_g2_i1:3-167(+)
KYYCKYQTLKNSTANLYIPNLICAAEYKQFEKPKKQLITDFIAKKPTLEAVNNQ*
>m.9304 TR10345|c0_g1_i1|m.9304 TR10345|c0_g1_i1|g.9304  ORF TR10345|c0_g1_i1|g.9304 TR10345|c0_g1_i1|m.9304 type:complete len:557 (+) TR10345|c0_g1_i1:63-1733(+)
MNKKHEGISCDFCHKSGFSLRRYKCLLCFDYDLCGPCFDFKRESNNHHSDHPMQCLLTKY
DYGTFYAGEVQTDLAFSYTCPICGRLGHSVLTLKEHLTQEHSTSNLEVICPICASLSDGN
ANQQTKNLIYHMSTKHNTLINGDSQEYSPKVNRRFSKQTRNASETSNSLQPTNNRSRKTI
QPNVNSDTINPNSSTVHSFSTGNFFTGHDQNQLGSSEEPLLHTLLNHLYTWRTRRENVSM
TKKNIGSEIKTLPNVSSENNSIINETIVSQANSLRRGPSLLNETTTSGQSGNSLSRSSTI
RSTFHEKNKNIRRKLGSRHIIDLTGDNWRLLDPDNDLFSFDDDDLESISLSLNQASLQAG
DIDDSEYMDDDEDIASLIPWGQDLGPESIFNQLKAITDPKSTVSSSNNSFVRPNGSISLN
SNLSANNLLHMISMSPNLIPGSDSLDFKLPHNIQLPTSCEFIIDNEKNPVSVNLEEHLGS
QGLFSRDIHVINQQIIEEQNSILAQRSQFVRDLILSTFVIDCDSTGDYKCNENFEQNHLN
SKAVVVKSSLENDKKE*
>m.9307 TR10346|c0_g1_i1|m.9307 TR10346|c0_g1_i1|g.9307  ORF TR10346|c0_g1_i1|g.9307 TR10346|c0_g1_i1|m.9307 type:complete len:205 (+) TR10346|c0_g1_i1:1064-1678(+)
MEYLEKFLDGLEYVPPHLQQKFKVMYELDKKIMDVTKKIQFLTNNLLLNNLNLSKSDHLN
EVAKIERLFSQGRDMCNDKVSLAENIYEMIDKQIRSLDTDLQHYKKKISKRIKGSSDSKY
SMNTVDDIPSMVALTMALTDNKDEILDMPVDPNEPVYCLCHQVSFGEMVACDNKICPIEW
FHFACVGLTSKPKGMWFCPNCRGK*
>m.9306 TR10346|c0_g1_i1|m.9306 TR10346|c0_g1_i1|g.9306  ORF TR10346|c0_g1_i1|g.9306 TR10346|c0_g1_i1|m.9306 type:complete len:284 (+) TR10346|c0_g1_i1:44-895(+)
MSMEEGVVQRRKINNSEDKNVLETEPKISDDYSAEMDENDSKDTRLTLMEEILLLGLKDR
EGYTSFWNDSISSGLRGCILIELALRNRIGLEAAGMRKRSVLFRKVICIKSTPTGDVLLD
EALRHIKENEGENIKTWIEYLSGETWNPLKLKLQLRNVRERLAKNLVEKGVCTTEKQNFV
LFDMTTHPLVETVVKQKLIKKVQDSVLHRWNNDVQKMNRRTLSLIMLAYASDVLENAFGP
LSDDEYELAMKRVREVLDRDFDSESLKDGSCDIMWGVFESFRN*
>m.9310 TR10347|c0_g1_i1|m.9310 TR10347|c0_g1_i1|g.9310  ORF TR10347|c0_g1_i1|g.9310 TR10347|c0_g1_i1|m.9310 type:3prime_partial len:65 (-) TR10347|c0_g1_i1:3-194(-)
MRNIGARSDLLEIRIRKTSPIISGNYWRCEPILIALANLLRFPPNFEESSISSFGMSAKK
INNC
>m.9311 TR10348|c0_g1_i1|m.9311 TR10348|c0_g1_i1|g.9311  ORF TR10348|c0_g1_i1|g.9311 TR10348|c0_g1_i1|m.9311 type:3prime_partial len:522 (+) TR10348|c0_g1_i1:82-1644(+)
MGKISKSQILSFPVILNPTNNKRVILNVGGKRHEILWRNLNCLPNTRLGRLQTCVTNIDL
NTLCDDYNLALNEYFFDRNPETFNCILEFYRTRKIHVPFNFCVLAFADELDYWGIKDVFL
SSCCLHKFCHRKEQLEDEIKKEESIITSVKINKFGYGKWSKLHQKLWQCVEEPQTSKVAR
GFAVISIIFILLSTVTLTLNTIPELQLSTNFTIENNFSNTTKYKTIMKDNPFLEMIETVC
ISWFTLEYLMRLIFSPSKLTFLKSPLNIIDLFAILPFYVSLIIIELHRRSPHTLLSLSRL
VQTFRIFRVFRIFKLARHSTGLQSLGYTLKRSYKELGMLMMFVALGVLLFSSLAYFAEKE
KNEQQFRSIPAAFWWATITMTTVGYGDMAPQTPLGKIVGSFCCLCGVLVVALPIPIIVNN
FADFYKEQLRKEKALDRKEALEKAKRSGSIISVLSTNKIQQKLVARYNSTLNIPSIYNCS
SFHSKSNKITSPKTNRRLSFNPDEERLMKHNINNLQHTQSL
>m.9316 TR10351|c0_g1_i1|m.9316 TR10351|c0_g1_i1|g.9316  ORF TR10351|c0_g1_i1|g.9316 TR10351|c0_g1_i1|m.9316 type:internal len:153 (+) TR10351|c0_g1_i1:3-458(+)
KMQIHPFCDMYSTSCHTGESILVYKVKVKECNLVQLKRTEFTEINGEQFHEKPEVPLSLK
EKLSGRKTSPVEKRKTPTVLVTSAKGDGMRFIRKETLIKCGKTVYETNYKGVYVAKAKID
EAKENLHVSEIKLAQYFNNKIDFVYHFHIGTI
>m.9320 TR10354|c0_g1_i1|m.9320 TR10354|c0_g1_i1|g.9320  ORF TR10354|c0_g1_i1|g.9320 TR10354|c0_g1_i1|m.9320 type:complete len:435 (+) TR10354|c0_g1_i1:31-1335(+)
MQDPYDYIDCQNCPHTLFNYNSYKPYPTTTGWGFGSNADLRQINSGLQTAETEFNNEINE
ASDLNSCFILSDWDIKDVVLPQTDFYHSFDMWPDGDCHLIYSASNNKSRKHKSGWAMRNT
NNHNKMILKKSCLGVIKCNKNCWYPSQGNVVRLAPKISEAARRCQLNNKPCPNPKCDGHL
VQQPCTGKSGNPVTHYWRYSQQTNSIYFMARGTHDHEKPNIHIKSNDKRLRSETLNFNET
NEFKFQIIEKKMDRKYSQVKNEHQIRVNSDNICNIPNEYMYSPYIDAKSYQQMMIRSQIE
IFQPDLNRSLQYVSPIYNSSVCNSTDSIGENWSHINNIKSSPEFLNENIQRFYCSDYQTD
QNISNNMDYNLRNLPFEISWNHELIPEEHKLEISNDPILISEEISDFINKKPLNNLNLKF
SFRNELEMLDSFTK*
>m.927 TR1035|c0_g1_i1|m.927 TR1035|c0_g1_i1|g.927  ORF TR1035|c0_g1_i1|g.927 TR1035|c0_g1_i1|m.927 type:3prime_partial len:246 (-) TR1035|c0_g1_i1:2-736(-)
MISRYSSVKSIRRNPKNINNLITTINVRGVRFDVYWKTINIIPELGKTVIEKGLYNQRKN
EYFFDRDPEVFKCLLNFCSMGEMHVPCTICGPLFNRELREWGITSKTNVEYCCLMNLTNS
MMRIKNLKNFDDFFYENTESNSKSSSCFCKFRRKVWEVLDRPTSNGFALIYSAIIHIAVI
GFLFGFVVGTVRSPPFYNEEVLYNQSNTTTTLKKANYLYFIHYISISILTFDLISRAIFC
ENFCN
>m.9323 TR10360|c0_g1_i1|m.9323 TR10360|c0_g1_i1|g.9323  ORF TR10360|c0_g1_i1|g.9323 TR10360|c0_g1_i1|m.9323 type:complete len:236 (+) TR10360|c0_g1_i1:93-800(+)
MLDIPSSSRSDLNSLDPKRYTENLGRSQSVRRTSNIPNSEGGLLRSSSLRLPSTSKSNEN
GGLRRMSKFLHESLLGGENVKQEFIKLYDSQEITMMEYKRLKQHIDTLAKDYSYLQTTNN
WLSRYRMLKSMIKRCVMHLKVGEDTQISAGVAKEINRRCEEKYEKLNSETLNEEKAALKN
QIDQHQTRIAILREVFNDLDTQYTASKKYVALTRYQMLNALIKDLLARPNVKELI*
>m.9324 TR10363|c0_g1_i1|m.9324 TR10363|c0_g1_i1|g.9324  ORF TR10363|c0_g1_i1|g.9324 TR10363|c0_g1_i1|m.9324 type:internal len:99 (-) TR10363|c0_g1_i1:3-296(-)
HQLQTNNNDYGPLVCGYVIKITNKTMPMNIDIDSIRSWVHLNAFESPSPPIRRGGGYFQN
NSNLQALKSLQNFDKNHLMRYLSEIVKSSNLLVLNADF
>m.9325 TR10363|c0_g2_i1|m.9325 TR10363|c0_g2_i1|g.9325  ORF TR10363|c0_g2_i1|g.9325 TR10363|c0_g2_i1|m.9325 type:5prime_partial len:83 (-) TR10363|c0_g2_i1:41-289(-)
HQLQTNNNDYGPLVCGYVIKITNKTMPMNIDIDSIRSWVHLNAFESPSPPIRRGGGYFQN
NSNLQALKALQNFYKSHLIFLK*
>m.9332 TR10372|c0_g1_i1|m.9332 TR10372|c0_g1_i1|g.9332  ORF TR10372|c0_g1_i1|g.9332 TR10372|c0_g1_i1|m.9332 type:complete len:207 (-) TR10372|c0_g1_i1:132-752(-)
MKLFGFILFGIVGLISTESPTNLDEQILNYPHIISQITKCRPIEGNYKSLITYVCDPDKL
LDVNQINSLNDMIESVRKDINVGDSECSTDKPKPTIAIALTKKMVIPENTKSDDLMSFAS
IFSYSLFTKWNLQVNCLSDPDKIIIFYSKDDSVLYIFAGKQLKMRLDTTKILEIITDSKP
AFGNGLYQGLTAIIARLKDVMMGKSR*
>m.9336 TR10385|c0_g1_i1|m.9336 TR10385|c0_g1_i1|g.9336  ORF TR10385|c0_g1_i1|g.9336 TR10385|c0_g1_i1|m.9336 type:complete len:71 (+) TR10385|c0_g1_i1:986-1198(+)
MTTKYFIELLMTSQESSSLKFNVIMDPRVDLPILRNINRTLQQMNYELERYVHVAKVMNE
DETKVNILIY*
>m.9339 TR10388|c0_g1_i1|m.9339 TR10388|c0_g1_i1|g.9339  ORF TR10388|c0_g1_i1|g.9339 TR10388|c0_g1_i1|m.9339 type:3prime_partial len:84 (-) TR10388|c0_g1_i1:3-251(-)
MMEKDMDGVPEWVAHEQAKQIILSLKQRLSQQMRATVQLRIQQKCDHARELLQIRDLRQI
IERREQQISRVRAERLERRHERD
>m.9344 TR10391|c0_g2_i1|m.9344 TR10391|c0_g2_i1|g.9344  ORF TR10391|c0_g2_i1|g.9344 TR10391|c0_g2_i1|m.9344 type:internal len:167 (+) TR10391|c0_g2_i1:2-499(+)
EEEEGHLLEQEQLNKLQISDQEIILFVLLCANGEYFKQVSNIPYNKILFCDFLRSFIRNL
NDKGVFRGVFILDNVGFHHCAEVSEIIISGGFILMFLPPYSPFLNPIENSFSKWKQIVTS
MNSANESDLINSIEQASNVFSISDFQGYWRNILRYLRRSLLREKIL
>m.9349 TR10397|c0_g1_i1|m.9349 TR10397|c0_g1_i1|g.9349  ORF TR10397|c0_g1_i1|g.9349 TR10397|c0_g1_i1|m.9349 type:5prime_partial len:64 (-) TR10397|c0_g1_i1:82-273(-)
QLHIIQILLLQRFIVERRLLKIVPNQTQFHKIRNKNQISKLNSFAISQFIYIHIISKLSF
IIL*
>m.9356 TR10403|c0_g1_i1|m.9356 TR10403|c0_g1_i1|g.9356  ORF TR10403|c0_g1_i1|g.9356 TR10403|c0_g1_i1|m.9356 type:complete len:75 (+) TR10403|c0_g1_i1:305-529(+)
MCASPSVSNINKSKPNVSIEIRRKESKYLPIRSTRRRCAHCSTKKHEQRTTWSCTICKVP
LCIGKKMCFNNYHK*
>m.9355 TR10403|c0_g1_i1|m.9355 TR10403|c0_g1_i1|g.9355  ORF TR10403|c0_g1_i1|g.9355 TR10403|c0_g1_i1|m.9355 type:5prime_partial len:94 (+) TR10403|c0_g1_i1:2-283(+)
PLKFFRIKMEKQIEKDGEFIYDDIPSGQESCMDSEYDDENIVIPYKKRRLQIISSSEEDD
EVRPHDIAPVEEIALDKEIAPAERIIQWEKTGL*
>m.9359 TR10403|c0_g2_i1|m.9359 TR10403|c0_g2_i1|g.9359  ORF TR10403|c0_g2_i1|g.9359 TR10403|c0_g2_i1|m.9359 type:5prime_partial len:75 (+) TR10403|c0_g2_i1:2-226(+)
PLKFFRIKMEKQIEKDGEFIYDDIPSGQESCMDSEYDDENIVIPYKKRRLQIAVPRKTSN
EQRGLAQYAKYLFA*
>m.9363 TR10406|c0_g1_i1|m.9363 TR10406|c0_g1_i1|g.9363  ORF TR10406|c0_g1_i1|g.9363 TR10406|c0_g1_i1|m.9363 type:3prime_partial len:390 (+) TR10406|c0_g1_i1:71-1237(+)
MNKFSLYYSSLNHLPKEDDQNQMALEMNHLYWSLFGQRADSKLMKNFVEDPYLLSYHRSN
SIDYLRPPQRMNIKFEQDMPQAFKDSQTIEQIKNLLRDDDIEMRDESKECESDDNIHSEN
DIDRICSEDKKDNDNKISINQERCKSNKSHNVKPPYSYIALITMAILRSPQRKLTLSGIC
EFIMGRFPYYKDRFPAWQNSIRHNLSLNDCFIKIPREPGNPGKGNYWTLDPRSEDMFDNG
SFLRRRKRYKRQIPSEIFSHNQSHLIIPPTSFRMTMPPNPVTVQQNLVTQLLFHQNIGKS
FIPNPINSNNIIPSLNFIRYQRPFDNNYRLNEFIGSPQNSQDTRRVIPSTSKNESYQTNN
NITTTNINNNNNNINNYNNINNNNKRRKF
>m.9369 TR10407|c0_g1_i1|m.9369 TR10407|c0_g1_i1|g.9369  ORF TR10407|c0_g1_i1|g.9369 TR10407|c0_g1_i1|m.9369 type:complete len:283 (+) TR10407|c0_g1_i1:29-877(+)
MANHTQVKFNFDKLLREKEFLLEKLKSDIEQVKYGDYEDKKVIIKELEMQIFVIESEIKR
THLLMEELTNVSPIFEEYNEEKEEEWLENRKVRKSTYVQGPKLPDILERFDKLALKYPET
TDNIIYGDKDISKLSKNKVVLNVSNDIDYVKLEKNIEHTNLSEPILNHINGNDNIKEDLK
SNILINKSILKSLTHSKNEVKNELRKVTFSENSNNENVSSGIYFNHSNQPSAELLKLESI
DNLDFNMIHPGDIANFEKMKISQIKQPKKSLMSAVFERKPLL*
>m.9373 TR10410|c0_g1_i1|m.9373 TR10410|c0_g1_i1|g.9373  ORF TR10410|c0_g1_i1|g.9373 TR10410|c0_g1_i1|m.9373 type:complete len:349 (-) TR10410|c0_g1_i1:648-1694(-)
MEENNSLIPTTEQPNVNMTNDSPKSSSKNSFNVISSKSVEENHKKHKTSFLNQIRKKFSM
HKKSKSKENSEISDPIENNSHSDKSHQQNNTDKNIVNESLKSEKRFSAIRRSIGKGKHSK
AIEECDESHNKDEQRNSQNHIRPQSMHVANTYPPRYGYLASFGWYWGPLTRAEATQRLRH
KDDGCFLVRDSEGDMNKFTLSFKGAGQIFHNRILRHNSKYAFLPDEEFDSIPALIADAMR
RSATSAYCFSRSTDVAPVNPSNNNNEIHNQLETNSNANCSHGASGSGTTNHKHEVRLLHP
VSRYSSVPRSLYYLCRFMIRQYTSVYDLDILGVTGDVLTYLQDPKYYL*
>m.9379 TR10414|c0_g1_i1|m.9379 TR10414|c0_g1_i1|g.9379  ORF TR10414|c0_g1_i1|g.9379 TR10414|c0_g1_i1|m.9379 type:5prime_partial len:408 (+) TR10414|c0_g1_i1:2-1225(+)
ENGTMQIRSSQLPFYQIIIYSFVVTILSLATTFGNLLVLISICIESQLRTISNYYLLSLA
VADLLIGIISMPLYSTFLIMQHWPFNSTICDLWLSLDYTVSNASAANLLIISYDRYKTIT
CPLTYRIRRTPKKTVIIIFIAWIISALLWTPFIYIWPLIDGKRTVPPDQCYIQFVESSTL
ITLLTSSIAYFIPLLIITVFAIQIYLVTKHRNKNLQTLGYSTPISVGPAIKYNLSIKRNQ
TDSSTETDFNYKEKHKKHFHNLSPSSIILTPQTLNCSSTASSYSTIPNSQGLLINQQTRR
SMKKKLSSTKAAKTLAAIIIAFFVTWFPYHLFTVINVFTGTKSQPTIGSTLYSIGYYLCY
LNSTINPILYAYCNILFRRTFWRILICRRSKNNSNRFSCMPSNISSN*
>m.9385 TR10419|c0_g1_i1|m.9385 TR10419|c0_g1_i1|g.9385  ORF TR10419|c0_g1_i1|g.9385 TR10419|c0_g1_i1|m.9385 type:complete len:106 (+) TR10419|c0_g1_i1:80-397(+)
MPPKSFINLMMTMKICLALIVLVIFVAADKDEILLFDFDIEEEIKNDHCNKVYDFLPRKT
RVTFRDMCLQMEKNSKSCTDKVKKTKLVDQKKHLHYLCRIGKLKL*
>m.9389 TR10420|c0_g1_i1|m.9389 TR10420|c0_g1_i1|g.9389  ORF TR10420|c0_g1_i1|g.9389 TR10420|c0_g1_i1|m.9389 type:5prime_partial len:55 (+) TR10420|c0_g1_i1:3-167(+)
NQYQSVLLVEKQAMSEDIAGKYVAIIVMPVFIEKKNATQISNVDFELVDTNCVY*
>m.9390 TR10423|c1_g1_i1|m.9390 TR10423|c1_g1_i1|g.9390  ORF TR10423|c1_g1_i1|g.9390 TR10423|c1_g1_i1|m.9390 type:complete len:54 (-) TR10423|c1_g1_i1:51-212(-)
MKMRIHPQQAVLFSNTILGNIEIIEAYEIKNEFNIKNKTMKNIKMKISFNCQC*
>m.9394 TR10431|c0_g1_i1|m.9394 TR10431|c0_g1_i1|g.9394  ORF TR10431|c0_g1_i1|g.9394 TR10431|c0_g1_i1|m.9394 type:complete len:116 (+) TR10431|c0_g1_i1:88-435(+)
MNNLALTFNASNDYLLRNNIPNIMKSILSSLIMIQPENPQSFILELLRNINNVNPYEVKF
DYFIKSIHPSTRPTKMELIKPKEIKESENIMIENIKNEEETYISDIFQLTEFIEN*
>m.9400 TR10437|c0_g1_i1|m.9400 TR10437|c0_g1_i1|g.9400  ORF TR10437|c0_g1_i1|g.9400 TR10437|c0_g1_i1|m.9400 type:complete len:79 (-) TR10437|c0_g1_i1:45-281(-)
MFRKNYLQLFTFVILLIFPISYEIDFAICQGYNENIYPCITSNFKRNSQTMEKNIKVNRL
KELIEALLYINEKQNTLT*
>m.9404 TR10445|c0_g1_i1|m.9404 TR10445|c0_g1_i1|g.9404  ORF TR10445|c0_g1_i1|g.9404 TR10445|c0_g1_i1|m.9404 type:complete len:151 (+) TR10445|c0_g1_i1:29-481(+)
MIVENSVNCNFVWIHHGDNKKFIANTNCSVLNFLDYIRRNCLIEDSEVFDFIDVNGKLLQ
ISDQFQDSWQTNFEHRSIYIPVCIDKDEQNEIYDVRPLIYGINELYPNLQDKLQKYRKSK
YQRKTPVKNGSGNVSARSDLRSFRKLKKIG*
>m.9405 TR10446|c0_g1_i1|m.9405 TR10446|c0_g1_i1|g.9405  ORF TR10446|c0_g1_i1|g.9405 TR10446|c0_g1_i1|m.9405 type:5prime_partial len:57 (+) TR10446|c0_g1_i1:1-171(+)
GDLTLTRGMVRVQQYTNLILPILSLISILLNSAYILLLFSIVLHKILPNLMGVLDR*
>m.928 TR1044|c0_g1_i1|m.928 TR1044|c0_g1_i1|g.928  ORF TR1044|c0_g1_i1|g.928 TR1044|c0_g1_i1|m.928 type:internal len:172 (+) TR1044|c0_g1_i1:1-513(+)
KKIIDLSDMQKIALISLFFVVVHVASQKPNINNELNDVWKSYKNKFGKKYKDSDEVFRRK
TWESNLKYIQKHNLEYDLGNHTYTLGLNNFADMTNEEFRATYLKTKVIRNKFKTLYMDPA
FGPEETLPNTVDWTTKGYVTPVKDQGKCGSCWSFSATGSLEGQHFRKTGNL
>m.9406 TR10450|c0_g1_i1|m.9406 TR10450|c0_g1_i1|g.9406  ORF TR10450|c0_g1_i1|g.9406 TR10450|c0_g1_i1|m.9406 type:5prime_partial len:73 (+) TR10450|c0_g1_i1:3-221(+)
QERETQNNERRGRGRPRTGEEKPAKKAANALRLIAQGYERGTTENMGERIIKDLIKLAHK
DLFDIIMVQEQK*
>m.9408 TR10451|c0_g1_i1|m.9408 TR10451|c0_g1_i1|g.9408  ORF TR10451|c0_g1_i1|g.9408 TR10451|c0_g1_i1|m.9408 type:internal len:76 (+) TR10451|c0_g1_i1:1-225(+)
KRLIEDRKAQNLLGPDDDIYNILSQKTSAGFPEKISPIVAFRPNGTKLFRIGEIEFDIIN
INDKKYFRNKDDVLD
>m.9410 TR10451|c0_g2_i1|m.9410 TR10451|c0_g2_i1|g.9410  ORF TR10451|c0_g2_i1|g.9410 TR10451|c0_g2_i1|m.9410 type:internal len:81 (+) TR10451|c0_g2_i1:2-241(+)
AKLKPEAIENNFNYKFNILGPDDIYNILSQKPNDILHEKITPIVAIHPDGTKSFRIGEIE
FDIININDKKYFRNKDDVLD
>m.9414 TR10457|c0_g1_i1|m.9414 TR10457|c0_g1_i1|g.9414  ORF TR10457|c0_g1_i1|g.9414 TR10457|c0_g1_i1|m.9414 type:complete len:50 (+) TR10457|c0_g1_i1:154-303(+)
MAVWHVLHLFSDYISILSFNSDVPAQQIYKDKLKYYDNVENEQNFDSYK*
>m.930 TR1045|c0_g1_i1|m.930 TR1045|c0_g1_i1|g.930  ORF TR1045|c0_g1_i1|g.930 TR1045|c0_g1_i1|m.930 type:5prime_partial len:204 (+) TR1045|c0_g1_i1:3-614(+)
DCGGMCLAEFTPYVSLCDAAKKCLSINGRFIIENEIRPIKSCRTVAEIFVGLNDLVYEKS
DRKDGWLFIDGSLIKDTSLWITWEPNGYWISEDCVGVNFDGMFDIKCTDSLGILCVPNYG
LQPISRIFQIDTTITYNNDNDVGCYDSIGVISPLDCAMKCVNTVQCKSFFYEDIQGYCVL
VYYADSTIPKNWETTTKKWHRYK*
>m.9416 TR10460|c0_g1_i1|m.9416 TR10460|c0_g1_i1|g.9416  ORF TR10460|c0_g1_i1|g.9416 TR10460|c0_g1_i1|m.9416 type:complete len:70 (+) TR10460|c0_g1_i1:183-392(+)
MLSGTKPKSNCKNGNLDDCYQLKIFNQLNNSNEGEEEAVEEVVEAAAAEPPKEEPPKPEP
KKGGCCLII*
>m.9418 TR10462|c0_g1_i1|m.9418 TR10462|c0_g1_i1|g.9418  ORF TR10462|c0_g1_i1|g.9418 TR10462|c0_g1_i1|m.9418 type:5prime_partial len:78 (-) TR10462|c0_g1_i1:56-289(-)
SDILEFIKFIKSPFFEKFKALLQTPHTASIFNIFKKNKDDSKEETPLNLNLANLSSKKDS
LDIKSSSQVINHKINKL*
>m.9420 TR10463|c0_g1_i1|m.9420 TR10463|c0_g1_i1|g.9420  ORF TR10463|c0_g1_i1|g.9420 TR10463|c0_g1_i1|m.9420 type:complete len:152 (-) TR10463|c0_g1_i1:222-677(-)
MNITDEGKHIFLHEWTEITSTTDKKIKLGQDFMRKFFTVFPEFVPIFKQFDGMTSMDEII
ASHPMRALCLRVINTLNSVFELVDSPDELNDMLKHIGYVHKLRDITRESFVDTKPVLEEI
IVQYLKSDKAKETIRLFLSAALPKMLEGFSE*
>m.9426 TR10469|c0_g1_i1|m.9426 TR10469|c0_g1_i1|g.9426  ORF TR10469|c0_g1_i1|g.9426 TR10469|c0_g1_i1|m.9426 type:internal len:187 (-) TR10469|c0_g1_i1:3-560(-)
RGQIMEVGVVIQMSSCLKATCTKSLKMEMNRTCEISCPANYVLKLYPNKCCECQLISSTT
WTISHTTTTFERCERKPAQLIASPSSYVIITNVSGGTQLNLAEIFNRNDTEWTVKDNSAS
FTLSLNHAENSELIIVGFQVEISEASNIQITFGNEANKIDLNQYNISGQGKVEKLFQTIS
KDGENF
>m.932 TR1046|c0_g1_i1|m.932 TR1046|c0_g1_i1|g.932  ORF TR1046|c0_g1_i1|g.932 TR1046|c0_g1_i1|m.932 type:complete len:56 (+) TR1046|c0_g1_i1:167-334(+)
MILLEEKCQTTTRDIDMKLNLLNSTVYNIYNNVKYKRLWCRKDKPSLRCLKADIY*
>m.9429 TR10470|c0_g1_i1|m.9429 TR10470|c0_g1_i1|g.9429  ORF TR10470|c0_g1_i1|g.9429 TR10470|c0_g1_i1|m.9429 type:5prime_partial len:70 (+) TR10470|c0_g1_i1:1-210(+)
KPSGRDKRGNSAYTSRQAASRPPAYTGRPFSGYCHGYAETAEKRVPPGQHAPAPQNSYRR
APQGTRHKS*
>m.9431 TR10471|c0_g1_i1|m.9431 TR10471|c0_g1_i1|g.9431  ORF TR10471|c0_g1_i1|g.9431 TR10471|c0_g1_i1|m.9431 type:complete len:81 (+) TR10471|c0_g1_i1:256-498(+)
MPNQRIVYRKKNILTIRDKIITKNIPVDLKFTESIVTVTYDENPVIEDFGFEIKACKSEI
NDGQIIITAQHKKSTGCCIR*
>m.9432 TR10472|c0_g1_i1|m.9432 TR10472|c0_g1_i1|g.9432  ORF TR10472|c0_g1_i1|g.9432 TR10472|c0_g1_i1|m.9432 type:complete len:82 (+) TR10472|c0_g1_i1:53-298(+)
MLICFLPAIKCELCNGVNEIQIEIINVFPNKSAITYAMSFNLVLKDECNRCNATRIEEHS
RLGARSNIAEHNNQCKSVINL*
>m.9434 TR10474|c0_g2_i1|m.9434 TR10474|c0_g2_i1|g.9434  ORF TR10474|c0_g2_i1|g.9434 TR10474|c0_g2_i1|m.9434 type:5prime_partial len:55 (-) TR10474|c0_g2_i1:502-666(-)
LTNISINEHLFTTKALSRFTQYMPNKPQKRFCRQFIFWMVFPIWVKTKPNLKVL*
>m.9438 TR10479|c0_g1_i1|m.9438 TR10479|c0_g1_i1|g.9438  ORF TR10479|c0_g1_i1|g.9438 TR10479|c0_g1_i1|m.9438 type:5prime_partial len:71 (-) TR10479|c0_g1_i1:1034-1246(-)
FFRHIKAFINKISTENFRKFKFRKSTELIKAIRKQVIKIHFFLTKRDRTAIFNREPIVKC
FLIILGIFSA*
>m.9437 TR10479|c0_g1_i1|m.9437 TR10479|c0_g1_i1|g.9437  ORF TR10479|c0_g1_i1|g.9437 TR10479|c0_g1_i1|m.9437 type:complete len:294 (+) TR10479|c0_g1_i1:249-1130(+)
MEPGPVNVVDNTHFQMDFVDRIYLNDWPLVILKEWIENLVDENDPNLICAEVCEAIYNRY
RINQRISKDRFREILSENTKCGGKLCKNTCGGKCATSGNFKRIPALERYANFEPLKPEIL
KHYFFKLSDLTSGCIKRNRIGILVLYLSDNRSEKEFIKREKCLIINQLSNKFYITDYVLV
DAEKIFYHIKQFIDAVVIIVDSHYSINQYLNDYYTVLRKFKFLTVFLIKTEDIGNPSNDS
RIIRHFKSILPENKIILSNWLDQAENIPRIIKKHLTIGSRLKIAVLSRFVRKK*
>m.935 TR1047|c0_g1_i1|m.935 TR1047|c0_g1_i1|g.935  ORF TR1047|c0_g1_i1|g.935 TR1047|c0_g1_i1|m.935 type:5prime_partial len:58 (-) TR1047|c0_g1_i1:93-266(-)
YRPDISTSDYHLFQSLHHFIAHKDCKDKDEINMAISDFFASKFKSFYRDGVQALQQR*
>m.936 TR1047|c0_g2_i1|m.936 TR1047|c0_g2_i1|g.936  ORF TR1047|c0_g2_i1|g.936 TR1047|c0_g2_i1|m.936 type:5prime_partial len:72 (-) TR1047|c0_g2_i1:23-238(-)
YRPDISTSDYHLFQSLHHFIAHKDCKDKDEINMAISDFFASKPTSFYRDGIQALQQRWDT
IIENDGQYKIN*
>m.9440 TR10480|c0_g1_i1|m.9440 TR10480|c0_g1_i1|g.9440  ORF TR10480|c0_g1_i1|g.9440 TR10480|c0_g1_i1|m.9440 type:3prime_partial len:64 (+) TR10480|c0_g1_i1:399-587(+)
MCVFRVCQYLYQCIKPGCKTIKKNQRYKIGEFGFIQTSFTITTSVELKHSIRANVSSKMI
FVC
>m.9439 TR10480|c0_g1_i1|m.9439 TR10480|c0_g1_i1|g.9439  ORF TR10480|c0_g1_i1|g.9439 TR10480|c0_g1_i1|m.9439 type:5prime_partial len:77 (+) TR10480|c0_g1_i1:1-231(+)
SLKRLTPNYGYIKEKKWFSALSKQNIIFHDYQNILNVKQINDYHFYLSSQTQFNKINTQI
YRVQVKLNLVKQNIQL*
>m.9442 TR10480|c1_g1_i1|m.9442 TR10480|c1_g1_i1|g.9442  ORF TR10480|c1_g1_i1|g.9442 TR10480|c1_g1_i1|m.9442 type:internal len:94 (+) TR10480|c1_g1_i1:2-280(+)
DNRLFPANCKYEKNFYYDNSPLCKTTLFKNEINKTICGIKSITLQDFRYFDGVVKIRQNP
YITLPLLENIYEIKCKTSLKRLTPNYGYIKEKK
>m.9445 TR10482|c0_g1_i1|m.9445 TR10482|c0_g1_i1|g.9445  ORF TR10482|c0_g1_i1|g.9445 TR10482|c0_g1_i1|m.9445 type:internal len:88 (+) TR10482|c0_g1_i1:3-263(+)
GNLLTSVSSDEIILKRWQFEIKIQEGINSLVRAQILDSLIMDRNNDDEEEKLKFDTEYEN
STYLLQIFSAAMGIMPETKVSLVYQNK
>m.9446 TR10485|c0_g1_i1|m.9446 TR10485|c0_g1_i1|g.9446  ORF TR10485|c0_g1_i1|g.9446 TR10485|c0_g1_i1|m.9446 type:complete len:67 (+) TR10485|c0_g1_i1:195-395(+)
MTSNNNFNKGFNQNVNYYAPQKNVGEDVNYYAPQRNFGQDVRRNHMKSEILLIFIYCFLL
FNYMIL*
>m.9448 TR10489|c0_g1_i1|m.9448 TR10489|c0_g1_i1|g.9448  ORF TR10489|c0_g1_i1|g.9448 TR10489|c0_g1_i1|m.9448 type:5prime_partial len:68 (+) TR10489|c0_g1_i1:3-206(+)
YCRQIMLNWQHGFRQIISVNALWLLESETEQIFIFSFFNSQSDCQIHSKDILTNLFSFYR
PVPQLVM*
>m.9450 TR10495|c0_g1_i1|m.9450 TR10495|c0_g1_i1|g.9450  ORF TR10495|c0_g1_i1|g.9450 TR10495|c0_g1_i1|m.9450 type:internal len:80 (-) TR10495|c0_g1_i1:1-237(-)
DFKWIRSNLELMLEECKSKNLNELPYGYVLEVDLKIPTEIHDYLRDIPVVAENLSPPGSK
VKKLLLTHDKLYHSLETLA
>m.9452 TR10496|c0_g1_i1|m.9452 TR10496|c0_g1_i1|g.9452  ORF TR10496|c0_g1_i1|g.9452 TR10496|c0_g1_i1|m.9452 type:5prime_partial len:86 (-) TR10496|c0_g1_i1:63-320(-)
YDTHHSNYNDITGNERQIKYESLQNSFSAQKLVFKNSFKQNDSSVLASYVIVQEIAKHSK
PFLEKEYFKNCMLKIVDVVCPDISF*
>m.9453 TR10497|c0_g1_i1|m.9453 TR10497|c0_g1_i1|g.9453  ORF TR10497|c0_g1_i1|g.9453 TR10497|c0_g1_i1|m.9453 type:complete len:249 (-) TR10497|c0_g1_i1:137-883(-)
MSKVRRKYSRASKPSVDDVIDLSSLSSSSPSSSNRDQYDNLDSNDMFNNHAASTEKIREN
QNLYSNLNSRKIKNKKSFDLKIASDVDRFLQNRHEKKSRSCHSSCKSNSTRKKLTNKKSP
TSFNSNSEDYTENHFRDHLQQCTKCENQIRKCLDKSQCLPYIEKNHSFCDKRRKIQINNK
NIQSDCSSKENSRTYIKKSKNSLGCKLKNPETNQKYHRHHHHCNNDLSDESTTNENSVVE
AAPLCIIL*
>m.63 TR104|c0_g2_i1|m.63 TR104|c0_g2_i1|g.63  ORF TR104|c0_g2_i1|g.63 TR104|c0_g2_i1|m.63 type:5prime_partial len:57 (+) TR104|c0_g2_i1:2-172(+)
VVYEKKKFQEYMDAQNSLYFKLISFDFNKIITFHFYKIKIQNMLNNSILLDNKLTV*
>m.9457 TR10500|c0_g1_i1|m.9457 TR10500|c0_g1_i1|g.9457  ORF TR10500|c0_g1_i1|g.9457 TR10500|c0_g1_i1|m.9457 type:internal len:114 (+) TR10500|c0_g1_i1:3-341(+)
IRTSKITTSINCKCLERIEETRFPCPCYKPVSAEINGYCRNNSFITESRFPKCGLKHIKW
VTRRTIQLINMCNYKYYVYSPIFRTSWYKNENERFFIRSRSLFHVQDYVENCE
>m.9458 TR10501|c0_g1_i1|m.9458 TR10501|c0_g1_i1|g.9458  ORF TR10501|c0_g1_i1|g.9458 TR10501|c0_g1_i1|m.9458 type:complete len:314 (+) TR10501|c0_g1_i1:70-1011(+)
MSEVSAKRIYKFEYDPPQISTEQYTLPFRDILVEHFINDPRIKSAEKRSRCKVKLLPKCI
NKKIHNAGWVKYAVIEISGPNDRSIRSCTRAIENFYPSFVTRKPYISKAIVGFYVDEGMP
DNMNYSESIQRSSHSDVCFHDMKINSGYSIENRTDNPCTKPWKISQSEKTGIFNPHLSHI
YNTQFHLIPETIQFRKPILNTISGKMENSHLSNDLYSTNSYIKNRFNSSKISEVVKVDDD
EISFKEKISEGNLNSDDNVKPHNNNRKSVELTYSPKSNKISNESPQYRNSKTNISDNLFD
NKRFVQTKRSSSH*
>m.9462 TR10504|c0_g1_i1|m.9462 TR10504|c0_g1_i1|g.9462  ORF TR10504|c0_g1_i1|g.9462 TR10504|c0_g1_i1|m.9462 type:complete len:53 (+) TR10504|c0_g1_i1:190-348(+)
MSCYGNQPAKLYSLPKVNKPDFPFKTGFVNDKHCNTKMLNFWIKYLPCNNKE*
>m.940 TR1050|c0_g1_i1|m.940 TR1050|c0_g1_i1|g.940  ORF TR1050|c0_g1_i1|g.940 TR1050|c0_g1_i1|m.940 type:complete len:59 (+) TR1050|c0_g1_i1:165-341(+)
MNSVSETKQTVQKPIIYVCGECRKDIEMKPKDIIRCSECGCRILYKKRTIRLSVFEGR*
>m.9465 TR10518|c0_g1_i1|m.9465 TR10518|c0_g1_i1|g.9465  ORF TR10518|c0_g1_i1|g.9465 TR10518|c0_g1_i1|m.9465 type:complete len:75 (+) TR10518|c0_g1_i1:7-231(+)
MLQIVRKSGAKRHRKVLRDNITRSATRRLTRRSSVRKISGLLSEEINEILKVFKNVFRNA
VIYTEHAKRKLLLP*
>m.941 TR1051|c0_g1_i1|m.941 TR1051|c0_g1_i1|g.941  ORF TR1051|c0_g1_i1|g.941 TR1051|c0_g1_i1|m.941 type:5prime_partial len:610 (-) TR1051|c0_g1_i1:59-1888(-)
YNDNKINFGNKLNKGNCHLTSNKLFPYKNEKFKEKIEHDLKLPYRKGSNNKCFISNVYND
DKDYYNFENKVYNPPEDKIHELCEMFDILYNSGDNLINSEFGEIKRLRTLCIILEQSNND
LEYVTKRLDHENKCFEPRINQLKTINKTLMEDNAEYLGRSVENRFLLKDVEKLKELLDAL
TKAVNEEVNNHCKLQEEYFTAEFNRKQCEKDRMVYELSSVATNHQLNNLSLKKTYLENCK
EDLIKKQVYVKRLQDIKGFFKVLIRIRLLNNKSKESIFSFITDDKVGLKTFKSNNKSEKE
VKIYQFNKVLKHENFNVDICNILEGSIKQVISGYNVCFIHFGASGSGKTHTVIGNFENEC
GISTLFVGKLIDEMNKEHRMRFKIEVSFLEFYNDNIICLLGDNKIKFQDTGKKIVINNYI
KESITTLNQYNRLLQQIIHKRQTSATSFCSESSRSHLTIVISIESENTITFIKIKSRLLI
CDLAGFEKSVNIDNVRKQHLDETFYINKSLSALSQIIEEFNMHKLKSQFLPQRNSTLPFR
SSKLTQFLKPCFCGDAYCYLILHVSDDTTQIHLTSKTLELGQTAMNTELGKPICHKTDAE
SKCVKKYLL*
>m.9467 TR10521|c0_g1_i1|m.9467 TR10521|c0_g1_i1|g.9467  ORF TR10521|c0_g1_i1|g.9467 TR10521|c0_g1_i1|m.9467 type:internal len:96 (-) TR10521|c0_g1_i1:1-285(-)
NMRKFNNKTHTKEIPSVTSKSFKNDYPNIAKYATNFGINKYNKAKNSQKNDHHKIPNNNP
FNEKQQNAKDNEHYDNYKKSRSLANQNHAANTCTD
>m.9468 TR10524|c0_g1_i1|m.9468 TR10524|c0_g1_i1|g.9468  ORF TR10524|c0_g1_i1|g.9468 TR10524|c0_g1_i1|m.9468 type:5prime_partial len:79 (+) TR10524|c0_g1_i1:1-237(+)
ILELVENREQKCYDRKSVGDCGDYVLRFYFNIKKERCYFFQDFSCGLNLNSFQSADECIY
ACDPINQDFDIDHNRWIN*
>m.9471 TR10529|c0_g1_i1|m.9471 TR10529|c0_g1_i1|g.9471  ORF TR10529|c0_g1_i1|g.9471 TR10529|c0_g1_i1|m.9471 type:complete len:501 (+) TR10529|c0_g1_i1:49-1551(+)
MNLGSRKCCDIIKCVSKYQNISRIILYNSNKLGLLHPNLHVKRKIHQNHLSRRFLIDKHV
SLLFPRFYADYPPHKVITLPNLSPTMETGSVLSWGRKEGEAVSEGDLLAEIETDKATMSM
DASDTGIMAKILVAAGTKDVPIGTPLCVIVENEADVAAFKEFTVSASAQPKAAAKPEAPP
ASPPPAAAPQPPVTPVPLAVPAAVSTCPADQRLFVSPYARTLAAERNIDLASAGIVGSGP
DGRIRARDLDQVGTGVRGQVCSSTASYTDLELSNMRKVIAQRLCLSKQTIPHYYLTMEVR
MDRVIEMRHKINKKLQSEDKKGSSKISVNDFVIKAAAVACMRVVQCNSSWQDSFIRQYNQ
VDVCVAVATPSGLITPIVFNAQSKGLREINSDVTLLAVKARENKLQPKEFQGGTFTVSNL
GMYGITNFSAIINPPQACILAVGGSQERLVHNDKSDTGFSKATYMSVTLCCDHRVVDGAV
GAQWLMEFRDNMEDPANMLL*
>m.942 TR1052|c0_g1_i1|m.942 TR1052|c0_g1_i1|g.942  ORF TR1052|c0_g1_i1|g.942 TR1052|c0_g1_i1|m.942 type:internal len:77 (+) TR1052|c0_g1_i1:3-230(+)
LVLGLLEKYSSVETAAEVIGVGAIGGVISVETVERMISVGMSGGFSWGVPNSFNTEFVRS
LLNGTYRLVLGRMSHG
>m.9474 TR10531|c0_g1_i1|m.9474 TR10531|c0_g1_i1|g.9474  ORF TR10531|c0_g1_i1|g.9474 TR10531|c0_g1_i1|m.9474 type:complete len:227 (-) TR10531|c0_g1_i1:19-699(-)
MTLQLNKNAKSFIEKLQMKSLCRLDEKCEEIVYSASQVSLYFYEKSTDEWLRDHLNGTLF
LYKTNDVRKYSIIFLNNNVLIDIKSYAISQLSKIELLLNDQFLTLDREGEFSLCFHFETI
KAATECFDKVLTASKICKGVTDTFIRKVTSEQTQIQFSNNYNNDKMNQLYSNDCYNKNGS
YTNQGGHYKPSYGRYNNYNDYNNKYHTKTKLKPQQQDSDMEWRRKK*
>m.9476 TR10535|c0_g1_i1|m.9476 TR10535|c0_g1_i1|g.9476  ORF TR10535|c0_g1_i1|g.9476 TR10535|c0_g1_i1|m.9476 type:complete len:459 (-) TR10535|c0_g1_i1:73-1449(-)
MNYLNNLNILKLFLKSKKYGIFNETIAFSSTGIFLKDEDRIFSNLYGRYDWHLQKAMSRG
HWFKTKEIILKGHEWILNEIKISGLRGRGGAGFPTGMKWGFMNKPSDRPKYLVVNADEGE
PGTCKDREIMRHDPHTLVEGCLIAGKAMGAVAAYIYIRGEFYNEASNMQVAINEAYKAGF
IGKNACGTGFDFDIFMHRGAGAYICGEETALIESIEGKQGKPRLKPPFPADIGLFGCPTT
VSNVETVAVAPTICRRGGEWFAQFGRERNKGTKLFNISGHVNNPCTVEETMSIPLKALIE
KHCHGIIGGWDNLLAVIPGGSSTPLIPKNVCDSVLMDFDSLVEAQTALGTAALIVMNKDA
DVVRCIARLMDFYKHESCGQCTPCREGTGWMQKIVKRFVNGNAVKPEIDMLWEISKQIEG
HTICALGDGAAWPVQGLIRHFRPELEMRMKNYKNTMSV*
>m.9481 TR10536|c0_g1_i1|m.9481 TR10536|c0_g1_i1|g.9481  ORF TR10536|c0_g1_i1|g.9481 TR10536|c0_g1_i1|m.9481 type:complete len:51 (+) TR10536|c0_g1_i1:166-318(+)
MVLDKMELRVLKRYCWKKGLSTGEATREINDAEGEKTVSQQTVSRWFKGF*
>m.9482 TR10538|c0_g1_i1|m.9482 TR10538|c0_g1_i1|g.9482  ORF TR10538|c0_g1_i1|g.9482 TR10538|c0_g1_i1|m.9482 type:complete len:103 (-) TR10538|c0_g1_i1:60-368(-)
MKTEELMSKIKRADYENILKRIVNDEIQKELRQNDPLSISQIKFRKLQNSSYLNMIDSIE
KFKRFDTTLVSSIKPSSKLSLMTYNVKLISQLSDPIQSDLRL*
>m.9483 TR10538|c0_g1_i1|m.9483 TR10538|c0_g1_i1|g.9483  ORF TR10538|c0_g1_i1|g.9483 TR10538|c0_g1_i1|m.9483 type:complete len:67 (-) TR10538|c0_g1_i1:421-621(-)
MNSFESGIDIKTVESAALKKCLKHSKEMKKTIIHKNAMIEREMNVKIGNLQRIYKSDNII
MQKNNK*
>m.9485 TR10544|c0_g1_i1|m.9485 TR10544|c0_g1_i1|g.9485  ORF TR10544|c0_g1_i1|g.9485 TR10544|c0_g1_i1|m.9485 type:3prime_partial len:91 (+) TR10544|c0_g1_i1:460-729(+)
MLVRGAGLEKILSWIENSTCKFKNCKSRENLNNKKCHYSQHTNIKYYSIYFLASIFVLIY
SKLLFNIGSQDIPINIAVEIPTAYPDNRFT
>m.9488 TR10549|c0_g1_i1|m.9488 TR10549|c0_g1_i1|g.9488  ORF TR10549|c0_g1_i1|g.9488 TR10549|c0_g1_i1|m.9488 type:complete len:114 (-) TR10549|c0_g1_i1:30-371(-)
MWLKLYQFCFKLPCVSQICCYNCFHFFQRCCFCCNHPVLFSGIFGDAINENAISENLDDD
CFVIYEHSREKFNDGQLVIKVNKAIEATENLDDLSNTDSNGSDVPPLNLSSYE*
>m.9490 TR10552|c0_g1_i1|m.9490 TR10552|c0_g1_i1|g.9490  ORF TR10552|c0_g1_i1|g.9490 TR10552|c0_g1_i1|m.9490 type:complete len:50 (+) TR10552|c0_g1_i1:84-233(+)
MDTKDKGYGKPGQHFDSKDTKCQTQSELVAVIKTIQICISKLLQGLVMI*
>m.9492 TR10557|c0_g1_i1|m.9492 TR10557|c0_g1_i1|g.9492  ORF TR10557|c0_g1_i1|g.9492 TR10557|c0_g1_i1|m.9492 type:complete len:228 (+) TR10557|c0_g1_i1:93-776(+)
MKFNLNCFFLILINQYYVGFGFDCECSFPAKFKTTINFSIDESNFKVVAGMTANEESSRR
TVDEKITLHVDMDNQVVIEERPSFYVIRTKSYIIQKSKSSNNKVCLPQNWKTTSWQGCGF
PDPKSLQKDSRSNGFCYRYFYENTLANTTGYPSWYGTGYEVNDVLYEYRGSCQALEECMS
RNSQYRVVNGNSLDVYSYRKRYWFKTGTIDSATLSNSFVQELKNLCP*
>m.9494 TR10561|c0_g1_i1|m.9494 TR10561|c0_g1_i1|g.9494  ORF TR10561|c0_g1_i1|g.9494 TR10561|c0_g1_i1|m.9494 type:internal len:119 (+) TR10561|c0_g1_i1:1-354(+)
IINKLPQINEKPTKPKSNPFVYFTNKEKIKSKSNHGNKFLTTFKVTSECYNQLSRIPNRI
GPFECKLCGTLYNGAIQLANHRCPQILRIEHRCPDCHKIFNCPANLASHRRWHKPKPR
>m.9495 TR10565|c0_g1_i1|m.9495 TR10565|c0_g1_i1|g.9495  ORF TR10565|c0_g1_i1|g.9495 TR10565|c0_g1_i1|m.9495 type:internal len:156 (-) TR10565|c0_g1_i1:3-467(-)
PLQITPMIKQSQFLSQMNTSICTHPDVMPGFDSEKEIQKTLEIMPMVKQSQYLSQMSTDL
YHHPDIVSGYDSDKEISNPLQITPMIKQSQFLSQMNTSICTHPDVMPGFDSEKEIQKTLE
IMPMVKQSQYLSQMSTDLYHHPDIVSGYDSDKEIS
>m.9496 TR10568|c0_g1_i1|m.9496 TR10568|c0_g1_i1|g.9496  ORF TR10568|c0_g1_i1|g.9496 TR10568|c0_g1_i1|m.9496 type:complete len:103 (-) TR10568|c0_g1_i1:112-420(-)
MIKLLLHLLFAYFIGSTTASLPGCNIRNCKTDDFKDCRICMFKSCDKEEGTTICVEKVSE
KYFCRIDICYSKKTLAECKACVDKKCHFMAPFTRETVCVQVS*
>m.9500 TR10571|c0_g1_i1|m.9500 TR10571|c0_g1_i1|g.9500  ORF TR10571|c0_g1_i1|g.9500 TR10571|c0_g1_i1|m.9500 type:3prime_partial len:51 (-) TR10571|c0_g1_i1:1-150(-)
MQVVQRKYDHMKAKTMLRATNQKCELLHHRIRRTRKAVTTQRGDEKIGEV
>m.9501 TR10573|c0_g1_i1|m.9501 TR10573|c0_g1_i1|g.9501  ORF TR10573|c0_g1_i1|g.9501 TR10573|c0_g1_i1|m.9501 type:5prime_partial len:62 (-) TR10573|c0_g1_i1:129-314(-)
NNNNNNNNNNNNNNNNIFLLCMNSCHISSLNCFEKLYKLADRYLEICYKMYETCMLNCKC
S*
>m.9502 TR10574|c0_g1_i1|m.9502 TR10574|c0_g1_i1|g.9502  ORF TR10574|c0_g1_i1|g.9502 TR10574|c0_g1_i1|m.9502 type:complete len:52 (-) TR10574|c0_g1_i1:57-212(-)
MDCSKYYSIRTFIPFSNQRVDVCIIWQIIAHFAANTPVVKMSEAEFYFRQQ*
>m.9505 TR10580|c0_g1_i1|m.9505 TR10580|c0_g1_i1|g.9505  ORF TR10580|c0_g1_i1|g.9505 TR10580|c0_g1_i1|m.9505 type:internal len:109 (+) TR10580|c0_g1_i1:3-326(+)
KPIHFACRMGHFDIVKILIENKCKINEPEKIWKYLPIHFALDKGHINIWKYQPIHFACQN
GYIDVVKILIANRCDIDASTKFGYQPIHFACENGHFEIVKVLIENNCD
>m.9507 TR10580|c0_g2_i1|m.9507 TR10580|c0_g2_i1|g.9507  ORF TR10580|c0_g2_i1|g.9507 TR10580|c0_g2_i1|m.9507 type:internal len:125 (+) TR10580|c0_g2_i1:3-374(+)
KPIHFACRMGHFDIVKILIENKCKINEPEKIWKYLPIHFALDKGHINIVKLLIANKCDIN
TSTNWKYQPIHFACQNGYIDVVKILIANRCDIDASTKFGYQPIHFACENGHFEIVKVLIE
NNCD
>m.9509 TR10582|c0_g1_i1|m.9509 TR10582|c0_g1_i1|g.9509  ORF TR10582|c0_g1_i1|g.9509 TR10582|c0_g1_i1|m.9509 type:complete len:56 (-) TR10582|c0_g1_i1:132-299(-)
MMKKCRMKNVGWEKYFMGGSNPISVHLIVFYHCEEKLFKLYSLMSLMKAINLSSF*
>m.9510 TR10584|c0_g1_i1|m.9510 TR10584|c0_g1_i1|g.9510  ORF TR10584|c0_g1_i1|g.9510 TR10584|c0_g1_i1|m.9510 type:complete len:236 (+) TR10584|c0_g1_i1:200-907(+)
MDCAAPAIRHNDYYNQISGTIGYSPLRLITVPLSNWKTDLTEGVMDIDDELSIVDDSNSD
RSDPASVLPSPTTSPDIGKLSSGKTVKYRNRNKNRRGQKLIFQRQAANLRERRRMQSINE
AFEGLRAHIPTLPYEKRLSKVDTLRLAIGYINFLQDLVKTESQIDHYDNDRDEPHSKKII
LTSRTVTSEKGSDDKEILIVTTHSLSWRNIREPKIGPNNTLAAKIWRPEILQTNT*
>m.9513 TR10585|c0_g1_i1|m.9513 TR10585|c0_g1_i1|g.9513  ORF TR10585|c0_g1_i1|g.9513 TR10585|c0_g1_i1|m.9513 type:internal len:91 (+) TR10585|c0_g1_i1:3-272(+)
TVSLSSLLPFFIIFFSTIIIIYKIQTAFKRIAPNNSNQKQKSPLFAVKMVVLTSVYFLIT
MSPMGVVLILLNAFEYLFLDSYSVDIAYNG
>m.9517 TR10588|c0_g2_i1|m.9517 TR10588|c0_g2_i1|g.9517  ORF TR10588|c0_g2_i1|g.9517 TR10588|c0_g2_i1|m.9517 type:3prime_partial len:78 (-) TR10588|c0_g2_i1:2-232(-)
MRVKCLWNEAPSYSNGKFWFTRFKSGDFELNDKKRPGQHKKFEDTKLLDLLNENPAETEK
QLDKALNTNKSTISRRL
>m.944 TR1058|c0_g1_i1|m.944 TR1058|c0_g1_i1|g.944  ORF TR1058|c0_g1_i1|g.944 TR1058|c0_g1_i1|m.944 type:5prime_partial len:62 (+) TR1058|c0_g1_i1:1-186(+)
DQLKFLKTPKTPGLVKKTTKEIIKYLKIFHITHCFTHSDDIIKTKFTHPSLARKYFLFSN
Q*
>m.9521 TR10594|c0_g1_i1|m.9521 TR10594|c0_g1_i1|g.9521  ORF TR10594|c0_g1_i1|g.9521 TR10594|c0_g1_i1|m.9521 type:internal len:127 (-) TR10594|c0_g1_i1:2-379(-)
LISANCDLEEKTKNNEKPIHFACFLGDENIVKLLINQSCDIEPETINYFQPIHLACEKGS
LNVASMLIDLNCNLEGETTYKFTPIHLATKFNKPDVLSMLISCNCDLEKETTNRSRAIHF
AARLKN
>m.9522 TR10596|c0_g1_i1|m.9522 TR10596|c0_g1_i1|g.9522  ORF TR10596|c0_g1_i1|g.9522 TR10596|c0_g1_i1|m.9522 type:complete len:457 (-) TR10596|c0_g1_i1:18-1388(-)
MSNTAIPIQCTAGAIPFRNEKGEISMKKVKVSRYVAGKAPEFYNQDDFEYDDDYHDDSDV
KDVHYKIAFPDRALLNIKKEDNDEMEEENEIDEEIDEDLDDPRIRRLYNKSTKPSGYIEM
LGDDSESETEDDKITRHIRERQAELQLDTTIEGAKSDIEEEEEDEEEIAMRRRLARERAL
ANEMESEIPELIDENEVEDFIEYSDEYESESDNEKEPKLKPVYVKPSARLTINKTREEII
KEQDREKNKIKRQEEQKQITKRMIEEVNKQEIEESRTIDEACDAINSDIENETEEYEAWK
LRELKRIKRDRQEKEQCRKDKEEILRIRNMTEDQRVHEFKSNPKIVTNQQIKGQLKFMQK
YYHRGAYYIQEQEDSVFKRDFTQPTLEDNFNIANLPAIKQVKNFGKAGRTKYTHLVDQDT
TDYESGWASTSQVMKFYNNKGGGMKQVFDKPSHKKK*
>m.64 TR105|c0_g1_i1|m.64 TR105|c0_g1_i1|g.64  ORF TR105|c0_g1_i1|g.64 TR105|c0_g1_i1|m.64 type:complete len:58 (-) TR105|c0_g1_i1:4-177(-)
MVPEKMGSKLPCFPYLISIILTNIYPKTLTIITLDRGGKTVWTTLKTNPVKLNPTMI*
>m.9531 TR10607|c0_g1_i1|m.9531 TR10607|c0_g1_i1|g.9531  ORF TR10607|c0_g1_i1|g.9531 TR10607|c0_g1_i1|m.9531 type:5prime_partial len:70 (-) TR10607|c0_g1_i1:17-226(-)
WIFFISVKDKMMCLLCNAVLITLKKSNAETHYLTHKEHKYFSLEGETCQAALEKWKKRSI
KSRLVLFLL*
>m.9534 TR10613|c0_g1_i1|m.9534 TR10613|c0_g1_i1|g.9534  ORF TR10613|c0_g1_i1|g.9534 TR10613|c0_g1_i1|m.9534 type:5prime_partial len:62 (+) TR10613|c0_g1_i1:3-188(+)
AISLNIACFFHKFFITSAVGYSSIFPTCWDSSTLTPSLSHDKTHVFVNFPDILSFILRIN
T*
>m.9535 TR10614|c0_g1_i1|m.9535 TR10614|c0_g1_i1|g.9535  ORF TR10614|c0_g1_i1|g.9535 TR10614|c0_g1_i1|m.9535 type:complete len:89 (+) TR10614|c0_g1_i1:151-417(+)
MNVFILEDVLKSFKGSCLEIYEIYTIYTNSDLKLAWLAGLKCAIVKLKYYKIEAYDQLLI
FEESIRSIVSLILGDRLFIAINRHKPKF*
>m.9536 TR10616|c0_g1_i1|m.9536 TR10616|c0_g1_i1|g.9536  ORF TR10616|c0_g1_i1|g.9536 TR10616|c0_g1_i1|m.9536 type:internal len:87 (+) TR10616|c0_g1_i1:2-259(+)
LFRNQEFNMNKIPLINYEGLIEDSERESSKIQSSEDNSESSSTNLFCDKEVIVKDKTDFI
NKNESDNSLKSFKEFESPDVLNVNDA
>m.9540 TR10620|c0_g2_i1|m.9540 TR10620|c0_g2_i1|g.9540  ORF TR10620|c0_g2_i1|g.9540 TR10620|c0_g2_i1|m.9540 type:complete len:189 (-) TR10620|c0_g2_i1:121-687(-)
MFIVDFYLSESNTTFNSENEEFGLDYNENDENITNVNSFNTAIKANLQNLCHFATFPKSI
NSTSNMKRGISSPYFNECTSNQVELYDNLYSELQQLQNDLEKLKVELCIYSNRCHRIAFD
IDLFSKNFILDNFLYPIQHLKWFNEIQTEPNKFTKLSSCKRSHLYNEYDLSSFGHDYNNN
RWSLDFEL*
>m.9542 TR10626|c0_g1_i1|m.9542 TR10626|c0_g1_i1|g.9542  ORF TR10626|c0_g1_i1|g.9542 TR10626|c0_g1_i1|m.9542 type:internal len:196 (-) TR10626|c0_g1_i1:1-585(-)
IIPNINSMTSLIKFKHGKRYSYARYIHDLFGFTQQYERFKLTNHLEDCLSQGYFSFRPRK
SCSFNLDFTTGCTIQKLFGYNEMQPCVLIKINKIYGWIPKLSNNSKDIKIKCDGLTSIDK
ELIGEICYYDYTSNGRCHYRFGRISHLFFPYGKDTSYQQPFIFIKFLSLTKNVVVQVQCW
METENVQIDSNLSIG
>m.9544 TR10628|c0_g1_i1|m.9544 TR10628|c0_g1_i1|g.9544  ORF TR10628|c0_g1_i1|g.9544 TR10628|c0_g1_i1|m.9544 type:5prime_partial len:87 (+) TR10628|c0_g1_i1:1-261(+)
KLFSNKSKTSIGLCSDLVYKYSGCNVTYFGEISRHLCTRIQEQCRIGSRSNIAEHHINCK
LVICFNNIKIICRGFKDYLRRVMYET*
>m.9546 TR10629|c0_g1_i1|m.9546 TR10629|c0_g1_i1|g.9546  ORF TR10629|c0_g1_i1|g.9546 TR10629|c0_g1_i1|m.9546 type:internal len:88 (+) TR10629|c0_g1_i1:2-262(+)
RPIKLQRHILTRGVWKDTCKNERLQKYSERTLHDNQFGFRRKRSTIQSKYILRRIQEEAR
YRNRNVISAFIDLEKAFDSISRSTMWN
>m.9548 TR10636|c0_g1_i1|m.9548 TR10636|c0_g1_i1|g.9548  ORF TR10636|c0_g1_i1|g.9548 TR10636|c0_g1_i1|m.9548 type:3prime_partial len:155 (+) TR10636|c0_g1_i1:47-508(+)
MMKGKILVGHDLTLELQSLLIPKYQLMGIRDFANAKVFKKRQIEKKNGGEWYKLQTLAET
FCGKIIQAGKHSAIEDVEAIRQIYLNVERDWEDDIIPIPQEVIVNKLSLQQYWCRRETVT
EPESKKRKLLSSTEVLIQKEIETTDDNLEYQVTE
>m.9550 TR10640|c0_g1_i1|m.9550 TR10640|c0_g1_i1|g.9550  ORF TR10640|c0_g1_i1|g.9550 TR10640|c0_g1_i1|m.9550 type:complete len:74 (-) TR10640|c0_g1_i1:465-686(-)
MIEITVNDRLGKKVRVKCNPSDTIGDLKKLIAAQTGTRYEKIILKKWYNVFKDHVTLDDY
EIHDGMNLELYYQ*
>m.9551 TR10641|c0_g1_i1|m.9551 TR10641|c0_g1_i1|g.9551  ORF TR10641|c0_g1_i1|g.9551 TR10641|c0_g1_i1|m.9551 type:5prime_partial len:160 (+) TR10641|c0_g1_i1:3-482(+)
SLCSVCFKFHQIIEFFDLFIYNKFLIYYKLNTLLHYIEMNNWSDEYLVNTKVQDLKRLLR
EEKITQEEYEDIRVQRRRLLNRNYAKRCTSKKAAEVEDIQEKINKTKEELKMMHRKIIDV
DNQTYKINQCCRVMMNQTVGNIIPLYYRDGHRGEAIVKE*
>m.9553 TR10646|c0_g1_i1|m.9553 TR10646|c0_g1_i1|g.9553  ORF TR10646|c0_g1_i1|g.9553 TR10646|c0_g1_i1|m.9553 type:5prime_partial len:109 (+) TR10646|c0_g1_i1:3-329(+)
TNLNLEISETAMKTVFFISFVLLLSIVDCSLMQGEGYYKDGKPFVNINDEVFPANEFKIV
EIGKGNMCIVCTISAAIKADEKPTYECHGPSMASENGKIVYISECKKN*
>m.9557 TR10651|c0_g1_i1|m.9557 TR10651|c0_g1_i1|g.9557  ORF TR10651|c0_g1_i1|g.9557 TR10651|c0_g1_i1|m.9557 type:3prime_partial len:60 (+) TR10651|c0_g1_i1:287-463(+)
MKSETIIFVQKHDVYLHSKAKFNHLDYIHLEVTYIFYYFKVNWLLLLLLLLLLLLLLLL
>m.9560 TR10655|c0_g2_i1|m.9560 TR10655|c0_g2_i1|g.9560  ORF TR10655|c0_g2_i1|g.9560 TR10655|c0_g2_i1|m.9560 type:complete len:1110 (+) TR10655|c0_g2_i1:88-3417(+)
MNLTLYGSQLSKDKNKISYQNENENDLKIKSKEKLNPVNSTIKSKSTANNLSLQVTPLST
GRKPEEKHSIFKNYENDTARTKFSAKSSSTKLSHNPSKISTNSANKSRKGNLDTFLDLQQ
ISNEFQDKDGVEKWLKDQNIKDWDEISISSKKNTSKSGSGSKSSHIFPINKNAFESQNYS
QNFNDDNESMWYSSERTLSPSFNIKSLNDSAENIRKNKQNDANRERSATIIQIWYRRHLK
RQRLAQAAMKRMLTNKQLELKQQQSPIEQIESIRKGLSNGSSSIHTKGYKLNTSIKNGET
KTNIKKQNDKVIAEKEIEKLKLENKIPSRPNSSRSLSSRSKISSTNQNSKSVRSLLVNSN
YDSQNKVQNIDEVQENKSTELTSKLLNPTKEMSNNDSDVKIAKGSSEITTIDDILSTIKE
LESVDCLTDRSSKIDGKSTQFNKCEWSAITEDIDKLLKPEKFQSISNLNTFVNNGLTSKA
LQQHNNSMNHQSRSELNLISTKPNKSTVSDSKMNSILQFLNASEVADNISELEDRQFAEF
PTREWNVFDVKELEENTQTAVNEVSTKVLTMKLELEEKQRSVEMLQKALQQQRELTVRQV
KETQKDMEKRMEMQKDEYESALQRNHTFIDQLISKNELLQDKCNKLVVEMKDKTQKSDEK
IKSIQENNNVELKKVEAKHVAAEKLRREKWEAEKTKLIKEMTIKGMESEIAQLIANHKQE
LRKMKQYYENEIVQASDNSYEKYNRQVDELRKQLYKEKEEACQKEHDIIKERFRFDQEIQ
RQIQILESQRKQLYQEISDERNRLNLLGNKQKTEIENLRKQLEYKEDKVGESIKLEHQQK
FEEIQRKFDAEIRELKSQTELEKQIWIETQNKKNQAWILNKELELKNEMKKNRDSEIEKV
IRQLEEDNTQSKLDIETSYNNKLKRIKDKYEAEINELELSEKQTKEKYNQIRGEFLELES
EHESLKVMIRQKEKEIDEVKQLYETLNKEREHVSDIIRQEFADRLVATEEENRKLKRDIS
ELRAKVNLLQINHNEEVERIQLNHQSDITEVHNKVKEAIKRKEENMTELKNQFQSETSQW
QQKLAAAEKRSKHLESLLEQQRKHLLNLK*
>m.9568 TR10656|c0_g2_i1|m.9568 TR10656|c0_g2_i1|g.9568  ORF TR10656|c0_g2_i1|g.9568 TR10656|c0_g2_i1|m.9568 type:3prime_partial len:58 (-) TR10656|c0_g2_i1:3-173(-)
MVVTVLEEEESGPQTRPGTVRLLGGGLYVIRKYLSERYLVRPASATHRCTERAHTLA
>m.9569 TR10657|c0_g1_i1|m.9569 TR10657|c0_g1_i1|g.9569  ORF TR10657|c0_g1_i1|g.9569 TR10657|c0_g1_i1|m.9569 type:complete len:285 (+) TR10657|c0_g1_i1:89-943(+)
MIKKTEDETVLNDFICGGAAAMINICILYPFYKTIFFQQLDNLTWNQAAARLIKEGPKNV
YRGLLPPLIQTSATRSIMFGGYVKTKLTLDNNPIVMNPVIKVFISAFSAGFLEAVLMPFE
RVQVLLQNKRYNDKFKHTYHTFNVLVTNHGLKELYRGFNIVLFRNAIGNTIYFNVCDRFI
YKSKLIFKHNSLYYHFNNFIVGGSLGACISLLIYPFNVIKTRQQSSVGGIFLSGTTVLYK
IYLERGKSITQLYRGAPANCVRSIVSWGIITMVNEFLRDSKFFL*
>m.9572 TR10663|c0_g1_i1|m.9572 TR10663|c0_g1_i1|g.9572  ORF TR10663|c0_g1_i1|g.9572 TR10663|c0_g1_i1|m.9572 type:5prime_partial len:119 (+) TR10663|c0_g1_i1:1-357(+)
EKENIKELSYKGKIYKEFEDLPIEFIKNGDTISLLIDNKITVDIYANSTNIMKPYRVDCS
LTNTTEELCEKVMKKLPYKTNAIILFYEGKNLLNGISLGNQGIKNNSKLLCTERSTGG*
>m.9581 TR10678|c0_g1_i1|m.9581 TR10678|c0_g1_i1|g.9581  ORF TR10678|c0_g1_i1|g.9581 TR10678|c0_g1_i1|m.9581 type:complete len:126 (-) TR10678|c0_g1_i1:338-715(-)
MAEKCNFTDESSPLQLSLDPLIQPDLRSPTIDVNIEHDISLSILFYDACSSHNLKYLNDE
INIRPMDSESSCLMKLSKVNCIINFDQNIPFKEPNFPLSVENINTTTVSSPVIDAVDSIE
SILQS*
>m.950 TR1067|c0_g1_i1|m.950 TR1067|c0_g1_i1|g.950  ORF TR1067|c0_g1_i1|g.950 TR1067|c0_g1_i1|m.950 type:3prime_partial len:230 (+) TR1067|c0_g1_i1:137-823(+)
MISMNVEASGLNVNSTSPEKEAKLSLLKPDNKTDVTVQGKLDTSLKFSADVKFKRNSGKR
KSSNSSSSNSHSSGSDKNITKTKGKPLKKRTSDLKTKNKFKVKENPENSSSNLSLGIYGC
SNLWKKKSYNFQNKDKNFQLQPEKFTKTDSTERRKKQKNNEDKEENVIQKDLPSNSQTIE
TGLKLRKIDTDLREPHIDTDLHSEKPKSDIDIDIKKPKVDIDVDIKNPV
>m.9586 TR10685|c0_g1_i1|m.9586 TR10685|c0_g1_i1|g.9586  ORF TR10685|c0_g1_i1|g.9586 TR10685|c0_g1_i1|m.9586 type:complete len:791 (+) TR10685|c0_g1_i1:204-2576(+)
MTVIVFLIDNSASMNQRTYLGTSLLDIAKGCVEEIYKIRLKFSRSDRYFIYSLDKEPNNL
KSNECKQNLYSIRSTLDIIKPNGYSSLGVGIRRTFDMLNLMRMNSGYENYGMGRYPSQIE
HAIVICITDGGKLTSDSGILNGDLNLPILSPSVPGHEYTSEPFRWDYRLYSIVLRFPGFP
AEQVEIPKFIPTDEDCPISSMCEVTGGRAYKITNERMLHQCLESLSQKCHPGVVLHFMKL
DENNDVKSETQRWHNCKKMIYVKSSSVGASNSHWPIPESFWPDEHLNDKLPSRSAHPIIC
FSTTKMPVPKIMEHFPIDRYELEPSPLTQYILERRDYNFVWHCYVPKSGKAQDYPFGYLK
TSVDYQSVHLYVLSYNFPALIDLLSNLSDTLKMRINDVWGSKFAHYLGIIPKYYFSPLSR
AFEKIGLPYLIKQESIERILPFNLKSNLQKLRQNAKMQFEMDQRALPPVEIKAAIHRGTN
LLKRTFSQVTGDNDGMNIGIQLVLNKTARIDLSSYYYPNKVHRCHLRTMVTKNIKNFKEF
ILNNTKLMDRELIHEQPMAEMGDYSNYKFAKLPEPLKEINPAPERKETFGNPFRRKSSSN
AFEADEKFVEDMLTNGEGTKLSRRPSNSEMGRTKGPLPLNVTYFNWKRTPTNSISSGMSS
PTHSEISDSPEIEVKIKNGLKDDNFMNTILKSNSIDIHSNKDNYYHNKTLVKKLITILRH
PKIDGKEVFALLTKFKGSYKLQNIMISRCLHQALQFKRKEISLLIQQYLVYLKCHFYAHK
NNLVNGHGTI*
>m.9593 TR10688|c0_g1_i1|m.9593 TR10688|c0_g1_i1|g.9593  ORF TR10688|c0_g1_i1|g.9593 TR10688|c0_g1_i1|m.9593 type:complete len:152 (+) TR10688|c0_g1_i1:41-496(+)
MARVTTNTKKDSYLYNLKQRYSHNIRNLLENFEYILARSKIDIKDGSDRRDKINPCTQAE
MDSYEMNVRSANMVFHAESLLRIVSEIKQLLILGDFQWLEESMENVKKENIFKRQKIERC
ISELQDNVAMDLEAIDKELSHKIDISYLFSD*
>m.9595 TR10689|c0_g1_i1|m.9595 TR10689|c0_g1_i1|g.9595  ORF TR10689|c0_g1_i1|g.9595 TR10689|c0_g1_i1|m.9595 type:complete len:228 (+) TR10689|c0_g1_i1:121-804(+)
MGIWKAVTLFHVEYQAGDLFGQLLAWCSLIPILSYIVLGTLIIFRRDIYTIFFLLGALLN
NFANLILKLILKHSRPNKPNGNVLSSYGMPSDHSQTIWFLFSFLTLFIIFRLHYTKKELR
ELWRPLVMVIGFIISVLVSYSRVYLYYHFTSQVVIGGVLGSIIACLYFIIVEKYFISIFP
IISSSIIGEFFMLRDTTMIPNILYFEYVSTRNEARWRQRSQKHKKSM*
>m.9598 TR10693|c0_g1_i1|m.9598 TR10693|c0_g1_i1|g.9598  ORF TR10693|c0_g1_i1|g.9598 TR10693|c0_g1_i1|m.9598 type:internal len:80 (+) TR10693|c0_g1_i1:1-237(+)
EVIEEVLRERRNEEHPRNTTSGEQQLPSNTKGHSNNQTASQNRSDYKGSQSHQTHHEENG
SRTQQEQEGQANLGYKGMT
>m.9605 TR10699|c0_g1_i1|m.9605 TR10699|c0_g1_i1|g.9605  ORF TR10699|c0_g1_i1|g.9605 TR10699|c0_g1_i1|m.9605 type:internal len:88 (+) TR10699|c0_g1_i1:3-263(+)
LTHWNLVSGFVVFRRKVGILCFPVFAGHFIFDFMQSTLRLAISISLRSQIVLLGQRFNQP
NKIVLMKSQIVTYLIENLVRILQYIFY
>m.9607 TR10705|c0_g1_i1|m.9607 TR10705|c0_g1_i1|g.9607  ORF TR10705|c0_g1_i1|g.9607 TR10705|c0_g1_i1|m.9607 type:5prime_partial len:54 (-) TR10705|c0_g1_i1:240-401(-)
DEIVHFLEYIKEKITCLYKMYKLLIDGLKSTFQNVETILNFFLILHICNASGE*
>m.9608 TR10706|c0_g1_i1|m.9608 TR10706|c0_g1_i1|g.9608  ORF TR10706|c0_g1_i1|g.9608 TR10706|c0_g1_i1|m.9608 type:5prime_partial len:79 (+) TR10706|c0_g1_i1:2-238(+)
NHTKLNLVKIMKLILLLFTLIFLSQVFSNPISMDSLEEELANDLKEFKHKTEELIFDQET
KRWCIRICVFGICYTQCS*
>m.9609 TR10710|c0_g1_i1|m.9609 TR10710|c0_g1_i1|g.9609  ORF TR10710|c0_g1_i1|g.9609 TR10710|c0_g1_i1|m.9609 type:3prime_partial len:52 (+) TR10710|c0_g1_i1:247-399(+)
MTLRFSDLMTFVRTLDILDLDTVTRCFRFHYCEICKCKIWFIKSKMIFKKE
>m.9615 TR10718|c0_g1_i1|m.9615 TR10718|c0_g1_i1|g.9615  ORF TR10718|c0_g1_i1|g.9615 TR10718|c0_g1_i1|m.9615 type:complete len:230 (-) TR10718|c0_g1_i1:130-819(-)
MSVTRHKRDPVSGRCLNCDNRSCPGCYSNEIIILPKNYIHNYEAPPTAVITNTMDDSHIK
SHLNHPSSNSIAPIVPYKPVRRSDKHLSPDGTFIVTEGDGIYYHNSIFPKNRVFHNNEYY
TTYQKNHHTDNFGCDCNECAGCEAGCCISPSCRWSCCCIALIFLWTLAFLVLLYLIVLGA
IYLYYNNPANKAVVGISKYSMFLNFDKCSNITESCDYMKCIMISDPTLL*
>m.9618 TR10719|c0_g1_i1|m.9618 TR10719|c0_g1_i1|g.9618  ORF TR10719|c0_g1_i1|g.9618 TR10719|c0_g1_i1|m.9618 type:complete len:643 (+) TR10719|c0_g1_i1:103-2031(+)
MLLHPFFLFFTVAFVRSQPLCSIPSDHVMAIFSLEGGRETVTDIQLQYLKSDTNKFDGRC
YSVTNTTIPLVESNTDIGVIYQNSTNNCFFCYRFVQRSQYVMQYSHTQCQSTPNDLCKTL
DVGEFDTGFVRSKSQQLDFNCKSIIEGVYQFNYKLTKYTGICDRPSNLIRACQKQGSPLR
DNNIFTMKFDLCPTINPAESGGDIKYIPYDFTWKCYARWVDPEKNIWGAIEFDTNEEKFR
YRCIITRIDQQDVTKQTWGISSDANCRSLRSGIIDAPIRIEAKPAFDPKIPIIEMEPGCK
LPTNFTGVWFYPSEYNTEVKINSTHIYYKRRIDQTKYDEIYFVCRQFQENRYLMATVTQG
KCDLDFTCFHFLPRHHNIIRFRMGRPYRMSDQDRLSNPTTYMNRIFRESCHWNSFTLNYV
DWVYEYFILDPPVPVNCPIQGRYMFKQTGQKEELYYTKMPGGMTPRPRLQVLCDKKWEPD
LAACYENPKQLNLDVERCMRLDFTGRPLSEYDIADNRLTCVGYWMEDTKSFLITYDPEDP
VIHHFRCWVYRRIELSYYKMSRSQGTHCSKIQTADSSGPETGASLLLELTQNELEFDACP
MSFDDGTNPYANPAVFNVYASAYKRYYSQTLVTFAVVFFFLF*
>m.957 TR1071|c0_g2_i1|m.957 TR1071|c0_g2_i1|g.957  ORF TR1071|c0_g2_i1|g.957 TR1071|c0_g2_i1|m.957 type:5prime_partial len:105 (+) TR1071|c0_g2_i1:2-316(+)
PSKDLIKQTHFLLKNFNIESMRNPIQSRKKTMSKIWISNTIKRENIDRNFIICCNYTQNI
YHVTCVFYVALKYGCGKRYIISCGEIRNTQISIKHKRLDQVFVI*
>m.9620 TR10720|c0_g1_i1|m.9620 TR10720|c0_g1_i1|g.9620  ORF TR10720|c0_g1_i1|g.9620 TR10720|c0_g1_i1|m.9620 type:complete len:589 (-) TR10720|c0_g1_i1:248-2014(-)
MATITGHYNVTVDSRYYAFLQDDMESAEPHVLMASVEKKRELRKENKTKAKKEKRNKQIA
EAIKENVKVESNVEEIIKVEAEIVESKPEIIEKPVEIQEPVIEEKPVEPKFERNNRGRGN
SRRQNGGPRRGGYQRNDERTYNNDETNHQKSQDTEYGRFAPSNRGRQFRKERSEGDNSGK
FGYFDEQSGGNSRGTSIRRRSSGRPGGRYSRGSDRSNYERNGNEKYGGDRNGYDNERNKN
DNEDSSRIDIIPENMGTFEDMSSSRPPRSSRGRFPRSNRGGNFNRYQGQNNENDFEITRM
DYFDENVENREFRGGRGRPRGRGMRRGRGEHWRRPNDREENRDDGSNNFKPENHDVPPVE
KWPECEEEPNDPNDPNDPTDDPNNLNANLPQTDFNDMKKSNWGEIEDDPVDSKPSEHMTL
EEYRALHCKDRLFNQEGKENRKANDGQDVFSGMEEYRKGRYVEEQGDEHDNHENQHGRQI
HSIPVAIRFSRNTEYGESNNFENNSSENKSFSRGGYYRPDNKFRDNSSVTGRGRSRGGSD
FNTYGRGRDFNRGRGRFNRTSYPVKRKEEQVDGVNINLGNEEEFPTLS*
>m.9628 TR10723|c0_g1_i1|m.9628 TR10723|c0_g1_i1|g.9628  ORF TR10723|c0_g1_i1|g.9628 TR10723|c0_g1_i1|m.9628 type:internal len:498 (-) TR10723|c0_g1_i1:1-1491(-)
LIIFHSMLPNNTKLTPRHIFQIPIHNNLYRFVVVIILSFILLCSTIVNILIITAVCQPRI
RRRAKAKYSRYFIGNMCLANLLLTIIMVPFSIHVTIINKVSLKNSFTQTVGFFVTLFISA
MIASTIGITIERLLAVIHPLHYRRCANTFCIVLLSVIGWGLSLLIATLPFIGHIFIEEEP
YTFGESFSIFFLISCSSHIFYRSYTIFFVIISYIIPLIFIIIAYSIMYHSAMQISKNCRH
RTVVCNNSELSSKEENTRKELISDLSHSISSPNLLVDDGGMYFNSKKSLLQVSSADNRMR
KISANSFFKPNSKLVKDETKFKNKLTRSNSEKPSKHQINQSNSFTNSMVSVETIVSNIFR
KGSKLCSRKFKGLFSSKEELNAAKTCLLVVVAFTVLISPYFILLIIQAFHNDSMDHYIFW
NTLSGWFIYINCVITPAIYVFRDSVVRKEVKHLWKNCCCRKHNLPSRKNSVRSRIVKNSF
IKSKVEVIIELEESAKH
>m.9633 TR10729|c0_g1_i1|m.9633 TR10729|c0_g1_i1|g.9633  ORF TR10729|c0_g1_i1|g.9633 TR10729|c0_g1_i1|m.9633 type:3prime_partial len:63 (-) TR10729|c0_g1_i1:2-187(-)
MNNLLARVVQFTLITQINTYRCINTIYLWLIIQYLYINSNNNSNNNINNINDNNEDNSDV
KR
>m.958 TR1072|c0_g1_i1|m.958 TR1072|c0_g1_i1|g.958  ORF TR1072|c0_g1_i1|g.958 TR1072|c0_g1_i1|m.958 type:complete len:74 (+) TR1072|c0_g1_i1:87-308(+)
MWRNILKILFSSQLDQKLWKLEEQISNHNSVRRFAKQIVSLYWKMLSLKEKQLKGIDEMK
KGIDDAFGKKKDK*
>m.9636 TR10737|c0_g1_i1|m.9636 TR10737|c0_g1_i1|g.9636  ORF TR10737|c0_g1_i1|g.9636 TR10737|c0_g1_i1|m.9636 type:complete len:134 (+) TR10737|c0_g1_i1:234-635(+)
MPGGPSSYNNWVKDHPLTTNGTYGYLIQKQVEEKKAGDEYENQEKAYQQKENKKLEIHKP
NLYTNVPNKNQPDFSHSRKSNYYIAEPLPDSITKGRFKRRYQSIPKVCNENEKSDKDIYL
WNAVSGCTVRPTM*
>m.960 TR1073|c0_g1_i1|m.960 TR1073|c0_g1_i1|g.960  ORF TR1073|c0_g1_i1|g.960 TR1073|c0_g1_i1|m.960 type:5prime_partial len:56 (+) TR1073|c0_g1_i1:3-170(+)
YFKEFESNSCFIKNQFVKRKPQTSTFSCIIRTVQERKDPTLNDLFENDKTKSKHH*
>m.9641 TR10743|c0_g1_i1|m.9641 TR10743|c0_g1_i1|g.9641  ORF TR10743|c0_g1_i1|g.9641 TR10743|c0_g1_i1|m.9641 type:complete len:208 (+) TR10743|c0_g1_i1:50-673(+)
MEGDLNNEPPTELQMIQFKMNATTDESLESTRRMLAMCEEAKEAGISTLVMLDDQGEQLD
RIDEGMDKINQDMKDAEKNLDDLNKCCGLCILPWNKVKRDDYDKTWKKEEAGKDNADGPR
IVIDQNGMGVQGGYITKITNDAREDEMDQNITEVSGMVSNLKNMAIDMGSSIAQQNQQID
KINRKAINNDERIRNANTQASKLLKTA*
>m.9647 TR10745|c0_g2_i1|m.9647 TR10745|c0_g2_i1|g.9647  ORF TR10745|c0_g2_i1|g.9647 TR10745|c0_g2_i1|m.9647 type:3prime_partial len:63 (+) TR10745|c0_g2_i1:55-240(+)
MTRKSYTAEFKTNIIKHAEEHGNKLTGRYFDVYEKLVNWRKDKESIMTMKRNKLANRGRQ
KE
>m.9650 TR10750|c0_g1_i1|m.9650 TR10750|c0_g1_i1|g.9650  ORF TR10750|c0_g1_i1|g.9650 TR10750|c0_g1_i1|m.9650 type:internal len:75 (-) TR10750|c0_g1_i1:3-224(-)
LIGLNYILKNSDSLGLQRAIGASILLNCGVITELNAKYLDLIGQKQIQLKSMKAFCPECW
MNIVEMQNNISNIL
>m.9655 TR10754|c0_g1_i1|m.9655 TR10754|c0_g1_i1|g.9655  ORF TR10754|c0_g1_i1|g.9655 TR10754|c0_g1_i1|m.9655 type:3prime_partial len:115 (+) TR10754|c0_g1_i1:3-344(+)
MEEISNNKMILYQHKLEETLQSGLQALIQIQFLDSLVILRRLECKEKLGYQPETLENIRF
LMDNLVKFHKLDLPSVVNEFYYNERQQIRNDVSIDLINSSHELINQSQFIIKLK
>m.9662 TR10761|c0_g1_i1|m.9662 TR10761|c0_g1_i1|g.9662  ORF TR10761|c0_g1_i1|g.9662 TR10761|c0_g1_i1|m.9662 type:complete len:121 (-) TR10761|c0_g1_i1:118-480(-)
MNIWSSCYKIVLFSITFLFIVISQNCKEKQFPISSSPSIKVCLNCSNFVRLSCALGGINQ
CTKCFGEDYICVTRKSSNICVKCLQKGIRCMVTDLCCQNLKCRPAPFVLDNATNTLPICF
*
>m.9663 TR10762|c0_g1_i1|m.9663 TR10762|c0_g1_i1|g.9663  ORF TR10762|c0_g1_i1|g.9663 TR10762|c0_g1_i1|m.9663 type:complete len:114 (-) TR10762|c0_g1_i1:29-370(-)
MNKLIFHLLFVFNACFYFSTSIEIDSEQVSNEAKVVENIQNIWNNIDPLQRFALVQKILQ
ENPIFLPEVKEILTKKKRMTCNPISLGGTCTASKAAAIFKQRRMFELLRRAGK*
>m.9666 TR10767|c0_g1_i1|m.9666 TR10767|c0_g1_i1|g.9666  ORF TR10767|c0_g1_i1|g.9666 TR10767|c0_g1_i1|m.9666 type:internal len:91 (-) TR10767|c0_g1_i1:2-271(-)
LKEELEIIKIESKNNRINNEEFEKKVKNNLSEIEKLNEEMVYIKNENKSFMKKLDNMEIS
QNEMESTNNEIVEIKSENKHLKEELEITKI
>m.9668 TR10769|c0_g1_i1|m.9668 TR10769|c0_g1_i1|g.9668  ORF TR10769|c0_g1_i1|g.9668 TR10769|c0_g1_i1|m.9668 type:3prime_partial len:53 (-) TR10769|c0_g1_i1:2-157(-)
MFSIVTVPAYIRITPSSGVSIDEYCGQHPSKSILSYAYAMPLPCDVYESYFF
>m.9669 TR10769|c0_g2_i1|m.9669 TR10769|c0_g2_i1|g.9669  ORF TR10769|c0_g2_i1|g.9669 TR10769|c0_g2_i1|m.9669 type:3prime_partial len:53 (-) TR10769|c0_g2_i1:2-157(-)
MFSIITVHAYTRITPSSGGSGDEYRGQHPSKSILSYAYAMPLPCDVYESYFF
>m.9676 TR10777|c0_g1_i1|m.9676 TR10777|c0_g1_i1|g.9676  ORF TR10777|c0_g1_i1|g.9676 TR10777|c0_g1_i1|m.9676 type:complete len:100 (+) TR10777|c0_g1_i1:208-507(+)
MKLLILFSLLVCIINCQDAQEKETQELFDTDDLIIKSFEEEPEELEQFETNKEKLLKKCR
PKKINCPRNKQNCKMCLLERKRKALVCHRTGRIFCAKKI*
>m.9677 TR10782|c0_g1_i1|m.9677 TR10782|c0_g1_i1|g.9677  ORF TR10782|c0_g1_i1|g.9677 TR10782|c0_g1_i1|m.9677 type:complete len:345 (+) TR10782|c0_g1_i1:84-1118(+)
MLKLGACIIQNSKKVNSHLFDFCKNSIFGINSAQRNFRKGILHPNGYSFDWAIKAAIPNI
DIYTEKPLPRIRTGGRGPNGRVEIKHISGGLNRPFFKVSKYRGGFSNGSEKVISEKILYI
HKNWWRSENIALVARGMNKRWIYATTSMKVGDIINSFSSMKTVIGRVNPGDAYPIGTLSI
GVQLCQIEKFPGQGAHYAIKAGTNGVLNQKLSDNSCIVKVGKRFLKLSSYCSAVIGQMSN
PDHNKTRFYKFGQLRWLGWKQRSGLRQKKTGRFGRKIHKPRPPLDLTFVKLEDLKGRYLY
TKPGYPAAIKKPGTFENPVHIKPIPLDEGEIHPPYKWCTWSTVR*
>m.9683 TR10785|c0_g2_i1|m.9683 TR10785|c0_g2_i1|g.9683  ORF TR10785|c0_g2_i1|g.9683 TR10785|c0_g2_i1|m.9683 type:internal len:78 (-) TR10785|c0_g2_i1:2-232(-)
LTHMVGRTKKNVWSSAKAHVKRHLAEKFVEILKNISQEFSIKEHCLRPLETLIEQGMRNV
TIGMCNNFASKILSKVA
>m.9685 TR10787|c0_g1_i1|m.9685 TR10787|c0_g1_i1|g.9685  ORF TR10787|c0_g1_i1|g.9685 TR10787|c0_g1_i1|m.9685 type:complete len:248 (-) TR10787|c0_g1_i1:150-893(-)
MTSIIHGGYISLFITNNATSVQCEKRYPCNLTVGEFKAKLELVTGCDHRHVKLQVFTEDD
EPFCWLDDNMKALGDYPIKDKMRVHATDPNLKGGEFETLDESQPLYEISFEEYAKREDTV
LAFKRRMKLGQFREVDPEEERIKKEAAEKKLQDEKDKAESLKISDRCEVRVPNQSAKRGQ
IKYIGTTHFKPGYWVGVHYDEPSGKNNGTVDGKFYFECPEKYGAFIKPQHITAGDFPELG
LDDLDEI*
>m.9687 TR10788|c0_g1_i1|m.9687 TR10788|c0_g1_i1|g.9687  ORF TR10788|c0_g1_i1|g.9687 TR10788|c0_g1_i1|m.9687 type:complete len:120 (-) TR10788|c0_g1_i1:212-571(-)
MSTVENITPVTEEKNNLKEVIEKKTVDSENVDNDEPETKKQRLSDLNDIKDSEEKAQNGD
DAEEDQEAKDGDDEVDEKDEEEVDASEKGTEEHVKEKDCNGSSAKVTENGDSAENEVNA*
>m.9690 TR10790|c0_g1_i1|m.9690 TR10790|c0_g1_i1|g.9690  ORF TR10790|c0_g1_i1|g.9690 TR10790|c0_g1_i1|m.9690 type:complete len:71 (+) TR10790|c0_g1_i1:624-836(+)
MVRITGTFLSERCHELIKKKLEIFEIDLEKDVTSMRDVCSVTTKLHILIPAIKSILLFWM
HYIKNLILLQ*
>m.9689 TR10790|c0_g1_i1|m.9689 TR10790|c0_g1_i1|g.9689  ORF TR10790|c0_g1_i1|g.9689 TR10790|c0_g1_i1|m.9689 type:complete len:129 (+) TR10790|c0_g1_i1:92-478(+)
MKNKYEIIFSEKSGNLARCKKCNAEIKMNGGFISGLYTHCKSKHGINLKKSLILQEYHHH
RQRHRQNKKIIDFNKTELNITFLVVIAKLLAIDELVFITIITLEESRKTFPAHIVSFTVS
NFVSTIQS*
>m.9693 TR10793|c0_g1_i1|m.9693 TR10793|c0_g1_i1|g.9693  ORF TR10793|c0_g1_i1|g.9693 TR10793|c0_g1_i1|m.9693 type:complete len:69 (+) TR10793|c0_g1_i1:120-326(+)
MSFDCDTDKEMVLYLLNKISAGQEKILESLQHSKKIENQQGKLIEKLTYTINHFSNNKCP
ENIDNEDK*
>m.9694 TR10795|c0_g1_i1|m.9694 TR10795|c0_g1_i1|g.9694  ORF TR10795|c0_g1_i1|g.9694 TR10795|c0_g1_i1|m.9694 type:internal len:80 (+) TR10795|c0_g1_i1:2-238(+)
ESLIPHIIRATAEKVLQINEETQNKTEQSKSTNSLNPQAAEWHPNKSIITTTIESTEMVF
EDNDQVFVTPQSSVTYSVS
>m.9695 TR10798|c0_g1_i1|m.9695 TR10798|c0_g1_i1|g.9695  ORF TR10798|c0_g1_i1|g.9695 TR10798|c0_g1_i1|m.9695 type:internal len:149 (+) TR10798|c0_g1_i1:1-444(+)
VFQIKFNMFRNQYDHDVTVWSPQGRIHQIEYATEAVKQGSATVGLKNNQYAILVALKRAP
SELSSYQEKILKIDEHVGCSIAGLTADGKSLCNFMTNQCFDSKWKTEEPLPISRMVSAMV
SKMQVPTQKYGSRPFVVGILISGFDFKG
>m.963 TR1079|c0_g1_i1|m.963 TR1079|c0_g1_i1|g.963  ORF TR1079|c0_g1_i1|g.963 TR1079|c0_g1_i1|m.963 type:internal len:78 (+) TR1079|c0_g1_i1:2-232(+)
PNSIIHNDEWKACCFRIILGHKNLTVNHKVNFINPQTGAHNENIESYWNKLNPVVKYERN
YLNEFMWRAYVVGDSFE
>m.65 TR107|c0_g1_i1|m.65 TR107|c0_g1_i1|g.65  ORF TR107|c0_g1_i1|g.65 TR107|c0_g1_i1|m.65 type:5prime_partial len:82 (+) TR107|c0_g1_i1:1-246(+)
SSTRDLESIDLSYQIKIETQQCPELTAMDEEPPMTTLFEQYQKILPVKDLNSNDWTEKEI
EAQKMYSMINDILEMMKQVNM*
>m.9696 TR10800|c0_g1_i1|m.9696 TR10800|c0_g1_i1|g.9696  ORF TR10800|c0_g1_i1|g.9696 TR10800|c0_g1_i1|m.9696 type:internal len:143 (-) TR10800|c0_g1_i1:3-428(-)
LIDLSLQVNIVTKYTTFVAIDQDAPQNWLTTFTDEDREMKMYRGSRPKMRGMAMPLSFLA
RTLVVSFCCFQLRKSKSKSKCRSRGPRSLPHRQGDVLSEIIESKSDTKLNDVIIFLIDQQ
NINGSWNYSENILAKINIDAAD
>m.9697 TR10801|c0_g1_i1|m.9697 TR10801|c0_g1_i1|g.9697  ORF TR10801|c0_g1_i1|g.9697 TR10801|c0_g1_i1|m.9697 type:complete len:165 (-) TR10801|c0_g1_i1:47-541(-)
MNQNNIIKIESAIKNFVDLSSNMKGKVYDLLKNFNTLTNCEISFENGDQLAVDNSGLITS
FGETLDLINSMILLSSNISSWDTLPVCIVNINNEIPVESLNNDFEAQNISNFIKTMKTME
STFSSLCDAEFDRPSYDNSITMPSSAFIENIRKKVKLEPKSRND*
>m.9701 TR10805|c0_g1_i1|m.9701 TR10805|c0_g1_i1|g.9701  ORF TR10805|c0_g1_i1|g.9701 TR10805|c0_g1_i1|m.9701 type:complete len:78 (+) TR10805|c0_g1_i1:48-281(+)
MSIFSCEIKICTKFCESLSNSYRTTKCLEFGKDSIRKSVLMQKNIPLKYGKMLLNIHFNK
SMHSVLIWNYCCESTFS*
>m.9703 TR10808|c0_g1_i1|m.9703 TR10808|c0_g1_i1|g.9703  ORF TR10808|c0_g1_i1|g.9703 TR10808|c0_g1_i1|m.9703 type:internal len:83 (-) TR10808|c0_g1_i1:1-246(-)
ESLRLAAISEHQSRVSVLGDNEVNFIYPSIDSDYTEESYSKVMHHLRNNLWDKPAIEKWL
RTIPPRFFFHGNGSPSWRAFIH
>m.9706 TR10809|c0_g2_i1|m.9706 TR10809|c0_g2_i1|g.9706  ORF TR10809|c0_g2_i1|g.9706 TR10809|c0_g2_i1|m.9706 type:5prime_partial len:52 (+) TR10809|c0_g2_i1:1-156(+)
VCKYQKQFKELIRNTFEAIDDMIGGEGIIVEIDETKLGKRKYNLYHQLNEA*
>m.9708 TR10813|c0_g1_i1|m.9708 TR10813|c0_g1_i1|g.9708  ORF TR10813|c0_g1_i1|g.9708 TR10813|c0_g1_i1|m.9708 type:3prime_partial len:59 (+) TR10813|c0_g1_i1:139-312(+)
MKLDGREIDFLNEDIVSLRKVYRNIRDELTWYEERKQKEIDKLNKKLQEMELKFEIEN
>m.9711 TR10815|c0_g2_i1|m.9711 TR10815|c0_g2_i1|g.9711  ORF TR10815|c0_g2_i1|g.9711 TR10815|c0_g2_i1|m.9711 type:internal len:125 (-) TR10815|c0_g2_i1:1-372(-)
RSKVSDGEKIYLLLLEKNNMFHYTAVLNLNRLMNRDSKNGSIRIQGKWCHNCLNGFRLKD
VFIKHQTLCKKIQTGTTQFIMPTEKKLEFNEYHKTITPPFVVYADFESVLTGDERYFQKH
LPVS
>m.9713 TR10817|c0_g1_i1|m.9713 TR10817|c0_g1_i1|g.9713  ORF TR10817|c0_g1_i1|g.9713 TR10817|c0_g1_i1|m.9713 type:internal len:141 (-) TR10817|c0_g1_i1:2-421(-)
PRATFIDDIITGEYSISSQEIQMKFGKLQSACCLEKVKEFKSLARMIPEYDENTNALFIK
GGLLQLIKHEIQNSKTTEILKFECIRILISLIESSEKFHKIISKIGFVKSLHKLRRETED
PILCNIYDLVRGLMKKYNID
>m.9714 TR10818|c0_g1_i1|m.9714 TR10818|c0_g1_i1|g.9714  ORF TR10818|c0_g1_i1|g.9714 TR10818|c0_g1_i1|m.9714 type:3prime_partial len:86 (-) TR10818|c0_g1_i1:2-256(-)
MDNLNYKNINALEFNIQEADAFRSSIRNMIETQKKLNENMSSLCKYFIPNGHQDASQMDH
NELSGDTFYNNYLKMLANKPVNHFH
>m.9715 TR10822|c0_g1_i1|m.9715 TR10822|c0_g1_i1|g.9715  ORF TR10822|c0_g1_i1|g.9715 TR10822|c0_g1_i1|m.9715 type:5prime_partial len:55 (+) TR10822|c0_g1_i1:2-166(+)
KSASEIRAEINEKSTLPISLSTTQRRLREKSMFGRIAATKPLFCPKNILKIRIC*
>m.9716 TR10824|c0_g1_i1|m.9716 TR10824|c0_g1_i1|g.9716  ORF TR10824|c0_g1_i1|g.9716 TR10824|c0_g1_i1|m.9716 type:complete len:615 (+) TR10824|c0_g1_i1:140-1984(+)
MIKYIFIIVFSVVCKFMMSQLHMNNITPSPCYAHGSAHQCMPPFSNIVENMLPKIETFCK
RKEICHPKSVNRHLITDHHLNNNQSCWSSGPLQANHVNITFSFGKRFEIYYISLIPCDFG
LPNGIAFYKSNDFGKSWTPWHYIANNCRSMFNIDETVQPSIQFNEFGTKIKQQKPRCFQL
SLSKSESEPVIAFNTVLEGTYDNVGDTKLIDWMSASDIRISLFKSENFKQNKSKLFRFVR
NSSKRILSLADISIGGRCKCNGHANVCSKNLITGQLECQCQHNTEGQDCERCKPNYLDLP
WARATVNNPALCKKCECNLHASSCSFNREVYIIRKQLTGGVCTNCQHNTAGTRCHYCADG
YYRDWTKPLDHKFVCKKCSCHAIGAKFPHKCDKRTSQCVCKKGVTGEVCNRCLPGYRQTN
STEAPCIRNIQMEPAENKCKVCNSRRSRIRFKKFCRKDAVFAATLQSQEIIGDFIRFDVT
IDNIWHSKVLMKQLYPNMFDQPFFRGSGKSKQNPIHRPTNPIWLKSKDLKCNCVPLHLGQ
TYLFTVKSLTYQYQNRAELLIKSHRSVILIWNSSWKRRLNRFKQKKEKGECLKFQNRSQF
RKPVQWYRTQQFIG*
>m.966 TR1082|c0_g1_i1|m.966 TR1082|c0_g1_i1|g.966  ORF TR1082|c0_g1_i1|g.966 TR1082|c0_g1_i1|m.966 type:internal len:75 (+) TR1082|c0_g1_i1:2-223(+)
KLSPEDQKWCDQYEKWDVIGNISAFDPHQVDLDLSICVQSTPKTPSIMKTGFKLVDYSDS
MSNLFLPADFFIDW
>m.9724 TR10833|c0_g1_i1|m.9724 TR10833|c0_g1_i1|g.9724  ORF TR10833|c0_g1_i1|g.9724 TR10833|c0_g1_i1|m.9724 type:3prime_partial len:60 (-) TR10833|c0_g1_i1:1-177(-)
MQIDQPDFYNNQDRKTKTFYRCDFCQKRMCKNYLIGEAVYEVCRACNVTEREVFAALIA
>m.9723 TR10833|c0_g1_i1|m.9723 TR10833|c0_g1_i1|g.9723  ORF TR10833|c0_g1_i1|g.9723 TR10833|c0_g1_i1|m.9723 type:5prime_partial len:65 (-) TR10833|c0_g1_i1:456-650(-)
VDLPNYLFPQERDEDASIIDKMLILKFMMLFIEIPKNIQILKQKQLLNKVVEMIYCQKWS
LFIY*
>m.9726 TR10835|c0_g1_i1|m.9726 TR10835|c0_g1_i1|g.9726  ORF TR10835|c0_g1_i1|g.9726 TR10835|c0_g1_i1|m.9726 type:complete len:130 (-) TR10835|c0_g1_i1:46-435(-)
MNIITYSFLIITINSVVMILIQMSREILINILWDMAKLNPSNENISTINQLRFPSILWII
KNEKIKNRHELIIKRLHIVKFILEFLHLVLFNSFIIVLFFQRDLLNLTFANFGQNWNWFP
IVSSNGDFI*
>m.9727 TR10836|c0_g1_i1|m.9727 TR10836|c0_g1_i1|g.9727  ORF TR10836|c0_g1_i1|g.9727 TR10836|c0_g1_i1|m.9727 type:internal len:75 (+) TR10836|c0_g1_i1:2-223(+)
NAQQSLCGCQFCLVCINNYKNSGLKNCPGNTPECKSEDLSSIFLVPRLNKQISNLIARCP
HERCSHECRLIEME
>m.9729 TR10840|c0_g1_i1|m.9729 TR10840|c0_g1_i1|g.9729  ORF TR10840|c0_g1_i1|g.9729 TR10840|c0_g1_i1|m.9729 type:complete len:424 (+) TR10840|c0_g1_i1:43-1314(+)
MSASAIYILDLKGKVLISRNYRDNVDMSLIEKFLPNLLDREEEGLTSPIVQVNNVNFLFV
KHNNVYVVAPTTKNANVALVFVFIYKIINIFIEYFKDLEEESIRDNFVIIYELLDEVIDF
GYPQTTDTKILQEYITQESHKLEIAPRPPMAVTNAVSWRPEGVKYRKNEVFLDVIESVNL
LVSSSGNVLRSEIVGCIKMRVYLSGMPELRLGLNDKILFDNTGRAKNKSVEMEDVRFHQC
VRLTRFENDRTISFIPPDGDFELMSYRLSTHVKPLIWVESVIEKHPHSRVEYMIKAKSQF
KRRSTANQVEIIIPVPPDVDSPKFKTAVGSCRYVPETNCVVWSIRSFPGGKEFIMRAHFG
LPSVLSEDPENRPPISVKFEIPYFTVSGVQVRYLKIIEKSGYQALPWVRYITQNGDYQLR
TTL*
>m.9736 TR10843|c0_g1_i1|m.9736 TR10843|c0_g1_i1|g.9736  ORF TR10843|c0_g1_i1|g.9736 TR10843|c0_g1_i1|m.9736 type:complete len:659 (-) TR10843|c0_g1_i1:131-2107(-)
MNDIDNDVKVSEYLPIFKYKEAILETIKKTQITIIEGQTGCGKTTQIPQFILNSGLNNDK
IIGITQPRKIAAVSMAYRVSAEMQDNIGRTVGYEVRFEKKLSSTTKIKYMTDGILLNELT
LSNRLSEYEIIMIDEAHERSANSDVLLGLLKELCGKRSDLKLILASATMSIKKFSEYFEN
VSVLSIEGRLYPIDVIYTKFTMDYISKAVQIIQDIHYRNNKGDILVFLTGEEEIKECCNA
LQNIENLIVKPLYGAIDFQSQQSVFQKLKPIQRKVVIATNIAETSITVNGIRFVIDCGYV
KQNIFNSKRGIYALEDVKISKAQADQRMGRAGREDAGWCYRLYTREMYDNFTDEITPEIL
RTNIIDIVLNLIELGKEPKDFRFIDRPSDEDLESSKKLLKDLEIINENCKLTKVGESTKS
IPIEPALRKVLFVSISKSCIENVLKIISMLSEKVIFKRPNKIKEKADLMKEQFIDLDGDH
FTFLNVYNKWKEIYNKEISKKGNYKQKNCNENKETMKWCLENFIDFNSMFSADRVYNQIL
RSVGDNKLKNNKNQKKISDAVLRENVKKSILSGYFKNICVKQSNNTYVRVFGRETLFIHP
SSVLFRNSPKIILYHEVRKTSRSFMHGIMRLDENLIKSFPRELKMINYPDDLEELSGF*
>m.9742 TR10846|c0_g1_i1|m.9742 TR10846|c0_g1_i1|g.9742  ORF TR10846|c0_g1_i1|g.9742 TR10846|c0_g1_i1|m.9742 type:5prime_partial len:50 (+) TR10846|c0_g1_i1:3-152(+)
HCCCLESKKCRYSDAEICFCHSICAEPTEQAYTLCQCDEDSLQWSYVEH*
>m.9743 TR10851|c0_g1_i1|m.9743 TR10851|c0_g1_i1|g.9743  ORF TR10851|c0_g1_i1|g.9743 TR10851|c0_g1_i1|m.9743 type:3prime_partial len:109 (-) TR10851|c0_g1_i1:1-324(-)
MNCSKMLMLIGTIFLIGQFLIVEGSQAEDFSQLSSLMETFTKIISSLGSLGKAGGAPGSS
EHAPSHHHKGHHGDSSDSSEHAPSRHHKGQHGDASDSSEHAPSHHHKG
>m.9747 TR10851|c0_g1_i2|m.9747 TR10851|c0_g1_i2|g.9747  ORF TR10851|c0_g1_i2|g.9747 TR10851|c0_g1_i2|m.9747 type:internal len:76 (-) TR10851|c0_g1_i2:1-225(-)
HGDSSDSSEHAPSRHHKGQHGDASDSSEHAPSHHHKGHHGDSSDSSEHAPSRHHKGQHGD
ASDSSEHAPSHHHKG
>m.9748 TR10853|c0_g1_i1|m.9748 TR10853|c0_g1_i1|g.9748  ORF TR10853|c0_g1_i1|g.9748 TR10853|c0_g1_i1|m.9748 type:complete len:172 (-) TR10853|c0_g1_i1:13-528(-)
MKKQFQNDKIKDIPINHVLNRCKYPNYIKTQSPLNVYNNVFMKIKHTNYNDDNSWSCGWP
SEENELEAFVQTTRKPFSCEKSLEILDRISATYARLCGINFEDILTEQEYVILQSIGNEN
KFLLSDTLTNYISDVIFDEMLSRKNKLKNKMKNKIKGIVAMHMPIITQSFQ*
>m.9750 TR10856|c0_g1_i1|m.9750 TR10856|c0_g1_i1|g.9750  ORF TR10856|c0_g1_i1|g.9750 TR10856|c0_g1_i1|m.9750 type:5prime_partial len:79 (-) TR10856|c0_g1_i1:77-313(-)
ESLQTVVNKAQEYSEAAANKDDPLAAAIKFSSQIRADISNQVSKVISSNFLFGIWVYLLS
ICLCILLNYFYIFIFVNL*
>m.9757 TR10865|c0_g1_i1|m.9757 TR10865|c0_g1_i1|g.9757  ORF TR10865|c0_g1_i1|g.9757 TR10865|c0_g1_i1|m.9757 type:complete len:129 (+) TR10865|c0_g1_i1:212-598(+)
MNPNAPQYPPQYSQQPPPFGGPSAPPPGPGFYDNAPKPYPDPYGQPANFSGPQQQGYYAP
YGQQPGYGPQPGYGPQPGYGQPQQPIIIQQSADRGRGGGMGQSMMGGCCGALCAMLLCSS
LCDDDGVF*
>m.9764 TR10873|c0_g1_i1|m.9764 TR10873|c0_g1_i1|g.9764  ORF TR10873|c0_g1_i1|g.9764 TR10873|c0_g1_i1|m.9764 type:3prime_partial len:62 (+) TR10873|c0_g1_i1:199-381(+)
MFHALEDVINCAEQNSNHGERYKQISLVTLHVISSFIQRESIQLNRDSAVQSFAFQSLLV
I
>m.974 TR1087|c0_g1_i1|m.974 TR1087|c0_g1_i1|g.974  ORF TR1087|c0_g1_i1|g.974 TR1087|c0_g1_i1|m.974 type:complete len:261 (+) TR1087|c0_g1_i1:47-829(+)
MSNESIVWDVLNKQHCSYACKTKTEKFCKNEYSINGLCNRTSCPLANYRYATIKEKDNVL
YLYIREAERMPYPAKHWEKIKLKANVDQALDQINRHLIYWPAHIMKKVKTRFACLKKVIK
RRRVIALNNTKVLIAKSRKVERNENRREMKALKASDLDKSIETELIERLVKKNGIANLNK
SQFEDYLLENEFENESENEYEDVDMDEEDVEFVEASDIESDVEIEETYKKPVLVTNAPKS
RGKPKIVIGEDFDDESEDSD*
>m.9767 TR10880|c0_g1_i1|m.9767 TR10880|c0_g1_i1|g.9767  ORF TR10880|c0_g1_i1|g.9767 TR10880|c0_g1_i1|m.9767 type:complete len:63 (-) TR10880|c0_g1_i1:39-227(-)
MSLGRHQRGVSFNFGNHFCASCSLTVLFHKCNKSFWWLLSVQMLIKIEKGYAGNVHFYLP
PF*
>m.9771 TR10882|c0_g1_i1|m.9771 TR10882|c0_g1_i1|g.9771  ORF TR10882|c0_g1_i1|g.9771 TR10882|c0_g1_i1|m.9771 type:complete len:219 (-) TR10882|c0_g1_i1:215-871(-)
MSLNTCHTGDSKNVIIFLSERILIFTTDCKLSFSGNKDKIFSGNKKGSLYLTTHRIIFIN
NCQKSDFKSLSAPIVNLRNVDVKQPIFGSNNIVAKLISEPNGGFESEVDIKITFPNGGAI
EFAQALEITSRYVHDNAKAFPGVIPYILPPGLEVQATSQSFAVPYNDPFYSYIPKHATFF
PISGNNVFLHNISPPYPGSLPVPTSYPLIKSQIGVPFR*
>m.976 TR1088|c0_g1_i1|m.976 TR1088|c0_g1_i1|g.976  ORF TR1088|c0_g1_i1|g.976 TR1088|c0_g1_i1|m.976 type:complete len:67 (+) TR1088|c0_g1_i1:84-284(+)
MSGISQQKKLVEQLRAEAAINRRPVSASVQEMIQYMEENKDKDCLVSGFANKKDNPFQEK
GGCVIL*
>m.9777 TR10891|c0_g1_i1|m.9777 TR10891|c0_g1_i1|g.9777  ORF TR10891|c0_g1_i1|g.9777 TR10891|c0_g1_i1|m.9777 type:complete len:59 (+) TR10891|c0_g1_i1:68-244(+)
MKLTIIFFILISMIDNIDMSCHVPHYNVMNYFSCHECCSHKCITLEKCRLIPPICLCV*
>m.9785 TR10896|c0_g1_i1|m.9785 TR10896|c0_g1_i1|g.9785  ORF TR10896|c0_g1_i1|g.9785 TR10896|c0_g1_i1|m.9785 type:internal len:198 (+) TR10896|c0_g1_i1:1-591(+)
IVRNISGIELYNSYSISRIIMEIEDYQMVSKLLEIIPVYLFVKVILILSKKSILMNECKK
IIMKRKNEIKDVELFYEFAIIMEYYYKDSFLLKNIPILRNNVDKENPLKEYITGLNSPSS
FYCHIKDEIMRKFEFKRILDNLDLESNIGYIFELPEEYFNIFLNYKINTDMDESNIFSKI
FECENCILNNNNLSSVS
>m.9786 TR10896|c0_g2_i1|m.9786 TR10896|c0_g2_i1|g.9786  ORF TR10896|c0_g2_i1|g.9786 TR10896|c0_g2_i1|m.9786 type:internal len:216 (+) TR10896|c0_g2_i1:1-645(+)
IVRNISGIELYNSYSISRIIMEIEDYQMVSKLLEIIPVYLFVKVILILSKKSILMNECKK
IIMKRKNEIKDVELFYEFAIIMEYYYKDSFLLKNIPILRNNVDKENPLKEYITGLNSPSS
FYCHIKDEIMYGDHNYLKEVDLFLFDLRRKFEFKRILDNLDLESNIGYIFELPEEYFNIF
LNYKINTDMDESNIFSKIFECENCILNNNNLSSVS
>m.9792 TR10902|c0_g1_i1|m.9792 TR10902|c0_g1_i1|g.9792  ORF TR10902|c0_g1_i1|g.9792 TR10902|c0_g1_i1|m.9792 type:internal len:129 (-) TR10902|c0_g1_i1:2-385(-)
LRIIERKNENYKPKQLNDDEKITVTIIENHLFWTNASHSIETNRNERIYDALKHLDILDP
NLCERCDVGIRCDSRHLDKNKTFGDYDIRKGETIYTTISNRAGGAIGAITVTCITGHYDP
FDILYSSN
>m.9795 TR10903|c0_g1_i1|m.9795 TR10903|c0_g1_i1|g.9795  ORF TR10903|c0_g1_i1|g.9795 TR10903|c0_g1_i1|m.9795 type:internal len:88 (+) TR10903|c0_g1_i1:2-262(+)
QRFFVCWAPYTFHSFFIEHLPFSEAFIHKIICWATLTNSAINGWLFGTMNLQFRKSIFNW
IRLRCNKSKVGISPIENLQFESKVSKL
>m.9807 TR10918|c0_g1_i1|m.9807 TR10918|c0_g1_i1|g.9807  ORF TR10918|c0_g1_i1|g.9807 TR10918|c0_g1_i1|m.9807 type:complete len:50 (-) TR10918|c0_g1_i1:943-1092(-)
MKISKTKKILNKNCSSQITKLRQMEFLNCEKIHKNGNSQLKGRLEEFHF*
>m.9806 TR10918|c0_g1_i1|m.9806 TR10918|c0_g1_i1|g.9806  ORF TR10918|c0_g1_i1|g.9806 TR10918|c0_g1_i1|m.9806 type:complete len:242 (+) TR10918|c0_g1_i1:177-902(+)
MGDNDIIINVPDSLTNPSLLFVPKRFPPNSLHSPSLGSIVTSDFNQKSSKTVSPKDDWSA
VVQPSISNRRLAGCRTGSYNSFDSFNARMNDLNSEYPTMRQLHSTAVSIWSLEESIAKHI
SNDYMTDKNPMFESVIYPSISQKGSKLPFYKPQRKFSCPALFQLQDLSVDPKIFYQNFTE
KIPNKDIDTTKNISTNIFYDSTDQAQKQNSVFPSIPTQSKNYRYKCESWLREIRIVNFPE
N*
>m.9811 TR10920|c0_g2_i1|m.9811 TR10920|c0_g2_i1|g.9811  ORF TR10920|c0_g2_i1|g.9811 TR10920|c0_g2_i1|m.9811 type:complete len:363 (+) TR10920|c0_g2_i1:141-1229(+)
MSKSNQHLTPESSSKSSKSFNEEPHEFFVDIDEIILRLVSSKSISDRLHFTPEECQAVAI
VIRSEFTGNILEEIDSPIKVVGDIHGQFTDLLRIFEICGFPPKSRYLFLGDYIDRGRKGL
EVLMLLFSYKIKYPKSIFLLRGNHESERISRVYGFRQEIRERFNSSRVWKSFLRTFQYMP
MCAILEKTIFCCHGGLSPVLLEKKIKALKDLNDSFEFPAEVAHSGLMCDLVWADPLDAII
SNETPMGWVTNERGCSWMFGYDIIDEFLKKFKLDLIIRAHQVVEDGYEFYYQRKLVTIFS
APRYCGEFDNAGGIFVLDKEHKSSEPTLEGGFKIIKPDYSIPHQWFRNLKPKKKKSSKVI
FK*
>m.9812 TR10922|c0_g1_i1|m.9812 TR10922|c0_g1_i1|g.9812  ORF TR10922|c0_g1_i1|g.9812 TR10922|c0_g1_i1|m.9812 type:5prime_partial len:83 (-) TR10922|c0_g1_i1:178-426(-)
VDLSKIFCTTVLPFNNLTDHLFSDKQTELINKGPSYKPTNSEFSNLSNIAMIEAHISILK
CQLYRMENITEKTLTNSSIFSS*
>m.9814 TR10923|c0_g1_i1|m.9814 TR10923|c0_g1_i1|g.9814  ORF TR10923|c0_g1_i1|g.9814 TR10923|c0_g1_i1|m.9814 type:internal len:76 (+) TR10923|c0_g1_i1:1-225(+)
GEFKGQKLFHCQNGFGVLISAISVTKVVPDIDKIKQNFSKLYFASNDVDLKFQTIKTLMK
IKDKSIIKSIISCPE
>m.9816 TR10929|c0_g1_i1|m.9816 TR10929|c0_g1_i1|g.9816  ORF TR10929|c0_g1_i1|g.9816 TR10929|c0_g1_i1|m.9816 type:5prime_partial len:94 (+) TR10929|c0_g1_i1:1-282(+)
ASIEQGCQISSCVKRNKISIIPTPRLIKPPFISIDYKKGETFIVPVGYIIGSVALVILVA
MVLLFIQRRQYRRKLITINYRKLTEEDNMTEEV*
>m.983 TR1092|c0_g1_i1|m.983 TR1092|c0_g1_i1|g.983  ORF TR1092|c0_g1_i1|g.983 TR1092|c0_g1_i1|m.983 type:3prime_partial len:50 (+) TR1092|c0_g1_i1:246-392(+)
MKFYYIVIDWEKKLQTGLHALVEMQFLDSLVVLKKEERSKEKLKFNPNE
>m.982 TR1092|c0_g1_i1|m.982 TR1092|c0_g1_i1|g.982  ORF TR1092|c0_g1_i1|g.982 TR1092|c0_g1_i1|m.982 type:5prime_partial len:109 (+) TR1092|c0_g1_i1:2-328(+)
TDLKTKSFKQLQMLKEIEICNMDNEDIQIANDGYKFETLMNQEYTLNYPDNLKRCIVNRA
ENLKNHYNLYPFIPPFTEISNNEVLLYRNRLGKKVTNRTPCISRNAIS*
>m.9817 TR10931|c0_g1_i1|m.9817 TR10931|c0_g1_i1|g.9817  ORF TR10931|c0_g1_i1|g.9817 TR10931|c0_g1_i1|m.9817 type:complete len:57 (-) TR10931|c0_g1_i1:336-506(-)
MLGIRKGCYKSLNSTEMILAFSPGDFSLTNEARSGRLKVNNNGNLKEVLEANSSTM*
>m.9821 TR10936|c0_g1_i1|m.9821 TR10936|c0_g1_i1|g.9821  ORF TR10936|c0_g1_i1|g.9821 TR10936|c0_g1_i1|m.9821 type:3prime_partial len:81 (-) TR10936|c0_g1_i1:3-242(-)
MIMDIQNFVRTCHFCMHRKVSSAKVKKRFISRYAGKQMEQLVIDVAYLNNSKSYQRYMIV
IIDQFNKLVSLIEVTNQNEN
>m.9822 TR10938|c0_g2_i1|m.9822 TR10938|c0_g2_i1|g.9822  ORF TR10938|c0_g2_i1|g.9822 TR10938|c0_g2_i1|m.9822 type:complete len:60 (-) TR10938|c0_g2_i1:110-289(-)
MALHCIHSARCVWRMLFWPCLAMPILFGKNPFEHLPRSNIVLSLVYQIFNLVEVMDDYP*
>m.9824 TR10941|c0_g1_i1|m.9824 TR10941|c0_g1_i1|g.9824  ORF TR10941|c0_g1_i1|g.9824 TR10941|c0_g1_i1|m.9824 type:complete len:57 (-) TR10941|c0_g1_i1:219-389(-)
MNGKEARNVGEIIYAKGYKEENEMHNKDIIKTQKNQQVTIIIQIIHPLKPRKKMLH*
>m.9825 TR10942|c0_g1_i1|m.9825 TR10942|c0_g1_i1|g.9825  ORF TR10942|c0_g1_i1|g.9825 TR10942|c0_g1_i1|m.9825 type:5prime_partial len:62 (-) TR10942|c0_g1_i1:140-325(-)
RSDNERSNNERSDNERSNNERSDNERSDNEIIFRLQVLLLINIIYLSTKLKFSLTVNTFT
F*
>m.9826 TR10943|c0_g2_i1|m.9826 TR10943|c0_g2_i1|g.9826  ORF TR10943|c0_g2_i1|g.9826 TR10943|c0_g2_i1|m.9826 type:5prime_partial len:93 (+) TR10943|c0_g2_i1:3-281(+)
KIQKFERNNPHLGINVLKYNNEIEITEDDIDIVKNPNVDLVYRSKNHYVDQIHLLLIENG
NNYHYLAIKHLERLLNLRSEEMRIQCKISCRR*
>m.9828 TR10944|c1_g1_i1|m.9828 TR10944|c1_g1_i1|g.9828  ORF TR10944|c1_g1_i1|g.9828 TR10944|c1_g1_i1|m.9828 type:5prime_partial len:53 (+) TR10944|c1_g1_i1:1-159(+)
VLIANCECKRCKYLNEKGSRPPNLNNKNRAGTYQDFNCKKCKKLNWVIVPNV*
>m.9831 TR10949|c0_g1_i1|m.9831 TR10949|c0_g1_i1|g.9831  ORF TR10949|c0_g1_i1|g.9831 TR10949|c0_g1_i1|m.9831 type:complete len:71 (+) TR10949|c0_g1_i1:247-459(+)
MDTDGIRRWLNKQTTVLNDMDTQLINNEFCINRSRDYQDDKAVLERYLKNGSTVSKPSIE
DRKKKPPLFG*
>m.987 TR1094|c1_g1_i1|m.987 TR1094|c1_g1_i1|g.987  ORF TR1094|c1_g1_i1|g.987 TR1094|c1_g1_i1|m.987 type:3prime_partial len:182 (-) TR1094|c1_g1_i1:2-544(-)
MILKLVLLLLCIFNLYHCGRIDEEILDIYSINVDHVKDHENHHHEHDIENDDNYNERDPY
KRREPKKHENKYRTSRYKSNNKRDRSSNHYYQPSNHGNYNHNRKKNDMKDNEDYERPSKK
NSYEKRKPVKQNNYYGDSQMDNKKPAEIKRQSKNPYKTPEPEQPKKERKQKYQGYSNEEP
E
>m.9832 TR10951|c0_g1_i1|m.9832 TR10951|c0_g1_i1|g.9832  ORF TR10951|c0_g1_i1|g.9832 TR10951|c0_g1_i1|m.9832 type:internal len:99 (+) TR10951|c0_g1_i1:2-295(+)
LLLHTEIRWLSRGNSFQRLVDLYDSTMEHLTSKDPSLCEELKNYKNYLFCLADLFAKFNE
IQNRMQGKEVTIIQVRTILLGFQAKLRLYKLALERRDF
>m.9833 TR10953|c0_g1_i1|m.9833 TR10953|c0_g1_i1|g.9833  ORF TR10953|c0_g1_i1|g.9833 TR10953|c0_g1_i1|m.9833 type:complete len:137 (+) TR10953|c0_g1_i1:243-653(+)
MSLSAINKILQNAVLSKGFGKIINGAVVTEVSPDLLKMEVPVTEDKCNMFKTLHGGFTAS
VVDILSTIDLVRLGHPAGVSVDLSIQYLNAAPLDSVVIFESRLLKVGKRLAFCEVDIRDQ
STNKLLAKGKHTKFLA*
>m.9836 TR10954|c0_g1_i1|m.9836 TR10954|c0_g1_i1|g.9836  ORF TR10954|c0_g1_i1|g.9836 TR10954|c0_g1_i1|m.9836 type:complete len:486 (+) TR10954|c0_g1_i1:93-1550(+)
METWFRLRHLQSVSGKNINIPIKDLNCNYVFFALSTTDKGNLGYFYRSSNCDNLLNPFWE
NIDLSYDSIKSCSFLNNFLITFFLTKKNKNKILLEIKIHISGLVLLSKLNPDNIENDNQS
FQFQLNNNWYSFDLNSSENNFYPNLIENNMKIRKKLYNIETVNKFIGFIADDYNQQLLSA
QGKLKDLENKIFLYKNNACRISQKSIKVIAIKNQILFEQKIRNQKLKILSDIKKSNDLTE
QKTGRTQDFQERTEIDIARQSTHMKRFRDAYLKISNDYMLRMYQLIHELSKIFPITPTDI
PNQNTITIRSTDKLSICNLHLPNNDKQITLNQDNVTFAALGMVCQLLTALSKIYDIPLRY
PITSGDPKLSIRDEIIDIDDDDRSFLLVKSAGPSFRLQYAIYLLNLNISAIRGYFSLSTK
SPERTLWNINSLIEGKNKTQNDMGSSNNLINNSSDSNTQDVNSPTYSRPSQSFTSLVSMN
PPTKN*
>m.9840 TR10958|c1_g1_i1|m.9840 TR10958|c1_g1_i1|g.9840  ORF TR10958|c1_g1_i1|g.9840 TR10958|c1_g1_i1|m.9840 type:5prime_partial len:55 (-) TR10958|c1_g1_i1:85-249(-)
HVSCNNDFYICLILFHDNTNKKQMNKCGLCSLDLSNHKYSTVKQNETVLKIVEL*
>m.9841 TR10960|c0_g1_i1|m.9841 TR10960|c0_g1_i1|g.9841  ORF TR10960|c0_g1_i1|g.9841 TR10960|c0_g1_i1|m.9841 type:3prime_partial len:54 (-) TR10960|c0_g1_i1:2-160(-)
MKLDLCICFLNIHLTTKEVSQLNYFWYKKIHTFEEVQFDMDRSDNNISKSIIS
>m.9845 TR10961|c1_g1_i1|m.9845 TR10961|c1_g1_i1|g.9845  ORF TR10961|c1_g1_i1|g.9845 TR10961|c1_g1_i1|m.9845 type:5prime_partial len:56 (+) TR10961|c1_g1_i1:1-168(+)
RAQISIQKENGFTVKKIAERLSVSHNRIIQLQQTFGLTSRKRPGRPKCTSSRLIA*
>m.9844 TR10961|c1_g1_i1|m.9844 TR10961|c1_g1_i1|g.9844  ORF TR10961|c1_g1_i1|g.9844 TR10961|c1_g1_i1|m.9844 type:complete len:75 (-) TR10961|c1_g1_i1:87-311(-)
MVERRTCSLKSKDILHLIDLEETVTEDGKLYFITIDVSHLKISTNAMNQAINLLEVHFGL
PGLFREVKPKVCCN*
>m.9846 TR10962|c0_g1_i1|m.9846 TR10962|c0_g1_i1|g.9846  ORF TR10962|c0_g1_i1|g.9846 TR10962|c0_g1_i1|m.9846 type:complete len:75 (+) TR10962|c0_g1_i1:216-440(+)
MPNPLNKEERMKCWLRRDLFWSCLDNSNNDESHCLKQKEQYENSCPISWVNYFNDKRKSL
KQPTAILPKELLPK*
>m.9847 TR10964|c0_g1_i1|m.9847 TR10964|c0_g1_i1|g.9847  ORF TR10964|c0_g1_i1|g.9847 TR10964|c0_g1_i1|m.9847 type:internal len:212 (+) TR10964|c0_g1_i1:2-634(+)
KGFIRNFVLSQIIMLPLYKLCFLFGYFSFVKNNCIINNQLGLKPNPCLNHTCKYQAWCVP
NNDFSQANCICYTSCFDVGDSTDSEPVCGTNLKQYPTSCYLRREACTLMIDIQIKFYGLC
NPCTQLQCPTNQICYLDKNRKAACKKCEFTCEEVPISPLCGSSGKTYKNSCFLELDSCQS
GYPIDILSIGTCQFDQNPCLGVKCASPYQYC
>m.9849 TR10965|c0_g1_i1|m.9849 TR10965|c0_g1_i1|g.9849  ORF TR10965|c0_g1_i1|g.9849 TR10965|c0_g1_i1|m.9849 type:5prime_partial len:80 (-) TR10965|c0_g1_i1:14-253(-)
NILHIWRAYLDKSYDTSLQNASEMNCLRSRRDNGFFAYTKSITILQTPEFIRVKSEERGE
NSLGPRRLPIDFCTKLSFI*
>m.9854 TR10979|c0_g1_i1|m.9854 TR10979|c0_g1_i1|g.9854  ORF TR10979|c0_g1_i1|g.9854 TR10979|c0_g1_i1|m.9854 type:complete len:92 (-) TR10979|c0_g1_i1:107-382(-)
MKPVVIFILCFLICLIHAKENIKVFDQIEKRQDKCSKLKGKDENYLNTVLIKYCASTKDN
SACLAKVLKMNYAVKQAVVEDLCVKNIIIPR*
>m.9856 TR10983|c0_g1_i1|m.9856 TR10983|c0_g1_i1|g.9856  ORF TR10983|c0_g1_i1|g.9856 TR10983|c0_g1_i1|m.9856 type:complete len:161 (-) TR10983|c0_g1_i1:116-598(-)
MRSKLIPFYLNMDCFLFIICILILSHKSGEINLCECQIETFQQKFCAHDFVIIGKRVNII
QRLERFSTNSEKEIQLSVFKDKIKIMYNLKNDNLCPIQSRRISCLNNRSICTPKISHNKI
SCVLIQKLIIHHSDLKKMPRILRRKIKSRIAEYKSDKCYL*
>m.9858 TR10983|c0_g2_i1|m.9858 TR10983|c0_g2_i1|g.9858  ORF TR10983|c0_g2_i1|g.9858 TR10983|c0_g2_i1|m.9858 type:complete len:244 (-) TR10983|c0_g2_i1:116-847(-)
MRSKLIPFYLNMDCFLFIICILILSHKSGEINLCECQIETFQQKFCAHDFVIIGKRVNII
QRLERFSTNSEKEIQLSVFKDKIKIMYNLKGQFNDFSKENIKRYMYFVYGPCGAHEKLKR
HKLYLMSGYLHNNRMIITSCNILESVDKLSEIQIIGLFGRFYSNYCYFYKECQNDNLCPI
QSRRISCLNNRSICTPKISHNKISCVLIQKLIIHHSDLKKMPRILRRKIKSRIAEYKSDK
CYL*
>m.9860 TR10984|c0_g1_i1|m.9860 TR10984|c0_g1_i1|g.9860  ORF TR10984|c0_g1_i1|g.9860 TR10984|c0_g1_i1|m.9860 type:internal len:77 (+) TR10984|c0_g1_i1:2-229(+)
TFERFHGQIGTFERFFIQIGTFERFHGQIGTFERFFGQIGTFERFLGQISIADVIHSLAH
DQKCNHNRVFQFITQI
>m.9863 TR10984|c0_g2_i1|m.9863 TR10984|c0_g2_i1|g.9863  ORF TR10984|c0_g2_i1|g.9863 TR10984|c0_g2_i1|m.9863 type:3prime_partial len:107 (-) TR10984|c0_g2_i1:1-318(-)
MNYIGNTNLSKKSFKCSNLSKKPLNVQICPKNLSNVPICPRNLSNVLICPKNLSNFSICP
RNLSNVPICPRNLSNVLICPKNLSNVPICPRNLISTRNHENGLTIY
>m.9872 TR10984|c0_g4_i1|m.9872 TR10984|c0_g4_i1|g.9872  ORF TR10984|c0_g4_i1|g.9872 TR10984|c0_g4_i1|m.9872 type:3prime_partial len:50 (+) TR10984|c0_g4_i1:78-224(+)
MDKLEHSRGFLFKLEHLRGFLDKSKHLRGFMDKLEHSRGFLFKLEHLRG
>m.9875 TR10986|c0_g1_i1|m.9875 TR10986|c0_g1_i1|g.9875  ORF TR10986|c0_g1_i1|g.9875 TR10986|c0_g1_i1|m.9875 type:complete len:203 (+) TR10986|c0_g1_i1:145-753(+)
MAQTISRCFIRSFSKIKFVKPPTSIFGTFLKEYYPKFRAENGDKRIAHYRKQMSEKYRKL
SVDQIRALEKTMKENHQEYSELTKLVAKVKIKDILSFAEKYGIPNRCPTSGLNLFIQENF
EKKKNLDIDRRKKFFELISDWKNLPKSDVKMYNERCAARKLEYEKNLKDWANKNKIPFFR
NRRKLAFYFYFQKNVVKKSKEI*
>m.9880 TR10987|c0_g1_i1|m.9880 TR10987|c0_g1_i1|g.9880  ORF TR10987|c0_g1_i1|g.9880 TR10987|c0_g1_i1|m.9880 type:complete len:102 (+) TR10987|c0_g1_i1:121-426(+)
MAPKRKVEKEQESSDLSSIEDEPVAKKKPQIVDNELGFCLGEKKYAKVRKFKNKTFVDIR
EYYSNDHGELKPSKKGVCLKPEQWAILKSHVDEIDKQIRIS*
>m.9882 TR10988|c0_g2_i1|m.9882 TR10988|c0_g2_i1|g.9882  ORF TR10988|c0_g2_i1|g.9882 TR10988|c0_g2_i1|m.9882 type:complete len:170 (+) TR10988|c0_g2_i1:106-615(+)
MNNKKPFNFPYQGSSNSSFTFTKSATDVLPDETITCEYCDNIIDKRTSKCLVCNSSISEM
PSRKIYVRTEASKFKAVQISNVGKPNPFNKFSKVKEEWECHNCHNTNFLSDLYCRKCSCK
KRHSRNTLIENTIPLKKARLDNEWTCSKCSFVNRNSYHNCEICFHGRNG*
>m.9885 TR10992|c0_g1_i1|m.9885 TR10992|c0_g1_i1|g.9885  ORF TR10992|c0_g1_i1|g.9885 TR10992|c0_g1_i1|m.9885 type:complete len:69 (+) TR10992|c0_g1_i1:105-311(+)
MHAQANIVQKKRNKKFSVVGNKVILDDYVMLMMIMITGKITKSRRKHHLTRVFFKSISLS
FCLIKHFD*
>m.9891 TR10997|c0_g1_i1|m.9891 TR10997|c0_g1_i1|g.9891  ORF TR10997|c0_g1_i1|g.9891 TR10997|c0_g1_i1|m.9891 type:3prime_partial len:96 (+) TR10997|c0_g1_i1:3-287(+)
MEIGDRNLWYKYDEIAIEIKNKCKKDELLIEFDERIDEKIKKIREDNEKLDQIVNPNKVD
KYLNMTDCGRLVWQIGKINEIKLMTSEYFYDKQNP
>m.5 TR10|c0_g1_i1|m.5 TR10|c0_g1_i1|g.5  ORF TR10|c0_g1_i1|g.5 TR10|c0_g1_i1|m.5 type:5prime_partial len:65 (-) TR10|c0_g1_i1:140-334(-)
CYLTFFFKKTFQLHFNLLNFPIKSLKTHVHFKKHFNLIFQETAVNPVVDKIKLQNKIDLS
VIGN*
>m.9895 TR11000|c0_g1_i1|m.9895 TR11000|c0_g1_i1|g.9895  ORF TR11000|c0_g1_i1|g.9895 TR11000|c0_g1_i1|m.9895 type:complete len:89 (+) TR11000|c0_g1_i1:46-312(+)
MFGKKAPTQAEKEISEMQLFEIQLMQDLFSKMTDACNFKCILPKYTDSELSKGEAVCIDR
CAAKFVEAHQIVTKKLSNLSNMEAVNKA*
>m.9898 TR11003|c0_g1_i1|m.9898 TR11003|c0_g1_i1|g.9898  ORF TR11003|c0_g1_i1|g.9898 TR11003|c0_g1_i1|m.9898 type:complete len:136 (+) TR11003|c0_g1_i1:140-547(+)
MAVIKPLIKHNIEKKRTKRWVRHHADRFVRLGHKWRKPRGIDNRVRRKFKGQVRMPKIGY
GTRKVYRNVHKDGFKHFPISNVEELEVLLMSRQSVAAVIDSTVSAKKRVAIIKRAEELEI
RVVNAAAKVKSVETE*
>m.9903 TR11004|c0_g1_i1|m.9903 TR11004|c0_g1_i1|g.9903  ORF TR11004|c0_g1_i1|g.9903 TR11004|c0_g1_i1|m.9903 type:complete len:382 (-) TR11004|c0_g1_i1:199-1344(-)
MNIAKDFCDCIISWEVQENRKISTIVNCSFSSNKTEKISGGECTGSLYSKGTEDSEMELN
PILVTPFLHPELTKIPYCDLKIFISPKLGIKLDKIVIISTARICEYSDRSGDLLLSTKGD
KITRKVDRNKEESGDKSPNPGYSKNQNQKSSSRWFRSEYIPSVDLFEVLVRFIDHLVPNQ
LLIKYIGVNVVPFDWSSELGLYNLSAPTIGCSTSAGIGSTGSICSNNITVNSERIFEAIQ
NLTNTVQILTNEIGCGPKGSNPHLATTSGLDAATMMKLRRPNSPMTPGGGSPSTTYWTGI
STRRSSDISNLQMWLETRLATIELQFVKGIEQLSTRLSKLENQYSEHNGTTATTDSHNLS
ECDNVKPEIINILNDTVIKHQ*
>m.9902 TR11004|c0_g1_i1|m.9902 TR11004|c0_g1_i1|g.9902  ORF TR11004|c0_g1_i1|g.9902 TR11004|c0_g1_i1|m.9902 type:complete len:857 (+) TR11004|c0_g1_i1:1831-4401(+)
MSGLFFLLSELLILLGKINSVSKKNICSPQLFDINTKLNWITTEEMVLECKAVVGRKCEK
SKLTMKWYKENKFLGEKTQEGSKLKYRYTKKLELHDSGNYTCKVSNKNGESSLIFLINVA
EKEEFRVNENKIPDDSTDISNDTLYLHPEMEDRNIFHAIPNTEVFMKCRFFSPISINLTV
SWYKHSCESNYHIGQLIIKDSKFNISSNKESCQSYLSSNIPLDSICLYSWLRFIVINTED
QSCFTCLVESDNNSTAKTKFTFVVYVDAGYIPHINFLQNSTVCQGSNFTMKCETNELRSI
LIIYKLDSKFRTDNPKIDLSNSTLLASSYNNNNKSNSQIAQIVFKSIEFNYSGRYLCSKG
ELDFEIMHLSVVRCSTNFFINSVSSVFVVIGSFLIIILLLLIIYCFYLQYRHAVDSKKHF
SIRKTVIVEYESPIYKSFINGTKNFKTDVLHTNSLLPDSNPLLPPIIKIKPVKRLSQFRD
GNYGEQLPSTSTDRTRLESTRHSQLENEVFDCGSGNNSLSIKYGLRKSSSFEFFSLYEFP
CDPKWEFSREKLKITNKKLGEGAFGMVYEGIANDIGNRSSQIKVAVKMMRDDFSDSNVHD
FVKEMEIMKHIGRHSNVIQLLGLCTQKGPLRVIVELAPYGNLRDFVRAKNNKYSKSKKNI
GNFTPSILCTYSLQIARGMTYLASRSVVHRDLSARNILVGEHFEMKIADFGLTRIVDYYY
RKKTDGILPVKWMAPEALLEKKYTTKSDVWSYGILLWEIFTLGDSPYSAILPEKVVDLIR
KGFQNPKPELANFEIYRLMQHCWSLSSENRPHFFEIVEILIDIIQRIDDEPEENIYHSEL
NYLKMGSDYLEPKCLV*
>m.9915 TR11006|c0_g1_i1|m.9915 TR11006|c0_g1_i1|g.9915  ORF TR11006|c0_g1_i1|g.9915 TR11006|c0_g1_i1|m.9915 type:complete len:64 (+) TR11006|c0_g1_i1:612-803(+)
MLNFVCSKLKRDSVEISKICPISGIPIHIPIRFRECRHIQPMDLYSFLNFYAHWMLNICP
VCR*
>m.9914 TR11006|c0_g1_i1|m.9914 TR11006|c0_g1_i1|g.9914  ORF TR11006|c0_g1_i1|g.9914 TR11006|c0_g1_i1|m.9914 type:5prime_partial len:157 (+) TR11006|c0_g1_i1:1-471(+)
VANTLQNLSIKDLNEIQNINPKGKFDHCFRCDLYFFPNKIDLICMSTKDGSLIEPAYIIP
NQEIIFNISQKLYFDLKSRKDLNVVLICRLVDNVLNMIYWPSGYYQIFLNRQPIKINHVY
YKNIPMPTLLYVKDKILPGSNILTFRLIAPLNQVNC*
>m.9916 TR11007|c0_g1_i1|m.9916 TR11007|c0_g1_i1|g.9916  ORF TR11007|c0_g1_i1|g.9916 TR11007|c0_g1_i1|m.9916 type:complete len:376 (-) TR11007|c0_g1_i1:90-1217(-)
MENENNHLICNNLVSKPRVNSAPEVLAVSNKKPKSKSNTEKHIQNKRKSSQSSISIDVFR
SRNNFKSTESYLSISRNFSIVSGRRLSSMEQNKEKFEMQFCRINVLLISMQLGLGFSMSG
LGVYLRSVSPSLTWKDCTYWAGLPLLCSGAFGLYFCLSDHEIYKRSHLSRLVKIICACMS
VVTAALTLSASIMSGAHGKWISDFSSTCDLHFIKEHSETISYPDKCCEDKHTHPVSKHRL
LPMNETMCVCKTAPNGNFSLLKFEKEYAAVTCRYVFSALKDYFILQSSLMGVATGVCIWI
VILQIKDDQPNPIDQEHMSRYQNHRQSGLDESPSPSYLRFFPNQNGPSHLSKIISPPSKE
LKIPKVIVHEIIDKN*
>m.9917 TR11008|c0_g1_i1|m.9917 TR11008|c0_g1_i1|g.9917  ORF TR11008|c0_g1_i1|g.9917 TR11008|c0_g1_i1|m.9917 type:complete len:471 (-) TR11008|c0_g1_i1:68-1480(-)
MIEENSTFNDSSLKLQHEQFVSNLTGTTFHENYLLITLPIILNTCLSILSVNLFQLGYGN
IKGKLLVNYLFVIVPYILSITIYSNYLHEITVTVAIISILLVCNSVVLSRSSKYNPELRI
SLHRANDKYISWLFLSQMRGLILVMTSICILAVDLPIFPRRFAKAEKYGLGSMDLGVAMF
SLIYGVLENINGFSKEKSKSSKLYSVAILIVLGTMRVVFVKISNYQEHESEYGTHWNFFL
TMAVIRLLSIISSSRIMTKLMNNIFGLLIVVLSIGVMQHFILNGNWQLEQYCLRNDVDRT
QSIIVANKEGLISLIGYLLLWIIGRFLGALLSATGRLSILFLTGICAGALVSNNMGFFLN
VSRRAANIDFVVWSVSSFSWCLLVLIVSDFVTNWLEDRANYVTDTNYPDVYTVSNRRGMT
HFLICNILTGIINKTVNTLNLDCFQSICLLSIYNAVPILMVFISYNNNKQ*
>m.9925 TR11011|c0_g1_i1|m.9925 TR11011|c0_g1_i1|g.9925  ORF TR11011|c0_g1_i1|g.9925 TR11011|c0_g1_i1|m.9925 type:complete len:342 (-) TR11011|c0_g1_i1:279-1304(-)
MTHASGIRSSLKLTEDIKFAKENKIRCIQIKIENESLVMQSHDESKGSFETDFDRCVEKY
LQPNECCYIIYRTDNPNNLGYEWLFLHWVPDKASIREKMLYASTRSTIKREFGESYFAED
LTGHDKSDLLYSGYLKYIESKSAPPPLTLAEQELIEIKRNERETALGDGHRTLKCSGFPP
TDELIEKLTQFSNENIDFLEMSIEIDKETIKFESSKSELKCDLLRNNVNPEKPRYYLFRF
KHEFENETYEPIIFIYSMPGFSSSVKERMLYSSCKAPFLEMLQSEFQFDIQRKLEVISGD
FNDLVTDNLLLDIHPPQIDNKPRITKPPGPNNRGPRRLMKN*
>m.9928 TR11013|c0_g1_i1|m.9928 TR11013|c0_g1_i1|g.9928  ORF TR11013|c0_g1_i1|g.9928 TR11013|c0_g1_i1|m.9928 type:5prime_partial len:364 (+) TR11013|c0_g1_i1:3-1094(+)
RIIELTEVAGVDAEKSLIETFISGIRDIELKEWLYCEKFDLLEEAVNIARYLDARLKSLN
QIRRASLPEPTSMTQTKETEKGYDIQGVDNVNFNVRMRQTGQQDFHGSLKQKYKGMVQRK
QKQNEHELQTRPTQKQDQPIEVGPQIKIEIYINGLQTKALLDTGAAISIVKGQRGDSSRK
IPLSNQLKAETANGQEIEFLRYTKCQIRYKTRTIHRQVLTAEIDEDFIMGTDLIPFVLPD
FVLDLKTLKLKDTDYHKTKNLAESQNARRRKNIMDEAVNSTRKTVMDNSSQEVNGSKPER
CEKCRGEAHLRKQYFKLRKRIKTGLKQLKQHKAADVPKYSQRKKGKDNDWRDLADNDESQ
QKY*
>m.9933 TR11016|c0_g1_i1|m.9933 TR11016|c0_g1_i1|g.9933  ORF TR11016|c0_g1_i1|g.9933 TR11016|c0_g1_i1|m.9933 type:complete len:235 (+) TR11016|c0_g1_i1:90-794(+)
MLFIILIAFFQIENGIICQITFGSFPEDVIANKGGLDMDDKNLIVGINYTKYIFVNPEIS
DYFQLNMNTIKQFAICKKIKTSKDSKEHQYPFYMCPDSIPGNFDLKEYPLFCCYNHKNPT
CCTEFDFRKFYKYDRIQENYGLSNISLIILIVALLLICIAAGVLFFCIMLRDKVIWRTSN
KVNSLESDHSKKNSGYNYVKADGYGRNSTKATDSVEHFKPRFGAKFFNSFFQRS*
>m.9937 TR11017|c0_g1_i1|m.9937 TR11017|c0_g1_i1|g.9937  ORF TR11017|c0_g1_i1|g.9937 TR11017|c0_g1_i1|m.9937 type:internal len:131 (+) TR11017|c0_g1_i1:3-392(+)
QNLVNFSNFDYHTLNSYWMHIKMIQPFLKIQNEECLTLNIYVPKKDYHKQDKFAVLIFVH
GEDFRIGSGNAYDLSVLSSYGDIICVTMNYRLGILGFLNLASGDIDGNFALYDIFAAILW
IRSHIKHFNG
>m.9938 TR11017|c1_g1_i1|m.9938 TR11017|c1_g1_i1|g.9938  ORF TR11017|c1_g1_i1|g.9938 TR11017|c1_g1_i1|m.9938 type:3prime_partial len:116 (-) TR11017|c1_g1_i1:2-346(-)
MKTFILSKSLSIIVFICLTNYSNLIFITKYRSNFPIILDEDKIIKGMDIHFSKFNLSMIR
AYYGIRYASVGKLKPGIAAEYRFQQSVASFYYEDFSGTKLFENFKPVCPQNLVNF
>m.9941 TR11018|c0_g1_i1|m.9941 TR11018|c0_g1_i1|g.9941  ORF TR11018|c0_g1_i1|g.9941 TR11018|c0_g1_i1|m.9941 type:5prime_partial len:54 (-) TR11018|c0_g1_i1:299-460(-)
AVYCDQLERVQAALIQKQSYLINQKKVLFLQDDTRPHIVRVTQEKFSELGWKR*
>m.9942 TR11019|c0_g1_i1|m.9942 TR11019|c0_g1_i1|g.9942  ORF TR11019|c0_g1_i1|g.9942 TR11019|c0_g1_i1|m.9942 type:complete len:113 (+) TR11019|c0_g1_i1:94-432(+)
MSIFRIFKKFYCTSRKSLKTPVPVKRTFPLGIIPSSPRYLKRQQEIAEALLHFEETPVWR
RTKTMRFLSNILFLSIPVCFSVSCYCAYQLVFNFINHKNELEGFNDPNNNES*
>m.9944 TR11021|c0_g2_i1|m.9944 TR11021|c0_g2_i1|g.9944  ORF TR11021|c0_g2_i1|g.9944 TR11021|c0_g2_i1|m.9944 type:internal len:88 (-) TR11021|c0_g2_i1:3-263(-)
RVHVNTPLRQLYIRNENILVRRQDYLIEYCIRYLAEMVVNINNCRLHTRVHVNTPIIIDR
KQFVIINLESCKKLIVIIIIAFKSIMF
>m.9946 TR11022|c0_g1_i1|m.9946 TR11022|c0_g1_i1|g.9946  ORF TR11022|c0_g1_i1|g.9946 TR11022|c0_g1_i1|m.9946 type:3prime_partial len:64 (+) TR11022|c0_g1_i1:96-284(+)
MAIKRKSYSIAYKKEILEESKDISLVNFCKEKLLDLRMVQKCLADYDKLCKLVEEEKDKK
RNI
>m.9951 TR11025|c0_g2_i1|m.9951 TR11025|c0_g2_i1|g.9951  ORF TR11025|c0_g2_i1|g.9951 TR11025|c0_g2_i1|m.9951 type:5prime_partial len:359 (-) TR11025|c0_g2_i1:103-1179(-)
QTGYSFYRNINCFPENYAHLTSSSWYYPVAYTLIAVNTVFILKGLILNIVCFIIVGKDQS
DSVMSGILRFVSMADELSLISNAVDSFCHTAETRVNIPINFGKSLGYIHSINWIFKASFS
ASRNWGMMYLAVSRCIYIIYPIKAGSIITLSKSNKFLISAFIIIVLINIPKVFETVVSIT
TCDNLTFTTIGSSGFMPDWYIFTTSIFSNSLIPTFITVIANMLLLRKWYMTVANRKILSS
VKSKSINNDIQKNATIIKTVLMLSSLFVICQMPMISYGFIVLSKQTAVFFNIFNLVGLLV
SDIDSSCNFWIYVTSNSRFKRHLIMTIPCLKSIGFKTTNNNQSKIHIKSLHSVNVSIY*
>m.9955 TR11027|c0_g1_i1|m.9955 TR11027|c0_g1_i1|g.9955  ORF TR11027|c0_g1_i1|g.9955 TR11027|c0_g1_i1|m.9955 type:complete len:194 (+) TR11027|c0_g1_i1:47-628(+)
MENTNSNKDSGIKLLQNYQKNHSGFPSFDYKHFNEVLHETESLCEQIREDSLLRKKELYA
KCFLMHTQVNRNRRILLAYSRQRLMDIKKYRWQYGSVLPQEIQENMTDSEKIWLHEYNKN
LGNFMMKSCYGLDLTERLESPKSLRVEVKCMEDYGELETVDGTVNLFKGSNHFLFLSDCE
SLINQGILQRLTN*
>m.9956 TR11029|c0_g1_i1|m.9956 TR11029|c0_g1_i1|g.9956  ORF TR11029|c0_g1_i1|g.9956 TR11029|c0_g1_i1|m.9956 type:complete len:406 (-) TR11029|c0_g1_i1:281-1498(-)
MSCKNIKSEYVISQLNCDNIINSSRHYLEDIKIIMEKNDNFLSEKIKPYMELLSASRKKT
DRRYDKVSENHGINFCFKPLLEYQNKMIQNKIKINYRITVKKRNTTSKAKKLRCPNKILD
KFVDNFKLENFSSESDLLNNIKTLPNSFEKLISGHSYELSRYSLSSIDSSVSIDHTNINS
VKTLKKLVSIFSVKNNLHVHNLKTQVIEILNPTNKLSKKEKFKSLTDLLNDPNLSITTNS
SYSSNSETFIGDENALTQLAVGYTNLIINNTRYSKYRTMSGSNIIVSLSPKFQSSYGGVD
GLTNSGNPRSFSIANLKSDRESFKALSHMFTLKKLLGFEVGHKPKHSIRQSCSLSSEDKI
VSSNEDEDSIDKELMKVFSQKIKDIVNKKSMNKICSKRKYSNFIK*
>m.995 TR1102|c0_g2_i1|m.995 TR1102|c0_g2_i1|g.995  ORF TR1102|c0_g2_i1|g.995 TR1102|c0_g2_i1|m.995 type:complete len:83 (-) TR1102|c0_g2_i1:313-561(-)
MIITIQDNTQAKAITSITVFPNDKIIQVKKTYAAKMHMNYEELNFVFNGRILENEGTIED
YEITPESLILVVSSLRGGVIIN*
>m.9958 TR11030|c0_g1_i1|m.9958 TR11030|c0_g1_i1|g.9958  ORF TR11030|c0_g1_i1|g.9958 TR11030|c0_g1_i1|m.9958 type:complete len:349 (+) TR11030|c0_g1_i1:271-1317(+)
MSNRSTVDQKTCEPKTEKVKQKPPCGKTKTSVAINVDVISLKQNQSLITPEVERNVREFS
RCTALYTMLILSVGTMRDTGQLREDIHTIRQRGWELANHNKLLLVPRMRQANNEGNIDSP
AYKNLERVFFMFCSCLEFFMEQLLRTVDLLNSFQLNNGHPDCGTFINSGLSDQMPGSLYL
RAAASSISASPLSSPILSTARRHSAFNFRFNTPRLKQHQKQHALLGDKNNKVENQELQLK
KDIKALKDLILEIHSSIAMTPWTIQPQYHLDRFAGNSDSLASLADSSDEGGLDSVRSSTC
KFSQGMENVDQDSRVHTKRRRCLILTIIALVSVIFISIALGVGIRLLK*
>m.9959 TR11031|c0_g1_i1|m.9959 TR11031|c0_g1_i1|g.9959  ORF TR11031|c0_g1_i1|g.9959 TR11031|c0_g1_i1|m.9959 type:complete len:462 (-) TR11031|c0_g1_i1:190-1575(-)
MNVKFQEKSVDIQIKRKSNSTKEPENLILKPKSRHLETVESERILLILDDAIKNMRLIGT
FESIMEDLEEYSFLLGKQLYRLFFNFKPIYMEYMKITIQILEFKGEFQKNCLDVETENQS
DVYDLPEDFWTIPLNKLMKHEVKAPSPTILEEAPKLTEEEIKERLPKLEERKKQLNPLIQ
FYIRSIIIGFRNNPHAVNCVMKHKDVWQIKYNVSLLRLIDLMNQLRSILFSRLLTTPQER
DEKARFLASVCRKEKEHQIVINDLKMTLEQMKVEKEKMISKMNFSIIDLQKEIYKMEIAG
KNEIYKIESKAEAELEEIRIAHEETKTKLTGDLNELKVRYNELVEKNRNNELDIRRRKWK
LETETENWINKYDNEMSDYQLQYDKLKSDYDSDKISLAELQKIFEPLEKEYLQVLEEQRI
AKEKREAERAENEALVYWATVIQSFWRAWKARKAMRKNRRR*
>m.9962 TR11032|c0_g1_i1|m.9962 TR11032|c0_g1_i1|g.9962  ORF TR11032|c0_g1_i1|g.9962 TR11032|c0_g1_i1|m.9962 type:3prime_partial len:52 (-) TR11032|c0_g1_i1:1-153(-)
MVTCLQISQTNFTGKAAKKSLCYQPHGEWKVKGCKTLTTHENLQKIKRKDA
>m.9961 TR11032|c0_g1_i1|m.9961 TR11032|c0_g1_i1|g.9961  ORF TR11032|c0_g1_i1|g.9961 TR11032|c0_g1_i1|m.9961 type:complete len:51 (-) TR11032|c0_g1_i1:110-262(-)
MNVTQLQKCLLNVYRLKESSSETVCNIRTYLVQSSINGNMSTNISNKFYR*
>m.9963 TR11033|c0_g1_i1|m.9963 TR11033|c0_g1_i1|g.9963  ORF TR11033|c0_g1_i1|g.9963 TR11033|c0_g1_i1|m.9963 type:complete len:718 (-) TR11033|c0_g1_i1:273-2426(-)
MNMNSLLKQLHHVEDEVQGPSIDSENMEERIECRRLRIKARIENQKRLERGELDTDKDKH
FELSKSRKQIELSRTRVNKLNDDGMEFLTNVRVASDARENARRTEDEELARVRREKLESE
AKTGLDRFEEITKKWESALQKEVPQDLNEMLLQQTDACNIMIDEKNKLITDLQLECKAKD
DSYVKELKKQSDDIDLMILRMNEQIDCMRKAYKEELGEIEKAFLAQRDDLIVLQNKEWTE
LLDAIRNKQVDYLEARAKRAEENDLQISTLRASHAEEYNALKIKLENEVQVLEQNIQTAK
ATFQLNLEKLEYNFQVLKKRDEENTITKSQQKRKITRMQDNLNNLKLKLVKVEKQCKAEN
EQLTEDYKRRMELFRELQRKSRTLLKADAKHFKDIWLMNESDIQDYSKKILDADRIISEQ
QLGLSWVIPNTDFLHNKGPLISEAEKVKAKSATEVIREVLKKEEAMQNVNDDNAGETDNN
EQGKSQTIQGLNPSTVRSLLNLICDEGSFLIEEKLKKLLEPIGENESSLMKLDAIFTALG
IEDEEDINRMLPYFLVQFSNEDSKDLDDQDNEGVDYLLKNETEVKNVIHPIKVVQALHDF
VTDFYQDAAEMEKAIAAQQADDFHLDAVDTRDDSRDTEYWLKYEHDLIDSDKEIVWDALT
EALEKYLNILTFRKKLLVDVDAFKTQNNELKFLLQQYMNSSVNRDLQVPPSKVIQYN*
>m.9966 TR11035|c0_g1_i1|m.9966 TR11035|c0_g1_i1|g.9966  ORF TR11035|c0_g1_i1|g.9966 TR11035|c0_g1_i1|m.9966 type:complete len:178 (-) TR11035|c0_g1_i1:176-709(-)
MINDKITPSLNSDRIPRNPPRKSHSTDANVLFLKPIFVSDENEIENNADVFTRLYRTQTK
SSHNRLQHSNLKPFTNNNNCYNNNNSSSKNLLKNRSKSMNNIRNEILPKINNNNNNQNQN
QMTWNNFNNYFNPSSEFFDKLLQPASKNKEYSEEIDFSRKIWQWLYDSETHLNCQLK*
>m.9967 TR11037|c0_g1_i1|m.9967 TR11037|c0_g1_i1|g.9967  ORF TR11037|c0_g1_i1|g.9967 TR11037|c0_g1_i1|m.9967 type:5prime_partial len:365 (-) TR11037|c0_g1_i1:202-1296(-)
IFYYFSNSCLNLSRSIDPHVVKYKEQVWYMLSALFPVCLLGVIANSLSFWIFWHQSFDNK
AVRFNLLSISVAEILTQLFIILEACLVFIGVEDIKFRWSYLMKSVTHWGINSSICIRNWT
VLLLTLSRCEVVINPLSIRNRMVFSYYRTIFFEIFCIILSFSLAFLNNLRYMIKICTNLA
GIVSSEIFLAKYSFFSYFQFYGIFMFQSCIPVVVTTTATIIIWLCLQQASNIGRGSNTEI
QKHSHSSHSIRANTTALVLIFSIVFCMLQIPTFIATCITTFRSSHYYTIHPDIFANTFCI
LGSLLNFFVYAASSKRFRSSLKTFLINNDRSQLSDQFYNNLSTVPNDRFRKSSDRTIMLR
TSCN*
>m.9970 TR11042|c0_g1_i1|m.9970 TR11042|c0_g1_i1|g.9970  ORF TR11042|c0_g1_i1|g.9970 TR11042|c0_g1_i1|m.9970 type:5prime_partial len:406 (+) TR11042|c0_g1_i1:1-1218(+)
APTEVREAVRRSYRNLYKSYMAFQRKILLCSKTVWEIWFKKCMSTESVIIAPTEVREFCI
KSMNSVQTKHEHSKALADVLLAADYSGHYSHGLNRLEMYVDDIKANITSKSNEPCIISEK
GATAFVDGMNCLGPVVGNFSMDIAINKALQVGVGWVAAKGSNHYGIAGWYSQRACDKGLL
GMSFTNTSPLAFPTRSKQVAVGTNPLALAAPGEKESDNFLLDMATTAVALGKIEMARRKK
EPIPEGWAADANGKVTKIADEGAKGGLLPLGGIEITGGYKGYGLSMLVEIFCGILSGSLY
GPQIRKWGSVGTEANLGQGFVAIDPNAFTPGFKTRMSDFANMLRNLPKSDQNLSVLIPGD
KERRCRQICDENGGILYPMVLIESMNTLSKKLNIGPMKILKVVKK*
>m.9972 TR11043|c0_g1_i1|m.9972 TR11043|c0_g1_i1|g.9972  ORF TR11043|c0_g1_i1|g.9972 TR11043|c0_g1_i1|m.9972 type:complete len:397 (+) TR11043|c0_g1_i1:242-1432(+)
MAHKNQLYIPSEDFYLQPIYSCIHCRANLAHHRDLISKSFQGSQGRAYLFNNVVNVGSLV
AEERMLLTGLHYVADIYCECCSFILGWKYERAFEPNQRYKEGKYIIELANLIKDNCWDIE
CNKMKLRLHPIKMRQLFDTHWNMSSDSLSKTTAVTNRQNEDKFLSKIQSKSTFIRELSRD
FQQLFGISEKTNNIEITSNHDLVLTDELSNSTMSTSIERPSEPYMRMNSDSDNIDSLNDS
VTHCLTVNLSDQKNIQTQTHIMKSYNGSTDNTSLNTSFNSSKGLLEASCSSDKKFIENLD
RNHSKSFSKTGASNSQNTNCLMPLSDASLSVVSGTSSKTHSKPHTRCRHKCRSRHSSNVV
NPQKIITHTKRKPPSTGEVLSVTKSNIQPSQNDQNI*
>m.9974 TR11047|c0_g1_i1|m.9974 TR11047|c0_g1_i1|g.9974  ORF TR11047|c0_g1_i1|g.9974 TR11047|c0_g1_i1|m.9974 type:internal len:96 (+) TR11047|c0_g1_i1:2-286(+)
RKYRLEYQVKHTNQTNYLITDRTRETLSNLTRNADYIVKIRAEGQMKTLRNENIGEYSEK
EFHTRPINKAKKSQKMIAMSVCITIALLLFILMFI
>m.9975 TR11048|c0_g1_i1|m.9975 TR11048|c0_g1_i1|g.9975  ORF TR11048|c0_g1_i1|g.9975 TR11048|c0_g1_i1|m.9975 type:complete len:1239 (-) TR11048|c0_g1_i1:46-3762(-)
MKNLVYVYFTREINNQRNLLNKNEFKVLNTKANLCFSKNKCNNKMKYLEEIRKSVCNIYI
NKHKKYNVIWKVHTYQVSSKKKILYTTIFLVQVINHTKKFEKIRKSKIQTQNEVKLKLNV
YCDNHNVLNIPNIKKYKSKISFYSTDASRHQSNNNECHKITLDSIIEKPKKNKNSLSNNL
KKFKYLKICSAKYKLSDGLDNKINPKFYLHKNNSESKYNALRYLEIQSIGRKKNYPHQNI
NRLKYDSFTVQNYFQMFMKYDNLIPKESRLFSNNLYSNDKYKNLYSDKQVKKFKKIANDD
KHCFIKINDFNENNNEFLKTKFENHETIPYLPNTNYRLDKYLSSINNLDNSKFTTNENQI
IRRNKIVYDYRKLLKESKLFCSDSIVDKHIQTFNEVGNKNIPIEKSKHIDNTVSNNEIIN
NESNENFSLDKIEEMNDVSLQDVNELVENNEIEKCVKKRSIEEFINLKESENVEEEIPNA
VNNEISKITEINKILEKTNNTKSTNSNKDITNTTSKKYMDNDQDLKQSHENLIDDNILLN
PTSSENKINTDFESVHNIQSIIQSQENPPSIIYSEKKNKDNSTNSDNNEFSEKSLEIPLS
EERNNAKCWKKYYYYIEPPNTFEKKLACIIRIKPGSIPKKRSLKCELVQSFEEVPYLDKR
EDYASYIFKINPKDPDTIFQFENPWFIAIPYYPLLSKAKQPIILMKNDELNKWIECATNI
VASDTITENNFNFVETRIFKPRGTFTVVSSTIKDLTIITKEGNQITSMIDKNILLSVPPN
SLRISINVSIQVNSIDNLFWKEIKDKHGKGILDQIDFTSAIVEIEARKKKLINSATLTLK
LPDEVIKYPEINSDIKDQKSEIDTSKVEDDKIPEMKRELNPFQKTLMMKQISNTNQVLDV
HLLSYINEEDKWTITKENSLSFHDNTNQISIQIPIIQSSKIMLLQSKRNTNEETLTRAAK
LIENEFCIRNCTIALFQSTQILNEFALIISQRKYFQRNLKVLQDDGYVLDTKNKLAYVEL
QERQIITTKFVGNVRNVNLNACETLFTFHSLFPNIQKFRVQEIDPYAQRAVLTFRGYLNL
YTTSLVKRPINSVDSKIRKNQIQYTWAEENVMICHLLICISKRKLPPISSFVDDQFRFKS
YRNCLSIIKVISGKIGSNWWDLGLHLGVTETRMESIKLHNQDRGLNKMAENMLLFWLKGC
ETQENKVELLKLALKSCGRCEIMDRICKSQDNNLIFGC*
>m.9984 TR11053|c0_g1_i1|m.9984 TR11053|c0_g1_i1|g.9984  ORF TR11053|c0_g1_i1|g.9984 TR11053|c0_g1_i1|m.9984 type:complete len:417 (-) TR11053|c0_g1_i1:2614-3864(-)
MSDSFDFSEIYNFKFKKSKFIFPLNYLKDILNGITKLFYPKNIMSEMKNSPLNLFNRTFG
SQSRRHIFNVLVLIADLESNVGAACIELLNENPENLKNFHFRQNIHHDDNLYVDDNFYIQ
SIDTQIFNNDNYYDYSVIDNNMDNIKEESKILEANLCNYESIDNHINPEYLLQDSISSDY
SIPLLNEANPKEIKQESSEDFNCEGYVDLKSWDWNSFDTSSFTEASNCENSCEEFGDKEN
TFSDCESDYSLNCSVDKNYTDNLTSLPKPIKREIYHLKMLGVPFDYYDITQSSHEVFKAM
KNKADLTKTQISAMTNARRRYINRRAATRCRTQKLQQKDQLKQELKRLQNQLIEKKITLT
KSYQQRNEMRDQFRIVQRNLVIKLKGPDEEALNPKKWSTELADNKSLILIENIRSS*
>m.9985 TR11053|c0_g1_i1|m.9985 TR11053|c0_g1_i1|g.9985  ORF TR11053|c0_g1_i1|g.9985 TR11053|c0_g1_i1|m.9985 type:complete len:406 (+) TR11053|c0_g1_i1:53-1270(+)
MDNSNKITCQNNLKTQNKSFYKSFIKNSKDLKIYLPNSNYFTVQAYVGKSMRDVLRNKLL
FYNLNIANLMLINYDNRELINWDLQSISVSKVTCQIKLIYKTELPGPVFHFTHKFKRKIF
FDKSYCDQCHKSVFTGILCKLCYKLFHYRCISSKNKICDPFLHFENLNVNSMSISNTENI
KAMNKVKLKTESNISKTLSKSSYSLKSNSLKMLSSKIFKKINQTKMFNAESDLSVTNFPI
TKPIKSSNVIFNISECEVNSSNSDYSPTNKFINLKRSQSDSTRQNIEKSATNQYDNRNRY
FSENQNSLFPPDNLIFDVKNENTIIDNSNSSFNNSLDSILMNMDKVPSVPNMKAILSQYP
EYQNVVNNINDVCCNVILKYWWWLFNSIGLKKSRKISKQKHLNHL*
>m.9986 TR11053|c0_g1_i1|m.9986 TR11053|c0_g1_i1|g.9986  ORF TR11053|c0_g1_i1|g.9986 TR11053|c0_g1_i1|m.9986 type:complete len:354 (+) TR11053|c0_g1_i1:1354-2415(+)
MYSPTKSVSQINENFHIYSNNESEVKIKKATIRAKSEPRQLKVSRIQIRNRGKWEILISE
VTKSYRIGSGSYGTVYKGYWHGNVAVKELNVFNPTPIQLRAFINEVSVLRKTRHVNIVLF
MGYIIKPKLAIVTQWCEGSSLHKHIHVLEKAFQLQDIIDICRQIAQGMEYLHAKSIIHRD
LKSSNIFLHEKVIKIGDFGLSTVKCSWSRDSLHQPTGSILWMAPEVIRMDSINPYTNKSD
VYSFGIIIYEIVSMKLPYHHINNKERILFMVGKGVLFPDFSLIKITLPQQFKHLMIDCLH
FDRECRPGFTQIHSKLEKFEKSHLKIKKCTSEPNILIKHVPISDEESSVSIKH*
>m.9989 TR11059|c0_g1_i1|m.9989 TR11059|c0_g1_i1|g.9989  ORF TR11059|c0_g1_i1|g.9989 TR11059|c0_g1_i1|m.9989 type:complete len:204 (-) TR11059|c0_g1_i1:189-800(-)
MSNNNLSIRTEIESYRRKVNTFLIFINQISVHWWNRLFPFKNTLVLRPSKTGDRVRKLVV
ALTEDLKRIAPEFTNENCLRNVELKVSLKEIELLKQSLFESAIAWINCDGRNVQLKRRRY
RIISQNYENVRIENFSRLKILLKLTTNQNLKEILDANYNDIGYITSGDVDNEIEELGFQF
STSIDEQDNDEVASPSTLITGDY*
>m.998 TR1105|c0_g1_i1|m.998 TR1105|c0_g1_i1|g.998  ORF TR1105|c0_g1_i1|g.998 TR1105|c0_g1_i1|m.998 type:complete len:134 (-) TR1105|c0_g1_i1:133-534(-)
MEVITHNLYEGSIDSELINHLNQLENETNDEEVKYYIIQTKHLLTGHLANNKYSLAYAIS
KFITLMYQNMVKKNSDYRSQPMQDVLSEISIPSYIVYLRNEIVHGSCPAIQVLDCAFEDI
IKWIITNFWNKYW*
>m.9990 TR11062|c0_g1_i1|m.9990 TR11062|c0_g1_i1|g.9990  ORF TR11062|c0_g1_i1|g.9990 TR11062|c0_g1_i1|m.9990 type:complete len:322 (+) TR11062|c0_g1_i1:341-1306(+)
MFITLPLLLLSLISNYACTASTVSFKIGACFMKKSPRGCNEFIGYMTRRKCCQYNGYFVR
EPNSGQLFLATFLKKHSIPNCENSCSEDYCAGKVCPDGEFCIMRNEDSICSSECVCSQEQ
KLSGPVCTKSGRRYKNLCELHLESCWTNSQQTIIPCVKAGCERLNCHKRNKKCVLTLYGQ
SKCVNPKICVDQVYEPICGVDNVTYSNRCQLEQNSILQGKEIQIAYKGICRADASCMNVE
CQESDMSCITHYKNSSPVCIKCPTSMRQCEKSMYRTLEFLCLSTNYETKNTCYKDFISCQ
NNIFIEVLHSGQCLLNAKWPR*
>m.9994 TR11066|c0_g1_i1|m.9994 TR11066|c0_g1_i1|g.9994  ORF TR11066|c0_g1_i1|g.9994 TR11066|c0_g1_i1|m.9994 type:complete len:341 (-) TR11066|c0_g1_i1:266-1288(-)
MGLLDYFSSFSSTGPSGDHTENNAAIESHVENNIIISEENIPKMAESSDSKGLPTMESLH
NITHEIFPVPFEGVKLVVNQGFNQHFQLNHSFAFGSEKQSGYKFGATYVGNTKLSETEIY
PIMLGELSPNGNLNAQIIHQFNQKIKCKYVSQMKVGKIDGQQFSIEHRNKNINLGFSIVN
PSIQNKEISCIFDVMRRITDKLSLGSMFVFQRSNQAQFTNFGVWNVGGQYVGNKWTAAVG
VRPFQSSLHSTFHMKLNEAFQIGTEIETSLGHRQCVGTAGYQFDFPKSGITIKSQVDSNW
KIATSYERKFIAPIPFSINLCINGDIWKSNYGLGVGFSIL*
>m.9995 TR11067|c0_g1_i1|m.9995 TR11067|c0_g1_i1|g.9995  ORF TR11067|c0_g1_i1|g.9995 TR11067|c0_g1_i1|m.9995 type:5prime_partial len:345 (+) TR11067|c0_g1_i1:3-1037(+)
CFEFHNYNFISFGTKIFFAEKKMILLNKLIFLAICSMVVTQSAFRPKTESGDFCKIPFEN
NGKVYHSCTTEGDSKPWCKNSQDSVAYCANVPDFSGCNVAPPNSAVSEVQGLLDLVNNIR
SKESALRMAKLRWNSELAQRAQYMSDQCQVGSDDRNLCSSKSPMGQISFMSMSSDPQPRK
WNQFILEFFNQKSSYNYDTNECSGKYCNGYKQLVNAKTTDIGCAITSCNRDGVYSDYYFC
NFYPPVYMDKPFEKGDGTCSQCYKLDDKYSYKCTNNLCEICDTTSDDCKGKEELKKEVES
GAVCEDLDASFCKLNESVCPNIDLLPADQKEMMKSKCKKTCSLC*
>m.9998 TR11068|c0_g1_i1|m.9998 TR11068|c0_g1_i1|g.9998  ORF TR11068|c0_g1_i1|g.9998 TR11068|c0_g1_i1|m.9998 type:complete len:694 (-) TR11068|c0_g1_i1:297-2378(-)
MTAVNNQINNSIPMASLYVGDLHPEVTEAMIYEKFSSCGPVLSIRVCRDMITRKSLGYAY
VNFQNAADAESALDRMNFDTMKGRSIRIMWSQRDPSLRKSGIGNIFIKNLDKSITQKELH
DTFVAFGNILSCKIAADERSKSKGYGFVHFETEAAATNAIDAINGMLIKNKKVFVGRFIP
RTSRANSDSDVKFTNCYIKNFGEDLDDEKLREMFLEFGEITSAKVMIDENGKSKGFGFVC
FKDSETAESAVKALNGKMFKDRQLYVGRAQKKNERLDELRSHFEKQRAERSSRYTQGVNL
YVKNLDDSIDDSRLKQEFVVFGNITSAKVMTDSNNRSKGFGFVCFSNPEEATKAVTEMNG
KICGSKPLYVALAQRKEDRKAHLASQYMQRVNPHRSSYPNQVSVNTLISGGPPGGPSILP
YAFAPNASTPRVYTQSAAFMPPQNRWSNRMHPSQLQFNGGNMRQLANAHFGNMEGSSVPI
QNNTMGMQTNQIRQVSMMPNQRPMLSNNANVSASSVLMNGVANTVKSVPQNSRPITGVQM
PITSQASNISQQRPPNQPSRQITGQSVISGGQGVSVNRPINNVSNQLVSGNLEPLTISTL
ASAPIAEQKQMLGERLYPLVHRMYPELAGKITGMLLEIDNTELLHMLESEDSLTTKIEEA
MNVLQSHKNQNVIVNDMGQGLPKSQTGSKVAAN*
>m.10001 TR11070|c0_g1_i1|m.10001 TR11070|c0_g1_i1|g.10001  ORF TR11070|c0_g1_i1|g.10001 TR11070|c0_g1_i1|m.10001 type:complete len:58 (-) TR11070|c0_g1_i1:148-321(-)
MSFKSKSPFLNIENNLQAVLKLCFFKTNISSNFSCFGLYENEGDVANEFYHLLDISL*
>m.10003 TR11073|c0_g1_i1|m.10003 TR11073|c0_g1_i1|g.10003  ORF TR11073|c0_g1_i1|g.10003 TR11073|c0_g1_i1|m.10003 type:complete len:58 (-) TR11073|c0_g1_i1:112-285(-)
MDTLFVGSYRIIDSFARLEHMSDSSGPRYSKFDEPRDANGHVHRRTFLRRVLHTIAH*
>m.10004 TR11075|c0_g1_i1|m.10004 TR11075|c0_g1_i1|g.10004  ORF TR11075|c0_g1_i1|g.10004 TR11075|c0_g1_i1|m.10004 type:internal len:330 (+) TR11075|c0_g1_i1:3-989(+)
RKKLFCKTNNFDKMKVAHKYSTKNHQGFRKEKCRDAARNRRGQENNEFLELSRLLPLHPE
IAVQLDKASIVRLAVSYLKLNLFLTENNISSLYRTSYDLTTQKYQNLVNNSFQWLQSLDE
VMMVLSRKGNILYISENVSAILGLSQVDMAGCDFDEYLHSKDKERFHLHFKESMTNEKPK
NINVRVKSNLSKRNAILSSYGYGILNLNFCWIQRQNQRNKGAMVVLIQPILPAGVTEICL
PQSCVVILVDYNFKIFHIETKNMYTEQLEIQSNKSLYEYIHPFNLNEVKNCHLEAINCGQ
SCSSNIIWITGINEKIVQLKLTQFIDRKT
>m.10005 TR11076|c0_g1_i1|m.10005 TR11076|c0_g1_i1|g.10005  ORF TR11076|c0_g1_i1|g.10005 TR11076|c0_g1_i1|m.10005 type:internal len:86 (+) TR11076|c0_g1_i1:2-256(+)
IPKFESINSNIPKFESVDSNIPKFEPDDLMEIIPKFKPDYLMEIFDLNQASTTALESFED
LYFEAFDSLNFEESDALNFEAFDDL
>m.10006 TR11076|c0_g2_i1|m.10006 TR11076|c0_g2_i1|g.10006  ORF TR11076|c0_g2_i1|g.10006 TR11076|c0_g2_i1|m.10006 type:internal len:125 (+) TR11076|c0_g2_i1:1-372(+)
KKIKQESNLKFNWVQYERDNPDQDYPKMVKKEKTIKYIWVRRELDSDIPKFEPNDDDETI
PKFEPDDLMEIIPKFKPDYLMEIFDLNQASTTALESFEDLYFEAFDSLNFEESDALNFEA
FDDL
>m.10008 TR11078|c0_g1_i1|m.10008 TR11078|c0_g1_i1|g.10008  ORF TR11078|c0_g1_i1|g.10008 TR11078|c0_g1_i1|m.10008 type:complete len:396 (+) TR11078|c0_g1_i1:55-1242(+)
MKILIFSILISISFSQVQIGYVYDSCTQNNNLNFTESSGGTIYFSQYDKNNSLNDYGLMN
YSVIFNCLIVLRGKSQGYFPYKRFFGIHFRLWNFDTNSGSRYDANLTQLYFPNMSDSIKS
ICGDSCKTGCMQLIHPELKTTVNFCGSNKLTGTDYTEYFQQDYLMLKFYLLGGIYRNLDE
NSTAITTIINRTTTNFIIDFFSFYFGKCVDSTTEFQCIYTDRCIDINLKCDAYGGMDCGI
VSGGSTTTYDQYICYQSSTTASSSTSNSIYLLFLLFCLPFIVLLLLFLCYRPGYCCWRCA
RLRNCPPNSKTDCAKRCTYYCIMGNAPYFCQCCKSAPKLAQVPVSSNGCIYCCGSINNTQ
YNNLSANKVMPYNPNVFDIENENTLGDGYHLRECR*
>m.10009 TR11078|c0_g1_i1|m.10009 TR11078|c0_g1_i1|g.10009  ORF TR11078|c0_g1_i1|g.10009 TR11078|c0_g1_i1|m.10009 type:complete len:163 (+) TR11078|c0_g1_i1:1519-2007(+)
MEIPSNILKEGTDMGYSEAEVKEIWKLFGVFDQENTGSVQQTEIMAILQSMGQNPTPDEC
DKIIQKTQKKGNQKITFLEFLRHTKDSIKNSATLKEELKNAFLAFDAEKTGYISQKELKD
ILTSLGDKLNDEEINEMFMLVDVDKEGKINYEGFIKQFVVEK*
>m.1000 TR1107|c0_g2_i1|m.1000 TR1107|c0_g2_i1|g.1000  ORF TR1107|c0_g2_i1|g.1000 TR1107|c0_g2_i1|m.1000 type:complete len:81 (-) TR1107|c0_g2_i1:1-243(-)
MRESFFELQKLTTDNSIYINKGMLSPNIFFRDLVRIPYQNGLICNILEDYHLIYGKILFN
FNNMKSIVIIFQQYNFGDKQ*
>m.10014 TR11082|c0_g1_i1|m.10014 TR11082|c0_g1_i1|g.10014  ORF TR11082|c0_g1_i1|g.10014 TR11082|c0_g1_i1|m.10014 type:3prime_partial len:320 (-) TR11082|c0_g1_i1:2-958(-)
MFENRSNSTLSNKFDHYLYPQDITYLCINIVMGLFFNICVPLAISIDRKLRTSSNYLILN
IINVDLMVCCYILPVTLANRILSKNVMGSIGCHINSFLTFISMGINNFIFMIISFDRYLF
IFHKSSHTQLFTTNNTIILISFVWLFWIIYGIALSYFSGFGYESDAFVCFILDTNNNNII
TLSLLTFFNFLLPISVSSICYTVLLFKLFKTRRNLSLQKEFKRLSDIQRDKQELRMVILL
IVTIGTFFLCWAPYTFHGFILRFGGVTFSAPIHRMIYWGTLTNSTLNGWLFGVMNSRFRK
SIKNKFENKFRKSEALFSS
>m.10020 TR11086|c0_g1_i1|m.10020 TR11086|c0_g1_i1|g.10020  ORF TR11086|c0_g1_i1|g.10020 TR11086|c0_g1_i1|m.10020 type:complete len:304 (-) TR11086|c0_g1_i1:110-1021(-)
MDHTLYDDLCIIGKSPFQSNVEHEIVNSNYHSNCIGNSFLTNRQQLIENVFIPKSSSCWY
LNDYHVDNDLNVYRSLKNLDKIGKQINSIRYDNCEKEINVITPVDVDEDARKYFPITLGK
SFEIDAQIKCDKNPPWSVTFSPPSTGLPRPTSPWRVPTLHNRTELSKKWLPTEKFLESNL
HFLSSTSNNLKMDDEKFSAISTPYQAELTKLRLDRLRLEDEILMEIKRQEELERIRGPEP
KWYELRDARFHYEAKKNNELLRSCDSWQDLFDYRNSLKKKCDEFHQKYSENKKYDPTNYI
PVS*
>m.10022 TR11088|c0_g1_i1|m.10022 TR11088|c0_g1_i1|g.10022  ORF TR11088|c0_g1_i1|g.10022 TR11088|c0_g1_i1|m.10022 type:complete len:171 (-) TR11088|c0_g1_i1:162-674(-)
MEERKRKLISQSDENGKMNEKRKRMTTITNEYIRKSDFNGSYVGLQFPVKDQKMKSIGIP
ESVKQQVEEEVKNFEHCKIQFGIHAEFEKNKAIDEEENDIKEWSWYYKAVEYSKEFFEKV
TSKANEEIETFSELSSGWKIRRMLELRFILVKFSQVIYLSGRSYIQSSHQ*
>m.10024 TR11088|c0_g1_i1|m.10024 TR11088|c0_g1_i1|g.10024  ORF TR11088|c0_g1_i1|g.10024 TR11088|c0_g1_i1|m.10024 type:5prime_partial len:70 (-) TR11088|c0_g1_i1:620-829(-)
DDDDDDDDDDDDDDDDDDDDDDDDDDDDDDGQQQNFNSRFSIGKLINSPLIIWKKGNENL
FLKVMKMVK*
>m.10023 TR11088|c0_g1_i1|m.10023 TR11088|c0_g1_i1|g.10023  ORF TR11088|c0_g1_i1|g.10023 TR11088|c0_g1_i1|m.10023 type:3prime_partial len:89 (-) TR11088|c0_g1_i1:1-264(-)
MENSANARIEIYFGQIFSGNISLRPFLYSEFTSMKAKGIGLKQTDIWHEDYLNTYCENSG
NSVKVNQFCFQSIIFIVLKECTSSSVHS
>m.10028 TR11093|c0_g1_i1|m.10028 TR11093|c0_g1_i1|g.10028  ORF TR11093|c0_g1_i1|g.10028 TR11093|c0_g1_i1|m.10028 type:complete len:555 (+) TR11093|c0_g1_i1:91-1755(+)
MIPENVSEFELWIDFIRKGSFDNFIKYYKNEFLERPSNGKLPIHIACIHGKFEITQQLID
CNCNIESLDDGKWRPLHHASRENHLDIVKLLIQNKCEIDPINIDNWTPLHYASGYGHDKV
VKVLIDNNSNIEAKTGDGWTPFHNACRFGHLENVKILLEKNCEIEIYDKDTRTPVHYACI
KGYEEILQLLLLNKNCNIEACDKNNWRPIHHACANNKVQIVKMLLKKACNVDALTADSKS
PLNLAEESNNDEIISILKETLEHRNLVNDMVSSMNSECVDGCDHKLLCHKSLQMKTFDKG
ELIGRGGYGKVYKIESSKKECNFAIKILSKEIFLKFYSKIMDEINSNKNYFIHKRIIKIY
GSFIKDKKLIIFMEFASGGTIHDQINEKKTIPIDQVIHYSRQILEGLDFLHGLKIIHRDV
KPSNILLTHENNVKLADFDLSRLTTGISDITTFCGTEGFVAPEMINDEKYTFSVDIWSLG
ATIINMITGNAPYHYLKIPQAIMFRIANDKKLEMPSNQMISDTMASFITTMLNPDPLSRP
NASQLLQNEIFHQY*
>m.10033 TR11096|c0_g1_i1|m.10033 TR11096|c0_g1_i1|g.10033  ORF TR11096|c0_g1_i1|g.10033 TR11096|c0_g1_i1|m.10033 type:complete len:120 (-) TR11096|c0_g1_i1:158-517(-)
MSTDTNPFNTAHNDSSTPLFQDKATSPLTRKINIAVIVVLVITLIITISLAVSQGIKYRN
RGFVYFMLGASLLSYIFYEVLIIILVHRKKLEGNKRWYTLLVAFAIIFQSIFIDIVMFV*
>m.10034 TR11097|c0_g1_i1|m.10034 TR11097|c0_g1_i1|g.10034  ORF TR11097|c0_g1_i1|g.10034 TR11097|c0_g1_i1|m.10034 type:5prime_partial len:80 (-) TR11097|c0_g1_i1:2-241(-)
YKYQIAVQSFNNIGKFTKRHLYSFNDFMGNILNIDLNIFSKDNSQNVREEFENILLKKDM
LINWIEKVELNCKVKHICL*
>m.10035 TR11097|c0_g2_i1|m.10035 TR11097|c0_g2_i1|g.10035  ORF TR11097|c0_g2_i1|g.10035 TR11097|c0_g2_i1|m.10035 type:5prime_partial len:80 (-) TR11097|c0_g2_i1:2-241(-)
YKYQIAVQSFNNIGKFTKRHLYSFNDFMGNILNIDLNIFSKDNCQNVQDDFENILLKKDM
LINWIEKVELNCKVKHICL*
>m.10037 TR11101|c0_g1_i1|m.10037 TR11101|c0_g1_i1|g.10037  ORF TR11101|c0_g1_i1|g.10037 TR11101|c0_g1_i1|m.10037 type:3prime_partial len:50 (-) TR11101|c0_g1_i1:2-148(-)
MSYRRMKKTIEDEDDVIIKHPNLDIIHRSKCDRETIYLLLVEDKKIFHY
>m.10038 TR11102|c0_g1_i1|m.10038 TR11102|c0_g1_i1|g.10038  ORF TR11102|c0_g1_i1|g.10038 TR11102|c0_g1_i1|m.10038 type:complete len:90 (+) TR11102|c0_g1_i1:134-403(+)
MSFSDLSELDKRKLFQTYQVQIALKQFQKLIQTISDKCFQKCVENPGTKLDRSQSKCARN
CVDRYMEAHSLVDVTYTTQIKKMSDQYGI*
>m.10042 TR11108|c0_g1_i1|m.10042 TR11108|c0_g1_i1|g.10042  ORF TR11108|c0_g1_i1|g.10042 TR11108|c0_g1_i1|m.10042 type:3prime_partial len:197 (+) TR11108|c0_g1_i1:2-589(+)
MKKKQLIRNKLFIVLLTACILKAFEYFHHQSNQNSISKFSIIEYSYLNVQDIKSKPNNFE
RGLIKINNFTIYISIYNKKDYISREILIYKIWEKTLLENLLSFMQNKIGIYFLDLGCNLG
VYSLTVAAHGYQVIAVDANINNTDRLIESVIKNKFQKRITIISNAISNVRKEFTMNIMED
NIGGQEIINIDNNNHN
>m.10044 TR11109|c0_g1_i1|m.10044 TR11109|c0_g1_i1|g.10044  ORF TR11109|c0_g1_i1|g.10044 TR11109|c0_g1_i1|m.10044 type:5prime_partial len:52 (-) TR11109|c0_g1_i1:170-325(-)
SYFHCYMTWQVPGSLMSKLEIKSGESELRISSVVLNTATVGISVTWTFASL*
>m.10045 TR11109|c0_g2_i1|m.10045 TR11109|c0_g2_i1|g.10045  ORF TR11109|c0_g2_i1|g.10045 TR11109|c0_g2_i1|m.10045 type:5prime_partial len:53 (-) TR11109|c0_g2_i1:167-325(-)
SYFHCYMTWQVPGSLMSKLEIKSGESELRISSVVLNTATVGISVTWMFTFSW*
>m.10047 TR11113|c0_g1_i1|m.10047 TR11113|c0_g1_i1|g.10047  ORF TR11113|c0_g1_i1|g.10047 TR11113|c0_g1_i1|m.10047 type:5prime_partial len:84 (+) TR11113|c0_g1_i1:1-252(+)
VDGNEVCADCDSPDPEWLVYNFGILVCDRCVGEHRALTTNISKTCSLTIDTVSDVKLQIL
KEYGNKLVNSVMEAKLESTNDEK*
>m.10049 TR11113|c1_g1_i1|m.10049 TR11113|c1_g1_i1|g.10049  ORF TR11113|c1_g1_i1|g.10049 TR11113|c1_g1_i1|m.10049 type:3prime_partial len:52 (+) TR11113|c1_g1_i1:144-296(+)
MACFREATTTIFRKINTKELNQVQQDSDILTEIRLVDGNEVCADCDSPDPE
>m.10050 TR11115|c0_g1_i1|m.10050 TR11115|c0_g1_i1|g.10050  ORF TR11115|c0_g1_i1|g.10050 TR11115|c0_g1_i1|m.10050 type:complete len:293 (+) TR11115|c0_g1_i1:79-957(+)
MNGGSLYPNGVAKRNYFSKNDDNSLKHHPIVGTWLQNTVMRNQLDESMKTEKTTTNIGPP
PMSRQSSLISKTPLNNKCVSPIKTTLVSLPNDIVTNGYFPQHINQIVNYPRPPSMIYDFN
KMTYKSQPTKLDNDENSVPITKRAQYNDISRSENVTSPVVQRITDNLSNLSFNDKYILSF
NYLCASAFNHSNAVYRNSIHQTIKPLSESSSIDCLSIKPATKFPYTKIERTPKYNRESFP
YPDPYPKASRLFINRLTEISILTQNTIRLEKNKSKKSMVKRNSNDIAIICKE*
>m.10053 TR11116|c0_g1_i1|m.10053 TR11116|c0_g1_i1|g.10053  ORF TR11116|c0_g1_i1|g.10053 TR11116|c0_g1_i1|m.10053 type:5prime_partial len:61 (+) TR11116|c0_g1_i1:3-185(+)
WKSSVLGFCNRYNNQKSVLFLLQKTITGYDLFEMVNPNLESRGLRWVDCIRGFTEDAPLI
*
>m.10054 TR11117|c0_g1_i1|m.10054 TR11117|c0_g1_i1|g.10054  ORF TR11117|c0_g1_i1|g.10054 TR11117|c0_g1_i1|m.10054 type:complete len:438 (+) TR11117|c0_g1_i1:80-1393(+)
MPCGNDFDLPYKLTVNVFNDQMFHQYVSFSSNNNETMKKHKTSSKYWVLCGGFLGIFSLP
LLVFGCTTNILVIYILIRYVKLNGKQHLYGITLSVLYLCQLIFSLLFLDYYGVGRVWLRS
DGIYLEQNGSISCKSVHFIRQSMTAFEINLVFLESFNRFLSIQAFGRFNPTTSLTMFSIF
CALLISFIVTAPTFIMNNLWKIDYRYYCSLDPVWPEEILFVYIIHRILFIEGVIQISLVA
VFNILTIKELNAYKSLNYTLEKAIQETQLNTEILIEIRNFIYNYCNETHMILVHTSIASI
FSIPRVTFIYKIFNENYRNFEDNTKIDGVLDFYMSYGMFYLQLILYYLFISCYIWIYFFT
MQTFRQCIRKMCLNLFRNNERVASFIDMFMLGDMLREKKFTSLNSDLFDNLDAVTLQRIQ
HLENNEMNNRVSLIYRS*
>m.10056 TR11118|c0_g1_i1|m.10056 TR11118|c0_g1_i1|g.10056  ORF TR11118|c0_g1_i1|g.10056 TR11118|c0_g1_i1|m.10056 type:complete len:207 (+) TR11118|c0_g1_i1:91-711(+)
MELNTSIDNSLTMTAVSRPLVDNHTQIPIPKITNVVGKFSTGIELKLDFLIAKLNGAEYN
PTRFSGCIFKLISPRVTAMIFNTGNVIITGANSEENCYLGARKIIRILSLIKLHVKLINF
KIINVVGRVNLKFPIRLEGIVDTNEQRIHYEPEIFPAVFYRVFSPKMTFLIFVNGQLIIT
GAKSKAQMIEAFNNVYPILRQFRKMK*
>m.10059 TR11121|c0_g1_i1|m.10059 TR11121|c0_g1_i1|g.10059  ORF TR11121|c0_g1_i1|g.10059 TR11121|c0_g1_i1|m.10059 type:3prime_partial len:75 (-) TR11121|c0_g1_i1:3-224(-)
MDSIALKVTYDFSLNPNKSSLNYLHDFLENYPYSKLVHNKIIFFNALFTEIRKASELSQD
CISELLFLLNLLKN
>m.10060 TR11122|c0_g1_i1|m.10060 TR11122|c0_g1_i1|g.10060  ORF TR11122|c0_g1_i1|g.10060 TR11122|c0_g1_i1|m.10060 type:5prime_partial len:150 (-) TR11122|c0_g1_i1:82-531(-)
NKRECLMCRYKLEDILSLKRIQIEIKKQLKMKDKIKLMPTIKTEENNTERIAVHMPWIKQ
KDIPERRNWIGNYNNILIQKDSKTENHILEEIEKLKRLNYSSEDKTDIHMYLLQEKQYYE
LILKVKNRCEFDRQFKEEGKRRKIQCNNK*
>m.10062 TR11127|c0_g1_i1|m.10062 TR11127|c0_g1_i1|g.10062  ORF TR11127|c0_g1_i1|g.10062 TR11127|c0_g1_i1|m.10062 type:complete len:172 (+) TR11127|c0_g1_i1:184-699(+)
MSQIRQNFNEECEASINKQINLELYAHYTYLSMASYFERDDIALKGFAKFFHKSSLEERE
HAQKLMSYQNKRGGRVVLQDIEKPSKNEWGNGLNAMETALELEKQVNNALLELHKVASKH
NDPHLTDFIEEEYLKEQVEAIKELGDFVTNLKRVGPGLGEYMFDKESLDND*
>m.10065 TR11129|c0_g1_i1|m.10065 TR11129|c0_g1_i1|g.10065  ORF TR11129|c0_g1_i1|g.10065 TR11129|c0_g1_i1|m.10065 type:complete len:517 (+) TR11129|c0_g1_i1:16-1566(+)
MNCENNGEEEICLICYDEICDVTSIKFEKCRHFICEQCTNELVFNQTVKCPIHGIECKYL
TIFQKNQPEIRNSILRYRLNIFMNNPEFIIQDLENNLSISLRSFYDAFCSVYGTLFYLEN
IFNYSLIDMDTEYSTKVRKYIEKSLISFDPLKSNKTFFIETLYKDYEEIRNDEICYIYCF
NDQLFLSYNYLMRHLSYIYKFTEILDEESSTSGRKKTFSVLMKHIDIFNELENQIITKTI
SLVRSNNILFERIEEDFDMINEDICLICNKSIDTNNYSTFSNCDHKICSNCVKIYCIFRG
SCPHHNGELAILRINESKFQLTIDYSKHFNNNLIYVMEKCINLSKLLIVELMKIPNLKDL
IEKLKQLNPFIETDDEKNKLFSIFSKCDRIESFDNYLDNYFEAGNSIESYRKYINYQILI
GKNSDNLNISLKYDCVRYLEECMKLLFITRIYLNYLIFLTQTYDDSLILEYKFFVQIALN
SHCESRYCLERLIKRFKSMNELVLPLEFQLYLDMIK*
>m.10067 TR11133|c0_g1_i1|m.10067 TR11133|c0_g1_i1|g.10067  ORF TR11133|c0_g1_i1|g.10067 TR11133|c0_g1_i1|m.10067 type:complete len:99 (-) TR11133|c0_g1_i1:63-359(-)
MAPELIKEEQYSEKVDIWSFGMVMVEMVTGNKPFYCLKPFQAVLKIRACTKYEFEPIFTI
SNELQQFINTCLNVNPDERLSAEQLIKSELFIDYLNTT*
>m.10068 TR11135|c0_g1_i1|m.10068 TR11135|c0_g1_i1|g.10068  ORF TR11135|c0_g1_i1|g.10068 TR11135|c0_g1_i1|m.10068 type:internal len:119 (+) TR11135|c0_g1_i1:3-356(+)
TFVAIDQDAPQKGLTTISNEEEYVRSAPMTKMRCMAMPMNNMCFLGGGPRVPLYGGGYGS
PKILKSDRSAPRSELCEEMKESKSVTKSIDVIIFLIDQQNINGSWNYCEKILTKINID
>m.10069 TR11135|c0_g2_i1|m.10069 TR11135|c0_g2_i1|g.10069  ORF TR11135|c0_g2_i1|g.10069 TR11135|c0_g2_i1|m.10069 type:internal len:113 (+) TR11135|c0_g2_i1:3-338(+)
TFVAIDQDAPQKGLTTISNEEEYVRSAPMTKMRCMAMPMNNMCFLGGGPRVPLYGGGYGS
PKILKRSELCEEMKESKSVTKSIDVIIFLIDQQNINGSWNYCEKILTKINID
>m.10070 TR11137|c0_g1_i1|m.10070 TR11137|c0_g1_i1|g.10070  ORF TR11137|c0_g1_i1|g.10070 TR11137|c0_g1_i1|m.10070 type:complete len:53 (-) TR11137|c0_g1_i1:425-583(-)
MNEKVQIYRNNTTDTNFHNLSNSFNCFLNFIFNVPKEVIMIEDVKSYFSVLK*
>m.1006 TR1113|c0_g2_i1|m.1006 TR1113|c0_g2_i1|g.1006  ORF TR1113|c0_g2_i1|g.1006 TR1113|c0_g2_i1|m.1006 type:complete len:551 (-) TR1113|c0_g2_i1:147-1799(-)
MNRKPDPINVFIVEQHNNVLNILHRGIGSKKIPYSNLKLLHYDAHPDLGVSTSTRNTILE
NPQILLNECSIENWIFPAIYAGHIDHVIWMRPSFCHQLGDRISKEYNVGYIDNGKKMVVD
VNDLYFINEGSFCKYDNIENKVKFKLSIGPIHYTHTMCRFCYDINIQLMNSNFILDIDLD
TFAPINPFLEKFSRMQESLITSVYGVPKNDIAVKALDELKNQPYPFRLKHVRYPAKKCDG
QIPVIPKGSLQEDVADLISCSRRNQLNQLKYFVTQIQFGIIPTNYEALKLFTLFVSLTGM
DNFINILKKFEESLQKKSPESFTQQENQLLLHRMKLPILPDSFLRQIENLLNNERSKCIY
FVFHELECIFNQLKSESKEGFYINWVKAVKLWSSSSNSNTLKNYEDHCEDDLMYWHYLFS
SCGFEWNDEHDSLPHKPDPDNSSFQDSLDDLTSLLNRLHSPVMITIARSAEDGYIKQDLV
DKIQTGVIQCLEKVYENRNLNIIKYKAEDPYFMWPSSKKHGNPSKYVNEVAPVIFRTPAS
TDSLENKDIL*
>m.10073 TR11142|c0_g1_i1|m.10073 TR11142|c0_g1_i1|g.10073  ORF TR11142|c0_g1_i1|g.10073 TR11142|c0_g1_i1|m.10073 type:complete len:363 (+) TR11142|c0_g1_i1:469-1557(+)
MSGIPGLSGMSSMSPYSAYAALTQHTGVSSGSSPFGSQYCSSVNEFNPYTDPRGNNSWYG
TVALSNSSNDPRMAMSRLMGSAAAAASSSMSTYPGIPSNFHQGMHSAMGIASLGTTSYDH
QKATMQFNNISQRRKRRILFSQAQIYELERRFKQQKYLSAPEREHLANLINLTPTQVKIW
FQNHRYKCKRSQKDREKEQQKEKAYHIKKNIDGKERSPAKLTCNVSSSPDRSTPEEISKP
KDSGLDFSNHKIDSLNLKIEADLEPKSSHYSIIPPYLTNSYSHQSQTDTQTSPAINNALG
SNLFPDRKSPSTIGALSGYSFGQSMDSISSFYSPDFSLYNCTHPYMAASSSYFMNAASRP
WN*
>m.10074 TR11143|c0_g1_i1|m.10074 TR11143|c0_g1_i1|g.10074  ORF TR11143|c0_g1_i1|g.10074 TR11143|c0_g1_i1|m.10074 type:complete len:429 (+) TR11143|c0_g1_i1:146-1432(+)
MEPFEGFVDISPDNDQGVLKKIIKEGTGEAKPVSGAKVFVHYIGTLCGGEKDGEKFDSSR
DRGDKFSFSLGEGQVIKAWDIGVATMRKNEICELICKPAYAYGDKATGSIPANSTLKFEV
ELFEWKGKDISPNKDGSIIQTIIAQGVGYESPKDCFPVKISIKGTYDNVVFDERDVKFDI
GDYASKKLIEGIELAVKKMKKCERSSFEITANYAFGKLGNSGFKIPPDATVIYEIHLTEF
EKIKESFSLESSKEKLDYANNFKTNGTKNFQNGNYLFASKLYDKSISYIEYDNEFNDEEK
ISRNNLLLSLRLNLALCYLKLSDYEKTIEECDKALELDSKNEKGLYRKGQALMMRTDYEE
AKAIFAKLKAENPSNTQALSQIKACDVKIKEHLNMEKKLYQSMFSKVGKGDTAENKNESK
MAENSTHA*
>m.10077 TR11144|c0_g2_i1|m.10077 TR11144|c0_g2_i1|g.10077  ORF TR11144|c0_g2_i1|g.10077 TR11144|c0_g2_i1|m.10077 type:complete len:415 (+) TR11144|c0_g2_i1:161-1405(+)
MSLNVNPEVEDTYYRYKMPKLMTKIEGKGNGIKTVITNISDIAKAIYRKPSYPIKYFGME
LGTQTILGESNDRYIVNGNHDASKLQEVLYTFIKKFVLCSKCGNPETFLTIKKKVGTVVA
KCKACGNSDVLDIKHKITQYIFKNPPETEAEGASINLKANEENEEIDEAEIIEESTLYEQ
RSTITDQMMEEAENKLNELSVGDNSKVAPSHAKSQQESIDDFFQMVTKKFKEGKLLSERF
EIRSEARKLKLKEGCIMALMEIIFVSPRTILTDIEKYKSLFHLFTRSDSSSKDKFQNYVI
AGMMKLAEKFNLASKSCYLLRALYDNDIIEEGIIIDWYEKGPSKKYVAKDLSKEILEACG
PMIDWLRTADYESGEDEENETILESEKPVTASLIGHKFSLIQGDDDDVIDIDDL*
>m.10082 TR11152|c0_g1_i1|m.10082 TR11152|c0_g1_i1|g.10082  ORF TR11152|c0_g1_i1|g.10082 TR11152|c0_g1_i1|m.10082 type:5prime_partial len:71 (-) TR11152|c0_g1_i1:87-299(-)
LISKDSSEAVNVQSGFWSYLKKKPDFNSLKPTFIKSFTFSPRWGSPIFQYFQCNFTSRNL
FKFTFTILRL*
>m.10084 TR11154|c0_g1_i1|m.10084 TR11154|c0_g1_i1|g.10084  ORF TR11154|c0_g1_i1|g.10084 TR11154|c0_g1_i1|m.10084 type:complete len:72 (-) TR11154|c0_g1_i1:64-279(-)
MKLAKLILFSIYLIFEFKNVTTCSPYDTYFFWSECVKCCGKCFQPSHLAVFMCNNEKVLK
ALKENRGPEKF*
>m.10086 TR11155|c0_g1_i1|m.10086 TR11155|c0_g1_i1|g.10086  ORF TR11155|c0_g1_i1|g.10086 TR11155|c0_g1_i1|m.10086 type:complete len:56 (-) TR11155|c0_g1_i1:19-186(-)
MKLVAAPSFCDNSYYFSLSNLYVNYRLFSRNLLIAIIIGFVFRSSTNANSLPSME*
>m.10089 TR11156|c0_g3_i1|m.10089 TR11156|c0_g3_i1|g.10089  ORF TR11156|c0_g3_i1|g.10089 TR11156|c0_g3_i1|m.10089 type:5prime_partial len:72 (+) TR11156|c0_g3_i1:3-218(+)
RSYRNLYKSYMNLALMLFILLFTMVNETLSSCREDNLALTKKENCVSVCCSKICKPGCDY
LKVNCICSPKS*
>m.10090 TR11157|c0_g1_i1|m.10090 TR11157|c0_g1_i1|g.10090  ORF TR11157|c0_g1_i1|g.10090 TR11157|c0_g1_i1|m.10090 type:complete len:54 (-) TR11157|c0_g1_i1:41-202(-)
MLLAYALALTQNMVHFALSFNKINMIPFDIKIQEKVKQNLIMKNYTNIFIIFF*
>m.10092 TR11166|c0_g1_i1|m.10092 TR11166|c0_g1_i1|g.10092  ORF TR11166|c0_g1_i1|g.10092 TR11166|c0_g1_i1|m.10092 type:complete len:153 (+) TR11166|c0_g1_i1:80-538(+)
MKIKTTLVFDKEARKEYLTGFHKRKQERRVKAKAEKEKALKDEHKRIKAAYKEDLQKQLP
RIEDIFSEEVLKDTLKVIDSKTHVTEIEEISLNKSGLQIKKNITEQVKEYNQHNNVTTAI
LPLKKALQMKCTKKTLLKRIKKSKKKIVKVKK*
>m.1011 TR1116|c1_g1_i1|m.1011 TR1116|c1_g1_i1|g.1011  ORF TR1116|c1_g1_i1|g.1011 TR1116|c1_g1_i1|m.1011 type:internal len:152 (+) TR1116|c1_g1_i1:3-455(+)
LVLLIISLCIIALIMSTFTELSQHDLFRPIQNNKYIIETVFFTFQGLLPISLIIVATSII
ICSLKYRNLSQIFCCQTQTDRIINIRSFSSSKETQAIQIIIALSVTFTILEMPTDIFAYF
NMNNCGIELIVNTLVEIDSLANFIIYTSTTA
>m.10095 TR11170|c0_g1_i1|m.10095 TR11170|c0_g1_i1|g.10095  ORF TR11170|c0_g1_i1|g.10095 TR11170|c0_g1_i1|m.10095 type:internal len:88 (+) TR11170|c0_g1_i1:3-263(+)
DLNEIEISDEPLPRDERLESLKRKTNVDSVDETAIKEMRSKALESIINEIDLESNENNLA
ASETYGKILQIIRVLKPDLNIEKSESW
>m.10097 TR11171|c0_g1_i1|m.10097 TR11171|c0_g1_i1|g.10097  ORF TR11171|c0_g1_i1|g.10097 TR11171|c0_g1_i1|m.10097 type:internal len:193 (+) TR11171|c0_g1_i1:2-577(+)
QLNRSIQIVSYWIKNKDKIKSKTDQCQQSNLSKEKDHLIKSVNENVDNITSVNITDNIDI
KKKCKTLKRKKNIEEDKNEQINKKLKVAIKKEEKLTIENINEESELSKCTKQCGKILNYP
QFYKEHLTNEYNTIKNIITMYVKETKTFIKIYHSFPDKESQEAIEYLKEVENLNNFIQDD
YMKQLTDRYFKL
>m.10102 TR11176|c0_g1_i1|m.10102 TR11176|c0_g1_i1|g.10102  ORF TR11176|c0_g1_i1|g.10102 TR11176|c0_g1_i1|m.10102 type:complete len:183 (-) TR11176|c0_g1_i1:39-587(-)
MSDDEDKPVEVSFKKCAKKRKFVDTLPENLKDMYNDEMKKITKSGDPRFILKLNGSCSSD
IKDFYHKKSTLAIKETKDQLNNDTNLSEEDKSKCKILLTNYKQQQTNFKQKKEKSNFMDS
INSAYIKELEEGRIPKFMRKQDIKAKFKEHVNSTRSSKTIQKSDKKREMKRLKKQKKIES
KI*
>m.10103 TR11177|c0_g1_i1|m.10103 TR11177|c0_g1_i1|g.10103  ORF TR11177|c0_g1_i1|g.10103 TR11177|c0_g1_i1|m.10103 type:3prime_partial len:88 (-) TR11177|c0_g1_i1:2-262(-)
MTDENHLKASLDVFKPRDDTLKRLLMCFTSIFMFHLFDFGKTHLVKYAIKTSDNPILQQP
RRQPIHLESKIDDMIEIFVKSGIIRVQ
>m.10106 TR11179|c0_g1_i1|m.10106 TR11179|c0_g1_i1|g.10106  ORF TR11179|c0_g1_i1|g.10106 TR11179|c0_g1_i1|m.10106 type:complete len:147 (+) TR11179|c0_g1_i1:168-608(+)
MLLLLVILLIFKFDLFQSVSIKSSVGRFDENPMEKFMPKDMRAREKPSVITQDDKKFMLL
PWYKTNIKVLCNPRPLCHKNDDSETVQCVRYCSHCRIHWQPKRDLDSSEEKIVYYIRKKY
CNSCYRRFTCKSDDNYCQNDNRSCKP*
>m.10109 TR11181|c0_g1_i1|m.10109 TR11181|c0_g1_i1|g.10109  ORF TR11181|c0_g1_i1|g.10109 TR11181|c0_g1_i1|m.10109 type:complete len:59 (-) TR11181|c0_g1_i1:94-270(-)
MKSLQFVLFIGFLIMDFGNAEPCPDPTSLMSTSDCMRCCDNCIRFYGGPYHCINYVRN*
>m.10110 TR11181|c0_g2_i1|m.10110 TR11181|c0_g2_i1|g.10110  ORF TR11181|c0_g2_i1|g.10110 TR11181|c0_g2_i1|m.10110 type:complete len:63 (-) TR11181|c0_g2_i1:114-302(-)
MKSLQFVLFIGFLIMDFGNAEPCPKPYELTSRSECLRCCNDCLPFMIGYRYHCIYYTKNV
LH*
>m.10118 TR11183|c1_g1_i1|m.10118 TR11183|c1_g1_i1|g.10118  ORF TR11183|c1_g1_i1|g.10118 TR11183|c1_g1_i1|m.10118 type:3prime_partial len:64 (-) TR11183|c1_g1_i1:1-189(-)
MVKFGCSSGYIHQLCYNHGIDLAVVDVIYKKVENYNAGDQSDIREYRSSTEDFSESDSDK
EFN
>m.10121 TR11185|c0_g1_i1|m.10121 TR11185|c0_g1_i1|g.10121  ORF TR11185|c0_g1_i1|g.10121 TR11185|c0_g1_i1|m.10121 type:complete len:61 (-) TR11185|c0_g1_i1:582-764(-)
MNGSCQLAFSNHLLIFRKKPAHSLQKSFSKTLSNNVSSPDLIVVENNKTLISSFKILQPD
*
>m.10123 TR11187|c0_g1_i1|m.10123 TR11187|c0_g1_i1|g.10123  ORF TR11187|c0_g1_i1|g.10123 TR11187|c0_g1_i1|m.10123 type:complete len:97 (-) TR11187|c0_g1_i1:52-342(-)
MVLYRAVFTNPAKKRKVDAECRTFNTEWRSKYFFTEIKMKAVCLLCNEIIVVWKEYNVNR
HYLTKHSSYGSSLSSSERKTRTQELVKKLEKQQNVF*
>m.10126 TR11191|c0_g1_i1|m.10126 TR11191|c0_g1_i1|g.10126  ORF TR11191|c0_g1_i1|g.10126 TR11191|c0_g1_i1|m.10126 type:complete len:328 (+) TR11191|c0_g1_i1:123-1106(+)
MKNIIHKADQQEDPLLNTAIPVSEGTEKEIKEDPKECMHVDTSLEYIPNDDQSFISNNQL
NQKADDVPMETTSKFSSLNECCSKLLLSIQNNDIKLTNLDKVNTIKSTSPNNEIFDTPVF
RNKYSIDWYQDPPIDPSNNGLYTNIYNICPYYDCPYHDCGYSICYDDPYIYNMITDEDVS
DLRCDKHISTAEMYSLDGDNFQPEYSEDEKKVAEVLEHLAVVADKHRFHTLILPSLNVLE
ETLKCNNCGEKGDTDKFYDLITNGRYSLFDYESPFLEYENILVQQDNIEIEKFRKRRREQ
LDIIKQNKREKRGIDSVNGRKKEKGGS*
>m.10131 TR11191|c0_g2_i1|m.10131 TR11191|c0_g2_i1|g.10131  ORF TR11191|c0_g2_i1|g.10131 TR11191|c0_g2_i1|m.10131 type:complete len:128 (+) TR11191|c0_g2_i1:1075-1458(+)
MEEKRRKVAVKVNIKKRKQDNLDDSNNKKSKSVNKENPSDDEKPKSFKKKFNKKSKKSNK
KPKFPCSECEKGFATSLGLKCHMKKVHKTEEDYVKPFACKFNGCDRRYKNSNGLKYHIRT
SHQDKGM*
>m.10133 TR11192|c0_g1_i1|m.10133 TR11192|c0_g1_i1|g.10133  ORF TR11192|c0_g1_i1|g.10133 TR11192|c0_g1_i1|m.10133 type:5prime_partial len:100 (-) TR11192|c0_g1_i1:48-347(-)
SSCAFHINDYQSHLQQDNQIVLYPQKGISVNVSDPKLFGKLLSGNWGIILSGTYWNDASI
NHKTMAKIYGICITNNVNWISKFNLNWCTNLYQTINTNC*
>m.10134 TR11193|c0_g1_i1|m.10134 TR11193|c0_g1_i1|g.10134  ORF TR11193|c0_g1_i1|g.10134 TR11193|c0_g1_i1|m.10134 type:internal len:95 (-) TR11193|c0_g1_i1:1-282(-)
KDYCKQFHGLDFQIVDMRWGIRDEATDDQKTTELCLQEIENCKRLSIGPRFVALLGDKYG
YRPVPRKINFDEFEKIKNVNSLSKMDLEILNTWY
>m.10139 TR11194|c0_g1_i1|m.10139 TR11194|c0_g1_i1|g.10139  ORF TR11194|c0_g1_i1|g.10139 TR11194|c0_g1_i1|m.10139 type:complete len:542 (+) TR11194|c0_g1_i1:76-1701(+)
MKSLNFGLFIIIISSFYLTCFSEITSVSFLQNSNIITNDAIQRDGIVLVTLSTNEVTTIC
NYNFNEISANIVCKTLGFPAKGITIVNNAKTPLTTPVLLANFNCTGSEQSLAFCVNSGRS
VQPAPCSDHTMDVHVYCLQKKDPPIVILNTTTVCNLSNPIYSFINKQSLLNTGFLQVNFS
GNNYPVCNDDFSFTNDAVLFVCKQLCTSPNNPTIVMPYSGSTNNLTSVKLSCQSNTNCAP
IAPASCFKSSYFVGLKCGDEPQVLEKSPNITCTDQNMTLTWPVNFTPYINSSLIDLKPSC
NSVIKNDSLGVTTVLIPYNNCTPVVSGDANNVIFIYTLLRQYITNNDSVQQLSRTVSFSC
SFPRISNKNDTFNFNKVTNIQLNASFNLRIGMNFYSDSGLTTEVLANGQINSDILLYVKV
YVINPPKNVSLSLIECSVSTVNDTSLLSSSNSVLLIQSSCPISKYDVIISPLSRTEIKFQ
FSPYKTLSTPSIPLYVHCKTSLCYLNQDSNCPVCNSRKKRSINLYLQNFEVRRSFYLVDK
K*
>m.10142 TR11195|c0_g1_i1|m.10142 TR11195|c0_g1_i1|g.10142  ORF TR11195|c0_g1_i1|g.10142 TR11195|c0_g1_i1|m.10142 type:complete len:287 (+) TR11195|c0_g1_i1:336-1196(+)
MSFISKNSLFVNKSPSPSFKTQNCSKNRTDSSKSSEKSETSRVNSLTKRNIRLPDCIVKS
NFCPSALRNQPVRNSIPQDNNSPGKQKKHRININSPNFNDSKYPSCSTPSRKLKENQHAS
VNEPQTEENNKDIQKFRDAFDSVDTDSDGRICPEELKRAFTKLGNIVTETEIIKMIKEVD
IDRNGTVEFNEFVVMMHHYTKFRSDHHENDSEDSDIYDAFKAFDHNGDGFIDSDEIKRTM
VALGETVTDSDVMAMIFEADADKDGKIDFNEFKKIMLIFKQRAAQK*
>m.10145 TR11198|c0_g1_i1|m.10145 TR11198|c0_g1_i1|g.10145  ORF TR11198|c0_g1_i1|g.10145 TR11198|c0_g1_i1|m.10145 type:complete len:128 (+) TR11198|c0_g1_i1:81-464(+)
MYKAIYPMKSHYSYNRPPIYKNAFDKYIATRKSSKYFDYEFMVRVFNRCNLFIPPELTEN
TLKQQLYHKRQGKLWEAQLNLEQFDFFLVEVLSKLYAKSKGISQQQAYDEMVQSLIDHEP
KNDLEKI*
>m.10146 TR11201|c0_g1_i1|m.10146 TR11201|c0_g1_i1|g.10146  ORF TR11201|c0_g1_i1|g.10146 TR11201|c0_g1_i1|m.10146 type:complete len:73 (-) TR11201|c0_g1_i1:324-542(-)
MNNRKSFKRKPSFKETAAEICSCTSKHKTDDNDNIKSNIQQVSFRHTIVKIKLENDDNSK
ILTSSYVTENIP*
>m.10147 TR11206|c0_g1_i1|m.10147 TR11206|c0_g1_i1|g.10147  ORF TR11206|c0_g1_i1|g.10147 TR11206|c0_g1_i1|m.10147 type:complete len:64 (-) TR11206|c0_g1_i1:138-329(-)
MSSESEKIEERININPCFRTTSSDYGRLKPNIHTMANVYYTKSQNFTKELGPCGMYRNHS
LNM*
>m.10151 TR11215|c0_g1_i1|m.10151 TR11215|c0_g1_i1|g.10151  ORF TR11215|c0_g1_i1|g.10151 TR11215|c0_g1_i1|m.10151 type:complete len:64 (+) TR11215|c0_g1_i1:82-273(+)
MNDKLLFYGAATKTAKLKLQTLKLHIPEWVLNPRAEIALLERLNTNKSIEVNYLNRICSV
IDM*
>m.10152 TR11217|c0_g1_i1|m.10152 TR11217|c0_g1_i1|g.10152  ORF TR11217|c0_g1_i1|g.10152 TR11217|c0_g1_i1|m.10152 type:complete len:181 (+) TR11217|c0_g1_i1:174-716(+)
MGLTMSSLFNRLFGKKSMRILMVGLDAAGKTTILYKLKLGEIVTTIPTIGFNVETVEYKN
ISFTVWDVGGQDKIRPLWRHYFQNTQGVIFVIDSNDRERISEAADELHKMLEEDDLRDAV
ILVFANKQDLPNAMSAAEITDKLRLHNLRGRTWYIQQSCAASGAGLYEGLDWLSNELGKK
*
>m.10153 TR11219|c0_g1_i1|m.10153 TR11219|c0_g1_i1|g.10153  ORF TR11219|c0_g1_i1|g.10153 TR11219|c0_g1_i1|m.10153 type:complete len:340 (-) TR11219|c0_g1_i1:734-1753(-)
MNFSSLFKLTRIARSFSTCQTLNAKVAVLGASGGIGQPMSLLLKKSSAVDRLALYDIAHV
KGVAADLSHIETPAVVNGYLGPSELLECLKNSDVVVIPAGVPRKPGMTRDDLFNTNASIV
ADLVHGCAQACPKAIICIITNPVNSTVPIAAEILKKAGCYDPKRLFGVTTLDIVRSNTFI
SEAKHLDVTKMSVPVIGGHSGVTIVPVISQAIPSVSFPESEISKLTIRIQNAGTEVVEAK
AGAGSATLSMAYAGVRFVKRILAAMKGNKNIVECAFVESNITEAKFFANPLLLGPSGIEK
NLGLPDLTAFEKELVKKAMPELLGNIKKGIEFAHAYKTK*
>m.10155 TR11220|c0_g1_i1|m.10155 TR11220|c0_g1_i1|g.10155  ORF TR11220|c0_g1_i1|g.10155 TR11220|c0_g1_i1|m.10155 type:5prime_partial len:238 (+) TR11220|c0_g1_i1:3-716(+)
RSYRNLYKSYMMEAIALHDFVPTDSDDLGFNKEAIINIIDMESDPNWYRAEYKQKCGLVP
FNYIRLLPNPWYLPNCSRTKAEEILLETVGGVFVQPDGAFILRRSELLSSGFSLTVKQDR
EIMHFKILQDDINNYYIWAQKFGSINKLIEFHCKNTIHNRKFLLLQDMKPSRLVESIRQP
AMNERRVIAAYDYQATSPDELSFKRGDVIVVTGKEDANWLRGRLRDKEGVFPYNYVQ*
>m.10156 TR11221|c0_g1_i1|m.10156 TR11221|c0_g1_i1|g.10156  ORF TR11221|c0_g1_i1|g.10156 TR11221|c0_g1_i1|m.10156 type:5prime_partial len:51 (-) TR11221|c0_g1_i1:295-447(-)
RIFKALYNKETYRERCVEVVDYYYLMGIQRLLCVVCGGEVITNSVYLDEN*
>m.10159 TR11223|c1_g1_i1|m.10159 TR11223|c1_g1_i1|g.10159  ORF TR11223|c1_g1_i1|g.10159 TR11223|c1_g1_i1|m.10159 type:3prime_partial len:54 (-) TR11223|c1_g1_i1:3-161(-)
MIQSKYACTHYTSNNEKTECVFNSNYEYSPMLNPIEKIFSKTKFKARELLSDP
>m.10163 TR11229|c0_g1_i1|m.10163 TR11229|c0_g1_i1|g.10163  ORF TR11229|c0_g1_i1|g.10163 TR11229|c0_g1_i1|m.10163 type:5prime_partial len:64 (-) TR11229|c0_g1_i1:285-476(-)
SEQFTAMFRRKAFLHWYTGEGMDEMEFTEAESNMNDLVSEYQQYQDATAEEEGEFEDEEE
AEQ*
>m.10166 TR11235|c0_g1_i1|m.10166 TR11235|c0_g1_i1|g.10166  ORF TR11235|c0_g1_i1|g.10166 TR11235|c0_g1_i1|m.10166 type:complete len:156 (+) TR11235|c0_g1_i1:53-520(+)
MGRDRSRSAKRRHSRSRSRDRQRDKKRDRDRDRDKRKDRHRSKSASRSRRHRSRERLPDG
RLKNYVRRSSSSSSSREKEEKAANDKKELYEKSIEGKSAEEIEMLKIMGFGTFNTTKGKH
VEGNDIYVADIQKRRKYRQYMNRRGGFNRPLDRVD*
>m.10169 TR11237|c0_g1_i1|m.10169 TR11237|c0_g1_i1|g.10169  ORF TR11237|c0_g1_i1|g.10169 TR11237|c0_g1_i1|m.10169 type:5prime_partial len:60 (-) TR11237|c0_g1_i1:285-464(-)
KKSNLNMNERLYLLKYGNEFKNIKFTNKNKIITARKFKYKLQITRKYSKSMHFDFIENF*
>m.1013 TR1123|c0_g1_i1|m.1013 TR1123|c0_g1_i1|g.1013  ORF TR1123|c0_g1_i1|g.1013 TR1123|c0_g1_i1|m.1013 type:complete len:194 (+) TR1123|c0_g1_i1:119-700(+)
MDSNDKFYYFAYGSNLLKERIQLKNPSAVFISSGILRKYKLSFFKPLDINNIPHFTWNGG
VASILPSELDHVYGSVLELNKGDLASLDKQEGVPLVYYPIEVVIELANGEIKRCRSYRLH
TNENSKPSPYYLDIILRGAYQCSLPTSYINNLTSTEHNGNLEPCPIYWQILKSNENLNIT
DFKVEIIRDLYTD*
>m.10171 TR11243|c0_g1_i1|m.10171 TR11243|c0_g1_i1|g.10171  ORF TR11243|c0_g1_i1|g.10171 TR11243|c0_g1_i1|m.10171 type:5prime_partial len:215 (+) TR11243|c0_g1_i1:2-646(+)
FLLKDHLNNIKFLILFTSLIMEKKYKNLVIVGNGNCGKTSIFMVFVYNKFFESYVPTVYE
NYTFEMEHNEEIHNLALWDTAGQEDYDRLRPLAYKDIDVALICYSVNCRESLFNVKEKWF
PEIRHFRPKVQVILIGTKTDLRNDEETIEKLAKSNEKLISFDEAQIVADQIGAFAHLECS
AKLNEGIQNIFITALKAYAVSKKKSKKQKNCTIS*
>m.10173 TR11244|c0_g1_i1|m.10173 TR11244|c0_g1_i1|g.10173  ORF TR11244|c0_g1_i1|g.10173 TR11244|c0_g1_i1|m.10173 type:internal len:150 (-) TR11244|c0_g1_i1:1-447(-)
NNGEDALGQLLYNVNEQKEIAKQIQKENIESQFQYAMEHNPESFAKTTMLYINCKINQID
TKAFVDSGAQMTIISHDFAKHCQVDHLIDERFRGLAKGVGEQKILGRVHCVQLNIEGIYL
QLSVVVLENQPMDMIIGLDMLKRFQCSTN
>m.10175 TR11247|c0_g1_i1|m.10175 TR11247|c0_g1_i1|g.10175  ORF TR11247|c0_g1_i1|g.10175 TR11247|c0_g1_i1|m.10175 type:complete len:313 (+) TR11247|c0_g1_i1:225-1163(+)
MLEEKKKKKSKGSLTSNINEKPTKEEIIIAKYLRSKLPVREGKLAQMIVSIFDGVDAINI
LMESKWATGPSPLFSNRHYAVEYMNQMMMKNIFHRAIKMKKKSKKKADEKLVNPKKKSIA
NGPSDESKSPKDVKKKSSTGKEGKKARVKLEFHEIQVFSPDDPEGDDVYVWIYEPFNPWK
FLLGGLVLLVILGFCLFPIWPAELRSVAYYGSIGCMGVLGLLVGLVILRGILFGIIWVTT
FGQHHFWLLPNLTEDCGVLESFKPFYMYENKKNKTKKLKSKEKNMNNGDTVTTDHIKEVE
NVKNCDCSKKNE*
>m.10177 TR11249|c0_g1_i1|m.10177 TR11249|c0_g1_i1|g.10177  ORF TR11249|c0_g1_i1|g.10177 TR11249|c0_g1_i1|m.10177 type:5prime_partial len:65 (-) TR11249|c0_g1_i1:41-235(-)
KNLHKMGESYGSKAKKCNVTRSAVQNIVDNKLKKTRKQRGPRPLINKQKSIMLKDLSPMG
IPKC*
>m.10179 TR11251|c0_g1_i1|m.10179 TR11251|c0_g1_i1|g.10179  ORF TR11251|c0_g1_i1|g.10179 TR11251|c0_g1_i1|m.10179 type:internal len:88 (-) TR11251|c0_g1_i1:2-262(-)
IREMSTVEVMEIITEGITNKTFKEEQDKDVIIKEIKKEVGENTKYKIYKDLLVYDSLDKR
LLVVPDSLKQILMLQYHDGALGGHLSS
>m.10186 TR11257|c0_g1_i1|m.10186 TR11257|c0_g1_i1|g.10186  ORF TR11257|c0_g1_i1|g.10186 TR11257|c0_g1_i1|m.10186 type:complete len:194 (-) TR11257|c0_g1_i1:29-610(-)
MRHVEIITSLYSLLLSMFLSYGQIVNKSALFLNPLGMIFANVNITDVVLAVDNSTGQTQI
TTETSNSTSKKPNHSTVSSEDLRKSFTIVGIVFGSMILISLTVMFAAIVYRRNLINRLKN
AEFEIRKRNQYSRFVNLNWIKIPRNPINILPKSSLIDMIQQNRFVGFRTRRTKSDITPLV
VLNDEDILKKNQS*
>m.10187 TR11258|c0_g1_i1|m.10187 TR11258|c0_g1_i1|g.10187  ORF TR11258|c0_g1_i1|g.10187 TR11258|c0_g1_i1|m.10187 type:complete len:576 (+) TR11258|c0_g1_i1:92-1819(+)
MQRSESVPHKPIKSLQEFPQDPNILTENEDSDTTNITSGHSLNDLLDDNKSKNKNASKNS
KKSSKLKLFGSHLSKWFTIKSKSKSNTKSKENKTTNNKHANGTSQNVSCDNSAEENESDV
VNKDNNLSNSQNLELTFTSLQSERPNIIEVRSVSDIYYDVPKAAPSAHTRSGITSYSNIS
NASSIAEQAKLVSLARTARLNCQETENQESTNPESLISIGQILKKKDLTSDNSDKVVSEM
SEIKTESTNESTNINGDQFTVPEEKPLIESADNSNAMQIVILEVSTGDRNSSPVYDQVPM
EMNFTCDDESDQLSSGENGEFDQVNFSPESNDGDYDWNEELNTSVYEQIPAKEPNLNLQP
KKSALKKSKNSSIGILKFSESAVTSDSILSRISELNSSTDLTKNQINTNKDNLITTVVMR
PSLLTNDYQLDKYSDGSRDDIHSQLSWSEKRDRIGAFLERRLSERPSPDELKEKNILYRE
SEERRLKIKEERRKFLIRKLSFRPTVEELKQRKIIRFNDYVEVTEAENYDRKAEKPWTKL
TPKDKASIRKELNDFKSLEMDVHVESKQFTRFHRP*
>m.1014 TR1125|c0_g1_i1|m.1014 TR1125|c0_g1_i1|g.1014  ORF TR1125|c0_g1_i1|g.1014 TR1125|c0_g1_i1|m.1014 type:complete len:58 (-) TR1125|c0_g1_i1:33-206(-)
MNHFEHNLISIPDGGRGLCDVGVRSGVASCRHRLCAMTGKQTSRRLPLLRCPSLFSV*
>m.10189 TR11261|c0_g1_i1|m.10189 TR11261|c0_g1_i1|g.10189  ORF TR11261|c0_g1_i1|g.10189 TR11261|c0_g1_i1|m.10189 type:complete len:188 (+) TR11261|c0_g1_i1:92-655(+)
MSLKLYWNPKNPTHQLIPIVLIATGVQYEDIRIKEEGPHNGKILPYIENSEGKILDKTLA
IAKFYAKRKNYMGKDEWELYSIEKGICLISKIVRMLSNILNRKCDKAEWDKNQEVFLQHI
EKMIKENDHGFLVTKGVTLTDLYFLVMMNYLKFTTFSKTLETHPNFTKIKEKVLTTLPAV
REYLEKP*
>m.10193 TR11268|c0_g1_i1|m.10193 TR11268|c0_g1_i1|g.10193  ORF TR11268|c0_g1_i1|g.10193 TR11268|c0_g1_i1|m.10193 type:internal len:185 (-) TR11268|c0_g1_i1:3-554(-)
IPTLTYGSETWSTTAKKENELETLLNRCRRKCLGTTRRDRHQITELQKKVSLPSIRYILA
ARRLSLWAKLDEITITREGESFEFKTGIRISGRKKQMWSERIEEDKRYMKSLLEKESIEK
DKTEIKRILTKGKQLLSAKGLEIESKAIEAARELKNKKEKIERSQKCNFTAWEKKEINKH
MKAR
>m.10197 TR11268|c0_g1_i2|m.10197 TR11268|c0_g1_i2|g.10197  ORF TR11268|c0_g1_i2|g.10197 TR11268|c0_g1_i2|m.10197 type:complete len:113 (-) TR11268|c0_g1_i2:256-594(-)
MQSLPQGYKKEISARIEAAQGKLNMLSSILKKPYIYITKQVQKKMPWNNKTRQASDYRTA
KESKPPQYKIHTGSQKTQLMGEIRRDHNNKRRRKLRIQNRYQNKRSEKTDVE*
>m.10199 TR11268|c0_g1_i3|m.10199 TR11268|c0_g1_i3|g.10199  ORF TR11268|c0_g1_i3|g.10199 TR11268|c0_g1_i3|m.10199 type:internal len:186 (-) TR11268|c0_g1_i3:2-556(-)
IPTLTYGSETWSTTAKKENELETLLNRCRRKCLGTTRRDRHQITELQKKVSLPSIRYILA
ARRLSLWAKLDEITITREGESFEFKTGIRISGRKKQMWSERIEEDKRYMKSLLERESIEK
DKAEIKKILTKGKQLLNAKGLEIENKAIEAARELKNKKEKLERCQKCNFTAREKKEINKH
MKANH
>m.1016 TR1126|c0_g1_i1|m.1016 TR1126|c0_g1_i1|g.1016  ORF TR1126|c0_g1_i1|g.1016 TR1126|c0_g1_i1|m.1016 type:complete len:79 (-) TR1126|c0_g1_i1:267-503(-)
MDRIRKNSSHLLYHILMTFSFFPIDENTDISNRKHVLEAFCDANLTINKMKCQNSQSNVE
FIGYSISEVGIHSAYSKD*
>m.10205 TR11270|c0_g1_i1|m.10205 TR11270|c0_g1_i1|g.10205  ORF TR11270|c0_g1_i1|g.10205 TR11270|c0_g1_i1|m.10205 type:complete len:214 (-) TR11270|c0_g1_i1:95-736(-)
MLEPRKHELRRKNIILASTSPRRSELLSKMGIEFEIVPSNYDESILIPSDFPDNKEYCKQ
LAYEKGKAIVDEVLSYKDNIDLIISADTIVEYEGKVFGKPINKEHADKMLTLLSGKMHKV
ISAVCIIVVKNKVVDKCVVFHEETNVQFGDLDPEMVRCYVETGEPMGKAGGYGIQGLGST
FISRIEGDYYNVVGLPVHKLSKYLCCVLSEMES*
>m.10209 TR11271|c0_g1_i1|m.10209 TR11271|c0_g1_i1|g.10209  ORF TR11271|c0_g1_i1|g.10209 TR11271|c0_g1_i1|m.10209 type:5prime_partial len:233 (+) TR11271|c0_g1_i1:1-699(+)
TIDRSDVNSAVDAFYSYVHSVRCVKPKNLNFKVGDNKITKRAELDINLRDRFYSSQKAVF
ELITNEVTADCFPSQADLETYFQSKTDPGPVTDWNLCPPIKSSEGFEFHCPGADAIKRIL
FSLSVSAPGINNITYQDLKSADPKCVLMHKIFKKIFASGITPDSWKLYSTLMIPKPGKAG
SYNLVSSWRPIALLDCMYKLFMACLASQLSGWISRSHLLHNLQKSAGESEGC*
>m.10211 TR11274|c0_g1_i1|m.10211 TR11274|c0_g1_i1|g.10211  ORF TR11274|c0_g1_i1|g.10211 TR11274|c0_g1_i1|m.10211 type:5prime_partial len:83 (-) TR11274|c0_g1_i1:75-323(-)
FLLAVTFQPGDKMQKIFLLFLIFSVWMKCDCQEEEDEDSAFEPTGPPPPPPPPPHGGLSE
DCNALCPNRECYNRCMRRFKKK*
>m.10212 TR11275|c0_g1_i1|m.10212 TR11275|c0_g1_i1|g.10212  ORF TR11275|c0_g1_i1|g.10212 TR11275|c0_g1_i1|m.10212 type:complete len:199 (+) TR11275|c0_g1_i1:68-664(+)
MLENKMNIICILGGPGAGKTTLSTTLLNKIPNSIVLKSGSLIRSSLNNYDNNESKKVSFV
MDQGGLVDDKFVCKILKDEIEKLSAKGSVHNIILDGYPRSLKQLLSFDHLQVTLCGVIIL
EAPELILEKRCKIRNLRTDRIDDLQQPVAERVQDFRTHIGEILSEVEKRSIKYLKISTCG
SAEDTSQHAVTFALQLNL*
>m.10215 TR11278|c0_g1_i1|m.10215 TR11278|c0_g1_i1|g.10215  ORF TR11278|c0_g1_i1|g.10215 TR11278|c0_g1_i1|m.10215 type:3prime_partial len:90 (-) TR11278|c0_g1_i1:2-268(-)
MESQSPGILKESISGFNLNFNSKQLMSSNFKYKDYLDFVDFISNSIVSNNDEFKIPFDVF
SLFTNVPLLETINLFCDLLEKNTSVPFVN
>m.10217 TR11279|c0_g1_i1|m.10217 TR11279|c0_g1_i1|g.10217  ORF TR11279|c0_g1_i1|g.10217 TR11279|c0_g1_i1|m.10217 type:complete len:534 (+) TR11279|c0_g1_i1:63-1664(+)
MSKKIVENPSTYGVLQDLYKLYTKKLLPLEKTYNYEYFHSSILDEGDFSAKPLVLLIGQY
STGKTTFIRYLLEEDFPGIRIGPEPTTDRFVVIMHSEQNNSVIPGQAAVTDAKLPFRGLN
KFGNAFLNRFQCSMLTNDVLKSITLIDTPGILSGEKQRVDRGYDYTQVIDWFAQRVDRII
LLFDAHKLDISDEFKRTIDVLKNYDNKIRIILNKADMINSQQLMKVYGALLWSLGKVLNT
PEVPRVYMGSFWDQPLHFDESRKLFQLEEEELMNDLKNLPLNAAIRKINDLIRRARLAKV
HAYIISHLKQNMPYLIKKAKKKQELIDSLDVVFHKLATIHQVSEGDFPKVTNMQTLLMET
DFSQLSTLKQKLIDTVDNMLSVDIPILLQKISQITEENDFGKKTVKGGAFNIINEENPFQ
RNETGVNKGKYQSEWIVAEFQSNYNEIFNSLEPKNGLLSGQVVRDHLLKTKLPVPVLSRV
WKLSDIDGDGFLDRDEFSLASYLVKLKLSGDELPNELPRHLIPPSKIEAVMKN*
>m.10222 TR11288|c0_g1_i1|m.10222 TR11288|c0_g1_i1|g.10222  ORF TR11288|c0_g1_i1|g.10222 TR11288|c0_g1_i1|m.10222 type:5prime_partial len:315 (+) TR11288|c0_g1_i1:2-946(+)
RLEPMNKKENLKTQWANIQKYFLKIKVIKEPELYIKILKSTAFYIVFYMILIGFSMLLFA
MANFFVLYRDYPPRTGMNSALQLQPGLAVLPRPDSLTSIIRYRIGRRYQTGIFIHDLFSF
LQSYERFKQGSRLLDCSKHVAYINHPKYSCKFPIDHGTNGCNPGNSFGYDEEEPCVILKL
NRIFGWMPSFKNAEYNQTNAHGFPGIIIKCDGVTDSDRARMGTICYFDEESASRKSEALM
PFADGGCSKDYGVIRNYYFPYKKQLSYQNPFIWVKFFQIHRHVVIMIRCWAIADNIEVNF
EEGKGSVQFEIFVD*
>m.10225 TR11292|c0_g1_i1|m.10225 TR11292|c0_g1_i1|g.10225  ORF TR11292|c0_g1_i1|g.10225 TR11292|c0_g1_i1|m.10225 type:internal len:202 (-) TR11292|c0_g1_i1:3-605(-)
SLNEAIARGLIDAENSAIYDAQTGQTVSLSEMLRTGKNIPALLTSVKERIEKEKANEIEM
EKISGEYVGDAQKLTLDEAIAKGLVDTLRGTIRDPISGMEISLNEAIARGLIDAENSAIY
DAQTGQTVSLSEMLRTGKNIPALLTSVKERIEKEKANEIEMEKISGEYVGDAQKLTLDEA
IAKGLVDTLRGTIRDPISGME
>m.10227 TR11294|c0_g1_i1|m.10227 TR11294|c0_g1_i1|g.10227  ORF TR11294|c0_g1_i1|g.10227 TR11294|c0_g1_i1|m.10227 type:5prime_partial len:71 (-) TR11294|c0_g1_i1:66-278(-)
FSISRRANQLRDLKRSGDDVTPFLTSSLNARREIEKLEKRIRFEIKRREWTRNDDEEIEE
IKLIGSTSRF*
>m.10228 TR11295|c0_g1_i1|m.10228 TR11295|c0_g1_i1|g.10228  ORF TR11295|c0_g1_i1|g.10228 TR11295|c0_g1_i1|m.10228 type:complete len:260 (+) TR11295|c0_g1_i1:98-877(+)
MFEAKLIKGEIWKKVIEAIKDLVQEATLDCSENGISLQAMDTSHVSLVSLLLRNDGFETY
RCDRNVNLGLNITSVSKILKGLGSNDSLTMKAADSSETISFLIESANEDEQSEFEIKLMD
LDGDHLGIPDTEYKCVIKMPSTKLQKICREMSQMGEAITITVAKDGVTFMSSGDLGNGKT
VLHQSSSADKESESVTIEMTEAVSMTYSLRYFNMFAKAAPLSSQVSLSLTENVPAVIEFL
IEDLGFIRYYLAPKIEDDE*
>m.10230 TR11296|c0_g1_i1|m.10230 TR11296|c0_g1_i1|g.10230  ORF TR11296|c0_g1_i1|g.10230 TR11296|c0_g1_i1|m.10230 type:complete len:496 (+) TR11296|c0_g1_i1:139-1626(+)
MLACPFLLKLPRNVLKSEAQRMIVKSGPSCPVFCRYLSKNNSNNEFDNISCAKTEDVEPA
KFIPKIQAPARPKLPSSFNYTEFFQNEIDKKKQDNTYRVFKKVLRRADNFPYAKEKSILN
KDVAVWCSNDYLGMSWHPLVMESAINAIRKHGTGSGGTRNISGNTILHEALEEDLARLHG
KEAALVFTSCYVANEASLHTLGTRLPFLEILSDSGNHASMIHGIRTSRARKIIYRHNDSR
HLDQLLSKIATDIPKLVAFETVHSMSGNICPVDDLLDVCEKHGAFSFVDEVHAVGLYGDH
GAGVAERDGVMDRIDIISGTLGKAFGNVGGYIAGDKAVVDMIRNYASGFIFTTSLPPHVL
AGARKSVDILASDEGRELRAKHQSVVRTVKSYLQQEGIPVVDCPSHIIPVHVGHPGLCTH
LSNELLQKYSIYVQAINHPTVAFGEERLRIAPSPHHTLPMINELVSALTDLWKENKLPFY
NQNLETTEMSAMLKF*
>m.10234 TR11297|c0_g1_i1|m.10234 TR11297|c0_g1_i1|g.10234  ORF TR11297|c0_g1_i1|g.10234 TR11297|c0_g1_i1|m.10234 type:complete len:181 (+) TR11297|c0_g1_i1:84-626(+)
MNRVSKSAIDWTKIYQKLAPSMGGVFRDIKTRQDNIVTKISMLPSEKPKIDWDYYRKIIA
LPNLVDKMKTDYESFKVPEPKDNNNWLEVLKVDEDKLTKETKESKDIDDKIIAASERLLK
VGNTCMPGENEVTFEILHVYYPEHSAHESEFFPPPGGLATISRVKSISERLKGKPFIRFD
*
>m.10235 TR11298|c0_g1_i1|m.10235 TR11298|c0_g1_i1|g.10235  ORF TR11298|c0_g1_i1|g.10235 TR11298|c0_g1_i1|m.10235 type:complete len:219 (+) TR11298|c0_g1_i1:117-773(+)
MGRRPASCYRYCKNKPYPKSRFCRGVPDPKIRIFDLGRKKADCDEFPACVHMLSDEIEQL
SSEALEAARICANKYLVKSCGKDAFHLRVRAHPYHVTRINKMLSCAGADRLQTGMRGAYG
KPQGLVARVKIGQPIFSVRGKEANVNNMVEAFRRAKMKFPGRQKIAISSKFGFTKWTKEE
YERLRKDGTLYPDGVNVKYLPKKGSLELWKKHKAHLEM*
>m.10236 TR11299|c0_g1_i1|m.10236 TR11299|c0_g1_i1|g.10236  ORF TR11299|c0_g1_i1|g.10236 TR11299|c0_g1_i1|m.10236 type:3prime_partial len:67 (+) TR11299|c0_g1_i1:53-250(+)
MISAQRNFELYRYTAEEREEQRSWIEKTKENTNELKQNLRKLLLQGAELKMKVNDKESQI
KSLQRE
>m.10240 TR11299|c0_g2_i1|m.10240 TR11299|c0_g2_i1|g.10240  ORF TR11299|c0_g2_i1|g.10240 TR11299|c0_g2_i1|m.10240 type:complete len:58 (+) TR11299|c0_g2_i1:267-440(+)
MADQIKDLETKLKSVQRKLSLVKSNLQQLKNVKDEVTERRIEMELQDELIRKMRTSS*
>m.1017 TR1129|c1_g1_i1|m.1017 TR1129|c1_g1_i1|g.1017  ORF TR1129|c1_g1_i1|g.1017 TR1129|c1_g1_i1|m.1017 type:3prime_partial len:68 (-) TR1129|c1_g1_i1:2-202(-)
MLRNQEDEYQTINSIQTMMEGKLLIGYDLALEFTAAKVFRNRNILTKNNCHLYGLQALAK
EVCGMDI
>m.10243 TR11302|c0_g1_i1|m.10243 TR11302|c0_g1_i1|g.10243  ORF TR11302|c0_g1_i1|g.10243 TR11302|c0_g1_i1|m.10243 type:complete len:298 (+) TR11302|c0_g1_i1:151-1044(+)
MTNKQFPAVFNLLKKFEGKKPPVVPWSFELLTIEIQERIDANIVNIMPSTIFCLLDHMMN
ALEDDKNNRLQELLSMAISEKKPTDERMKMIQRIDVCGKFTTSEILASLFEVYKRCEGGI
HFTFQYPIDSWIIIGPPRAMTEWNNNTSRVCKDLDIALSDFCKEDPIRKDFFCFNMQFLS
LLVQKAIDDNRSKSIIAQQICRIISLILANKLIKVQCSNCLTYLSSKRRTIPCTTCADVF
KFCQNDIVENCMQCLLQYVPSVFWINAMSNPRVSSFIRRDIQEVKKSLLDAYKINLK*
>m.10244 TR11303|c0_g1_i1|m.10244 TR11303|c0_g1_i1|g.10244  ORF TR11303|c0_g1_i1|g.10244 TR11303|c0_g1_i1|m.10244 type:complete len:102 (+) TR11303|c0_g1_i1:64-369(+)
MDINDFLYDDYEHSEIKVEDTDDLLNDAITQEIDQIECIDCIKFDSCIQSLNQDLKVSIE
SENNLKDELKILNSKYDYLSESLTKVLMACRVKILSKMENK*
>m.10249 TR11305|c0_g2_i1|m.10249 TR11305|c0_g2_i1|g.10249  ORF TR11305|c0_g2_i1|g.10249 TR11305|c0_g2_i1|m.10249 type:complete len:464 (-) TR11305|c0_g2_i1:83-1474(-)
MNKRNHNNQISDFKDTRKISKTLEIPDFDLSEEKLPDYNDFSFKTFSNSATDSSRDSFAS
SCMQLRSGGRCSINPFDLSSDCGDSDFLENKYSLRSKKRHSTSKSSSIGDSGKHVTSTID
LESIRWSEIDSYSLTGDIGNMYEFLGDEVDKKFIDSLGKNETRLSINGPDCDESDIKKPK
IVFSYELRQRHHRNYQKVSNQPSPLPIMRESSLNNSFIPEISNQTLSDLLSGRYTCYLSE
YSIIDCRFPYEYDGGHIINSINVYTCRQMMQYLSKTPQPDMEHDLQQVIKLLESPNSSDD
NFDTKAFIFYCEFSSFRGPKLAECLRGLDKLANLGSHPRLKFPHVYVLHGGFNEFFTKYP
QLCIPQGYISMKQIRYALRSPINPYLMTNSPTKHGNSSESDGIRTLHILTPKLTDEVTCT
IYRKQQINCQRQLRCDIKRLVDLVQTITKNNDIIRFFKFDEIF*
>m.10256 TR11307|c0_g1_i1|m.10256 TR11307|c0_g1_i1|g.10256  ORF TR11307|c0_g1_i1|g.10256 TR11307|c0_g1_i1|m.10256 type:complete len:334 (+) TR11307|c0_g1_i1:76-1077(+)
MASQFIFHIEDFVIGPNIYSGGLGKLTRIAKFKEAKKYLAIKIISKTSENLDSLESMKNE
IAIHTFLNHANIIHFYGYFENLENYYLMTEVADKGELFFDMQNCGKYTNARAATYINQLA
WAVEYCHSKKIMHGNIKPESIFVISTGQIRLGDFFHCKNFKNRMFVRVFSGSFHYKAPEV
VRNQMHDEKIDIWSFGVLLYEMLTSTVPFSNEDFEKIKDPHVKELEFDIPELVDSDAKDL
ISKILVVGPWSRLSLKQILEHPYVEKFSEKTYCECKAAIEMWGSLENNNSKSISNTTSNF
DFDSDSDCDSNSDFNSEHEVLSESDFDLNLEIN*
>m.10259 TR11309|c0_g1_i1|m.10259 TR11309|c0_g1_i1|g.10259  ORF TR11309|c0_g1_i1|g.10259 TR11309|c0_g1_i1|m.10259 type:complete len:83 (-) TR11309|c0_g1_i1:180-428(-)
MGFEVPFIIFTIFWLIFGCAGPLIVPKSPNRGLIQTMIIMTAVCCYLFWLIVALAQLNPL
FGPTLENNTIEIMKKEWKNVNT*
>m.10258 TR11309|c0_g1_i1|m.10258 TR11309|c0_g1_i1|g.10258  ORF TR11309|c0_g1_i1|g.10258 TR11309|c0_g1_i1|m.10258 type:complete len:590 (-) TR11309|c0_g1_i1:474-2243(-)
MKRKVETTHQVEAKIPSLSSFLKEESLNVDDIQIDVDKFLDCYNQFVKYISEILDKKEKA
NPMKMSSIIIKFKELNRKAQFRLNISREKTKETKDAINKNHLAMQNLLYEALHLEKETNS
CLEFKSLHEDIDLIPLEEFMETADELLKEYSTDHELTLNRLHWELNQRKNLASQISNAEE
MEKQLQIEISKKRQAYKEISTHLEAVFDTTRPLENIFDLPMHHQEQQNELVELLPEPLYV
LYLQMKIQADLGEQDMEVNLVEEKNSVRVVVHMKTTEATLILSFNWDKSMELVTVNPSLK
MTNSREFSVLSKCLLEPSVLLSELPGEVGSPLESPWISAKLNKRDEVYNVQNLGLPYLWC
QRISGTFSDLPFQDKNLSLVAVPDEYRAIDKKQRVSIIRPLPLLIQDIRERLHSRLKLSE
EMDLLSTTKQTSFISSISNWNVSSFALFKKINDTKMFVNCGLASEQCFYFSALIKSSRYQ
DDEIPLWLIVPHNFPENKPMIVLNTSSLKLPGQEQIGSLALIIHLLEVEVNCYCEEFVEY
KLSSQINRLLHGVDILLDHLHCGHSDNKLSQILIGNKFPISKRPFKCNK*
>m.1018 TR1130|c1_g1_i1|m.1018 TR1130|c1_g1_i1|g.1018  ORF TR1130|c1_g1_i1|g.1018 TR1130|c1_g1_i1|m.1018 type:internal len:98 (+) TR1130|c1_g1_i1:3-293(+)
EGVPQNSYQNIVNLRIIDKSLNILLYFNNATNWVFYCFLGQRFRQCLTDQFHISGNLQNL
KQRFIDRKNILFKITKSHNTSKHCCQYQTRKTGTTKL
>m.10263 TR11310|c0_g1_i1|m.10263 TR11310|c0_g1_i1|g.10263  ORF TR11310|c0_g1_i1|g.10263 TR11310|c0_g1_i1|m.10263 type:complete len:203 (+) TR11310|c0_g1_i1:115-723(+)
MNPEYDYLFKLLLIGDSGVGKSCILLRFADDTYTDSYISTIGVDFKIRTIELDGKTVKLQ
IWDTAGQERFRTITSSYYRGAHGIIVVYDVTDQTSFNNVKNWLNEIERYANENVNKLLVG
NKSDMVSKKVVDSGTAKEFADSLNIPFLETSARDSTNVEKTFITMAQEIKNRLGPAAAAS
NQRPSVRVGGATKPIKPSSGCC*
>m.10269 TR11312|c0_g2_i1|m.10269 TR11312|c0_g2_i1|g.10269  ORF TR11312|c0_g2_i1|g.10269 TR11312|c0_g2_i1|m.10269 type:5prime_partial len:205 (+) TR11312|c0_g2_i1:1-615(+)
INDSLLEIFKMTFTKQNLFLIMVVFDCGIFLESENLFCNNCFSVCVEANNGEAKRLTIPL
NKSCYGNCLNFPFKLNDEIIYAKECSDLGDSCFTIHGILKYKVKLDDSTFKVRFLFRGCK
NKCPNQVCDILKINECQFSDDVKMDLNYTIQLYKSVTISRINEIFKVENLSNMGMGAEIE
CCNTYGCNNKRNTEIAHNYIKNEL*
>m.10270 TR11314|c0_g1_i1|m.10270 TR11314|c0_g1_i1|g.10270  ORF TR11314|c0_g1_i1|g.10270 TR11314|c0_g1_i1|m.10270 type:3prime_partial len:97 (+) TR11314|c0_g1_i1:44-331(+)
MTTDSAPKNSTFYFRLFCQRTSIRGIPKIENSKFSSIKWFWVIFISFGFLLMVSLCVLLI
ERYFRFDTTIKVSIERAGLRDFPEITICSKRFFDNG
>m.10272 TR11315|c0_g1_i1|m.10272 TR11315|c0_g1_i1|g.10272  ORF TR11315|c0_g1_i1|g.10272 TR11315|c0_g1_i1|m.10272 type:3prime_partial len:57 (+) TR11315|c0_g1_i1:101-268(+)
MQIFECFQIWLNICKIQTLQLSLRIRITLDIDNLDLHMARKSSRKFEGFDFKFQIF
>m.10274 TR11318|c0_g1_i1|m.10274 TR11318|c0_g1_i1|g.10274  ORF TR11318|c0_g1_i1|g.10274 TR11318|c0_g1_i1|m.10274 type:3prime_partial len:67 (+) TR11318|c0_g1_i1:102-299(+)
MANELHKEHRNTGSFRKIKVFCKDDIWSADLIFLTKDKKTGFWIALTVIDLYTRYAWCIP
LKNKSG
>m.10278 TR11319|c0_g1_i1|m.10278 TR11319|c0_g1_i1|g.10278  ORF TR11319|c0_g1_i1|g.10278 TR11319|c0_g1_i1|m.10278 type:5prime_partial len:219 (+) TR11319|c0_g1_i1:3-659(+)
RSYRNLYKSYMSNRYKNQLLSVVVDNNYLPTDEEVYDYTSNLEYERNPENIVLYLKSQKD
TKDDLEEKFLYLQSEYSYFMRMNKILNELQNLTPETLKKTISFDKTVNRHNSIDSPRGFS
YRNNESIIDSNSPSESNHSDFFMTHSYIRSKSYGPYSEEKADIIDYSKKSGTIPSASKKS
DPNNFSVSVKNQWKCRRCTIFNNISISVCECGSYKPSF*
>m.1019 TR1131|c0_g1_i1|m.1019 TR1131|c0_g1_i1|g.1019  ORF TR1131|c0_g1_i1|g.1019 TR1131|c0_g1_i1|m.1019 type:internal len:92 (-) TR1131|c0_g1_i1:2-274(-)
YAIFKKRHDMRIIDHSHRKQPPGFQRRKTPLDPPHAKHPSQSLTCKIPLSPPHQTIFVDY
SRTMVQSSSIPNPFTRQSKKVDFVQISPKSF
>m.10282 TR11321|c0_g2_i1|m.10282 TR11321|c0_g2_i1|g.10282  ORF TR11321|c0_g2_i1|g.10282 TR11321|c0_g2_i1|m.10282 type:complete len:111 (+) TR11321|c0_g2_i1:108-440(+)
MSLLAATQKCVEFTFTKLSKFYSYAKVELRPPSASDFSSAGVEFRGLVRDFTTGKWKSLT
VSDGILNGAVCTEVVLWFFIGEIIGRRSFFGYSRIPGCYQEKDAFGKIKF*
>m.10284 TR11322|c0_g1_i1|m.10284 TR11322|c0_g1_i1|g.10284  ORF TR11322|c0_g1_i1|g.10284 TR11322|c0_g1_i1|m.10284 type:5prime_partial len:197 (+) TR11322|c0_g1_i1:2-592(+)
YKHDIFNLNFILNNNYNLISMTEFEWPWQYNFPPFFTLQPNAETRKKQIDAWCQLILSYH
QNFKQYTLNVQDAYQSPLFSNKAIDRKVKSDLLICILDELQKRGNLEWTDKSKKVCKIIW
RTIEEWGDLIYKWVKKSGNLNTMCTLFELTDGEDTENESFHGLDKDILISAIRVLQKTGK
AELFISNDLEGVKFFQ*
>m.10286 TR11324|c0_g1_i1|m.10286 TR11324|c0_g1_i1|g.10286  ORF TR11324|c0_g1_i1|g.10286 TR11324|c0_g1_i1|m.10286 type:complete len:175 (-) TR11324|c0_g1_i1:216-740(-)
MIYDNNSQLNFDEKYFGKWNELFYILYKFQWSGNRSRTILFLFSLLFSFLLYQIKLPFLS
HMTVISATMMCLDHLLPAFGQLIFKKHFSNNNDFEIILEELELKFENYKTKSKIVFQNIK
EFRQKSRHKFLILMILKCILIMSFGDYINIYSLPIYCVAIYMAYPIIKKSIFTI*
>m.10288 TR11325|c0_g2_i1|m.10288 TR11325|c0_g2_i1|g.10288  ORF TR11325|c0_g2_i1|g.10288 TR11325|c0_g2_i1|m.10288 type:3prime_partial len:316 (+) TR11325|c0_g2_i1:109-1053(+)
MRKLVIYLLIFLSSYFSVFTVLSNEVNDIQMVCVDDKEQYCKGKTGMRFNDGCNDCVCQE
QRAKCQKGPCKHKPENLEGAFMYCEKVLEENKKNEKNFANSRKKRNSKNATNQIYKSNKI
LNKHFKKLKVKTHKKNIYKKKSKKQQKRRNKTKSTKWKGKHQKRVKRSHRHYYSLKNRKR
KRRLNKRHLKKSRKYKKKRNHYHNSKFKRFKHKFKTLKVLKKIIIKHHKLIKHLRKRVKQ
NRKVILYLKRKFVRMMRYNEMLVILQKQVADMMIVNRNVRLKLKKLKNNVDYRKYIENSH
GKKEKQQHHHHHRHH
>m.10290 TR11326|c0_g1_i1|m.10290 TR11326|c0_g1_i1|g.10290  ORF TR11326|c0_g1_i1|g.10290 TR11326|c0_g1_i1|m.10290 type:complete len:61 (+) TR11326|c0_g1_i1:68-250(+)
MFIYDCFCYEPNDQSEQRVEINNQRIFQQLLDKFIVEKCAKREIEKQPEQDSLIIKSKYY
*
>m.10292 TR11327|c0_g1_i1|m.10292 TR11327|c0_g1_i1|g.10292  ORF TR11327|c0_g1_i1|g.10292 TR11327|c0_g1_i1|m.10292 type:complete len:126 (-) TR11327|c0_g1_i1:366-743(-)
MAFSNKRISKLPPNVSRILMVSNLPYELRDDEMYDIFGKYGTIRQIRVGNTTENKGKAFV
VYEDIYDAQNACEHLTGFNVCNRYICISYYQPNKVFKKVDYTAKNEELNNLKSKFGIGTP
RNNVK*
>m.10295 TR11328|c0_g1_i1|m.10295 TR11328|c0_g1_i1|g.10295  ORF TR11328|c0_g1_i1|g.10295 TR11328|c0_g1_i1|m.10295 type:complete len:165 (-) TR11328|c0_g1_i1:165-659(-)
MSTNPQARKKGGDWDGNIHFINDTKCPNEVYNFSEMKKLVNTNERIIMVRKYKNPLSKLQ
LTSMIMYHEFIIIKTDNWYWSIEKNGTGIWIQKSKNESDVKLKIGNDDRPALTMLGEKTG
RFVTLQVLLEYINEIELDITYDYRNSKTNCKGLAERIFEFITGS*
>m.10298 TR11329|c0_g1_i1|m.10298 TR11329|c0_g1_i1|g.10298  ORF TR11329|c0_g1_i1|g.10298 TR11329|c0_g1_i1|m.10298 type:complete len:66 (-) TR11329|c0_g1_i1:67-264(-)
MLLVPDVSEVIPGINVFFKVSPPHCRRAPTMINAEATNRNKTLTIITKQPAISLHIFMKQ
KKINK*
>m.10297 TR11329|c0_g1_i1|m.10297 TR11329|c0_g1_i1|g.10297  ORF TR11329|c0_g1_i1|g.10297 TR11329|c0_g1_i1|m.10297 type:complete len:76 (-) TR11329|c0_g1_i1:815-1042(-)
MNSKISDYTMKAKTEIFKGSLICYEKYRFLVDLSFILTSITLLQYPSNDDQNQQDNSQAY
QSVCSICRIRINDIP*
>m.10296 TR11329|c0_g1_i1|m.10296 TR11329|c0_g1_i1|g.10296  ORF TR11329|c0_g1_i1|g.10296 TR11329|c0_g1_i1|m.10296 type:complete len:282 (+) TR11329|c0_g1_i1:98-943(+)
MCKDIAGCLVIIVNVLFLLVASALIIVGALLQWGGDTLKNTLIPGITSLTSGTNNMTISM
SDLSKVLSDYVAVLGNAGLIIFIIGIILFVICICGSCGVCCKSRILMIIYLALTLAIWVL
IVIFIIVFFTKRNDLSNQGNSTYTTMLINQYVFNKTQRSTGSSGLDVSGIIDLIQAKFKC
CGASSSADFVANTGYNKSYGIIPFSCCMMVGQTLTPADSNCTYYPTVNNSYFNTGCYSQL
WNIINSYSTYAAYGLIGLGIILLILIIIAGVLQKSYRSQDK*
>m.10299 TR11332|c0_g1_i1|m.10299 TR11332|c0_g1_i1|g.10299  ORF TR11332|c0_g1_i1|g.10299 TR11332|c0_g1_i1|m.10299 type:complete len:80 (+) TR11332|c0_g1_i1:68-307(+)
MIKIQIVFLLIFVAVVMGNDPNDDFFKAWKRLSLKRRLFMEDMTPNSFKKYLGYSPNKNP
FIFSKFNQEDPNNYMRYGK*
>m.10302 TR11335|c0_g2_i1|m.10302 TR11335|c0_g2_i1|g.10302  ORF TR11335|c0_g2_i1|g.10302 TR11335|c0_g2_i1|m.10302 type:5prime_partial len:81 (+) TR11335|c0_g2_i1:2-244(+)
SLEMKEVMDVVIKTINFIRSRGLNHRQFISFLADMDSEYGDLSYHTEIRWISRGNILRRF
LLLRDEIILFMKTKKRQFLC*
>m.10304 TR11336|c0_g2_i1|m.10304 TR11336|c0_g2_i1|g.10304  ORF TR11336|c0_g2_i1|g.10304 TR11336|c0_g2_i1|m.10304 type:5prime_partial len:63 (-) TR11336|c0_g2_i1:226-414(-)
LYSTLKSEGKVIFFKGFAPNLGYGHKHIIWYPKLSNLIRDFTKNALDQKLTGQTMCLNCD
CL*
>m.10305 TR11336|c0_g3_i1|m.10305 TR11336|c0_g3_i1|g.10305  ORF TR11336|c0_g3_i1|g.10305 TR11336|c0_g3_i1|m.10305 type:3prime_partial len:282 (+) TR11336|c0_g3_i1:73-915(+)
MLFTIYVFIPLILYFFPWLLTKCVLLNTVFINIFTNLKKPSIFNFNHKNWRNLRIKNQYS
NCELGAWEIICKEDEIENKKKLTKEEFLKIFGNGRPIIIYFHGITMHRGSSHRIQLYHML
RNSGYHILTVDYKGFGDSCGSIHNEDELLEDAFVTYNYAKRIAPNSPLFIWGHSLGTGIS
SLLLNKLSKIDNCSSIDGLILESPFTSILETMDHVCFTRPWRCMPYFNYIFKQTLIDQKI
TFNSIEHLKIVNIPILILHAEDDRILDFKMGEKLYSTLKNE
>m.10307 TR11338|c0_g1_i1|m.10307 TR11338|c0_g1_i1|g.10307  ORF TR11338|c0_g1_i1|g.10307 TR11338|c0_g1_i1|m.10307 type:complete len:120 (-) TR11338|c0_g1_i1:135-494(-)
MKYRKRPLHAYNLFIRDQKKYFSGNLKEFSKQCAFKWKNLSFIKRLQYENKARQQLNIHK
QKKDKTIDKSVFCRFIRDEYRRLRGIHPNWTSKRIHREAVEHFNEVKPIFKSKAEHLSY*
>m.1021 TR1133|c0_g1_i1|m.1021 TR1133|c0_g1_i1|g.1021  ORF TR1133|c0_g1_i1|g.1021 TR1133|c0_g1_i1|m.1021 type:5prime_partial len:164 (+) TR1133|c0_g1_i1:2-493(+)
KKMELAMQYFVPWIKKNGRFYRLFECGRCGKIFKRSSTLHTHLMIHNGIKPFSCRHCGKT
FHQKSDMKKHTYVHTGEKPYKCTDCGRMFSQSSNLITHAKKHHKSMPFKCEKCNIHFHGK
IDFRKHRDSVHNNERKSFKSEKSLTINSKSNLRFSIDYILSVV*
>m.10309 TR11340|c0_g1_i1|m.10309 TR11340|c0_g1_i1|g.10309  ORF TR11340|c0_g1_i1|g.10309 TR11340|c0_g1_i1|m.10309 type:5prime_partial len:221 (+) TR11340|c0_g1_i1:1-663(+)
FVQRKMITNISVLTMTINYIYKSFFLIYPFFFVIMSYSYYLSKKTSNECNENWVYFITSS
AKYLQPKLDFSRFNNTSKLEKQKIKIIKNKFYQEKDVLLTRKIHNNSPEISEYLNEKPDK
EFLEDIEEFPIRNCKCQMFSKSKLKVNMFENSMPKLTPCFLIQREHSLLLLDRKVKGGYQ
QDHYSLPHHKCNPMNFTPSRNSFSQHEINKQFNKLCCNIS*
>m.10312 TR11341|c0_g1_i1|m.10312 TR11341|c0_g1_i1|g.10312  ORF TR11341|c0_g1_i1|g.10312 TR11341|c0_g1_i1|m.10312 type:internal len:98 (-) TR11341|c0_g1_i1:3-293(-)
HEFIDLSILDYSVIKIFDNEQIQFKPNIFSQSTNIKLKIECFNCTINNITNSVKCIQIDV
LKANIQLDKGNIQIKTSFNASCLKDKMNIQSINQINN
>m.10313 TR11342|c0_g1_i1|m.10313 TR11342|c0_g1_i1|g.10313  ORF TR11342|c0_g1_i1|g.10313 TR11342|c0_g1_i1|m.10313 type:5prime_partial len:51 (+) TR11342|c0_g1_i1:2-154(+)
NTVGRRIDDISEDVCNQLIFQLCNSSFAIQVDEVSDIVKDAHLIAFARIM*
>m.10314 TR11342|c0_g1_i1|m.10314 TR11342|c0_g1_i1|g.10314  ORF TR11342|c0_g1_i1|g.10314 TR11342|c0_g1_i1|m.10314 type:5prime_partial len:50 (-) TR11342|c0_g1_i1:88-237(-)
ILISSDLRPALCPDIDCTLSVQNLMQLFHIMRAKAIKCASLTISDTSST*
>m.10315 TR11344|c0_g1_i1|m.10315 TR11344|c0_g1_i1|g.10315  ORF TR11344|c0_g1_i1|g.10315 TR11344|c0_g1_i1|m.10315 type:complete len:423 (-) TR11344|c0_g1_i1:329-1597(-)
MMNPVDEKCVEDEDLFQTCPPGNVTNNNPNCDVNGSNNKSESLLNVEISDAMSEREKVVF
TVHTKTTLKQFKSKEFSVKRQHEEFVWLHDQLEETEDYAGVIFPPAPPKPDFDDSRDKLM
KLSEAENNMPKEQFDKMKAELEAEYLATFKKTVAMHEVFLQRLAGHPILQNDVNFSIFLE
YDQNLSVRGKSRKEKITGFIKQMTATMDETLLRSNQKEEDSFFLNEKVYLVDYYLAVREA
TMKADKMTRQHKTMSDGYIAVSTSLEDAVQPHTGDLGLSSTFLALSKVFEEVRKLENRIA
TDEDLKLSDTLRYYQNDSQAAKALLYRRSRALADYDSASKAVEKARIKGKEVAAAEGTQS
ISYDKFKKISESAKTQIMDFKQRRIAYFKKNLTELTKLQLKHARSHIQVLRTALNALKEP
SN*
>m.10319 TR11345|c0_g2_i1|m.10319 TR11345|c0_g2_i1|g.10319  ORF TR11345|c0_g2_i1|g.10319 TR11345|c0_g2_i1|m.10319 type:complete len:79 (+) TR11345|c0_g2_i1:39-275(+)
MRNLLLILIVVIGFLCLKIEATGSYGRCQSACNAGHVKCMTSKGLVSGVKYHNKKDATEA
QYCSREQAACMSKCSDEF*
>m.10324 TR11346|c0_g2_i1|m.10324 TR11346|c0_g2_i1|g.10324  ORF TR11346|c0_g2_i1|g.10324 TR11346|c0_g2_i1|m.10324 type:complete len:178 (+) TR11346|c0_g2_i1:180-713(+)
MAVILNSFFIGVLLYLTIAAFATEDKTGTSSGNGCPESQPWPCKTPGKCLSFDFICDGEP
DCPDKYDEDQSLCTAKNRPPYEVLEGFLQKYVSWLIPKYLGQGSTAEITTRLIESTNAEE
YSNKMKLTPQQKKDLMDLLTAVKEGRQIELIMDGMPPRAWNELYLLFGRIASSGFLK*
>m.10327 TR11347|c0_g1_i1|m.10327 TR11347|c0_g1_i1|g.10327  ORF TR11347|c0_g1_i1|g.10327 TR11347|c0_g1_i1|m.10327 type:complete len:253 (+) TR11347|c0_g1_i1:162-920(+)
MSGNDIGDWYRSIPIVSKYWFSGSIIFPLIGKLGLVDPYKMVLMWAPFIEKFQIWRPITA
LLYYPISPVSGFHYLLNLYFLYSYSTRLETGTFSGKPADYLFMLIFNWLCLVVIGFIAPL
YLLMDPMIISVLYVWCQLNKDVIVQFWFGTQFKAMYLPWILLGFNMIISGGGFSDLLGIV
VGHLYFFLMFKYPQEFGGNVWLRTPQFLYKWLPNTVGGVSGFGMAPSSRIARGDTSSNSR
PRFPGRGQTLGD*
>m.10331 TR11350|c0_g1_i1|m.10331 TR11350|c0_g1_i1|g.10331  ORF TR11350|c0_g1_i1|g.10331 TR11350|c0_g1_i1|m.10331 type:internal len:81 (+) TR11350|c0_g1_i1:1-240(+)
VIAMLLLIFGKYFDLYEINSTILNIMKVIKTLKRKEELFFAGSIDESKKVLISLSRAVLF
LILLTPYGICAAQVKYAFTS
>m.10332 TR11353|c0_g1_i1|m.10332 TR11353|c0_g1_i1|g.10332  ORF TR11353|c0_g1_i1|g.10332 TR11353|c0_g1_i1|m.10332 type:5prime_partial len:199 (+) TR11353|c0_g1_i1:2-598(+)
DGLIEIYINLIWGPMSTPVKNFILSAYKPENLFWTNIFIGAVLMLIGEIIAQTIMIGAGR
RSPEYSRKKILQAAIIGIILNSYQHFYYVWVDNLYHDVTVINTIKKVILDEICIATSSVF
GFFMLTGIFETWSIYGGIIKVQDHFIRVFLFDLLFFPTVQFINFQFIPKTLRMNYISLVT
ILWNTFLCFTDHDHDQVG*
>m.10334 TR11354|c0_g1_i1|m.10334 TR11354|c0_g1_i1|g.10334  ORF TR11354|c0_g1_i1|g.10334 TR11354|c0_g1_i1|m.10334 type:complete len:117 (-) TR11354|c0_g1_i1:43-393(-)
MNNVHYFPFSFKTEKTKIELNDYFVSCLRTCDDNKDVTYSGSVRGRPLTGCIVQPIPRYT
GMVITPENLSRQSVTKYQVNEVFTQYMHWNVGFQVNNTEHRYLEEWIDIANVLHCD*
>m.10335 TR11356|c0_g1_i1|m.10335 TR11356|c0_g1_i1|g.10335  ORF TR11356|c0_g1_i1|g.10335 TR11356|c0_g1_i1|m.10335 type:complete len:64 (-) TR11356|c0_g1_i1:119-310(-)
MLYYRFTYCILSRSLEKKTLETSHFVSSGSTSISITIFSRKQKIKSLQLEMQAVIVSYLK
KIV*
>m.10336 TR11357|c0_g1_i1|m.10336 TR11357|c0_g1_i1|g.10336  ORF TR11357|c0_g1_i1|g.10336 TR11357|c0_g1_i1|m.10336 type:5prime_partial len:151 (+) TR11357|c0_g1_i1:3-455(+)
LIKFNLEMKLLFLLISFYVNSRTFTFNIELKPYLQESQCEPRDSFCFKDTQCCSDLVCQF
KEGIGSCVPFQWESKIKLSKICQTDSDCEPEMCCVKENEDESPNQQGFCKIKIRRGSCKT
SITNEYSKQLPISDRYGGLTFRKKKPTLNN*
>m.10337 TR11359|c0_g1_i1|m.10337 TR11359|c0_g1_i1|g.10337  ORF TR11359|c0_g1_i1|g.10337 TR11359|c0_g1_i1|m.10337 type:internal len:91 (+) TR11359|c0_g1_i1:2-271(+)
SANHNSFYSLKMTNVTEEQLRELINSNKSKSVLIDNKKYWIGKKVKEIIKDQELKEGGFL
PLAAIIPSTIDGLSGAAGVAEGVATAAAKG
>m.10339 TR11363|c0_g1_i1|m.10339 TR11363|c0_g1_i1|g.10339  ORF TR11363|c0_g1_i1|g.10339 TR11363|c0_g1_i1|m.10339 type:complete len:138 (-) TR11363|c0_g1_i1:95-508(-)
MKYSLLVLVGLLIVYGNCQRIYKSEFKRKLDPECKKIQKQLIKECDTGLDKIETDCEASY
FKIRKIFTIAVKVLKHKCSKNWKKSKKVCLNKLRIIDGIFADSVFKLNASCDQEFAKVSR
KCMKEEIKLYNDCGSKL*
>m.10341 TR11364|c0_g1_i1|m.10341 TR11364|c0_g1_i1|g.10341  ORF TR11364|c0_g1_i1|g.10341 TR11364|c0_g1_i1|m.10341 type:complete len:115 (+) TR11364|c0_g1_i1:108-452(+)
MNKIRYNYIASSFRNFNRNILVRLKSDEITHTGQKFEPDDFRNVRFTDKTKLVNKNFAIE
LIDEVPPIASKTKIVSCNGGHEALGHPKVYINLDKPGNHICGYCGLRYFLEKEH*
>m.10342 TR11367|c0_g1_i1|m.10342 TR11367|c0_g1_i1|g.10342  ORF TR11367|c0_g1_i1|g.10342 TR11367|c0_g1_i1|m.10342 type:5prime_partial len:58 (-) TR11367|c0_g1_i1:84-257(-)
GRKSYTADFKVKAINYAEEHVNRATRRYLKISEKLVRDWKKNKDQIFQMKNNKKANR*
>m.10345 TR11368|c0_g1_i1|m.10345 TR11368|c0_g1_i1|g.10345  ORF TR11368|c0_g1_i1|g.10345 TR11368|c0_g1_i1|m.10345 type:5prime_partial len:78 (+) TR11368|c0_g1_i1:1-234(+)
LRTKGREFIFLLIYNQNNRNIKRIYPLQSIWIFLLIHSSFVMNFKPILHNKYRYQNSSLR
TKGRLNFHGYEVLRGPG*
>m.10346 TR11369|c0_g1_i1|m.10346 TR11369|c0_g1_i1|g.10346  ORF TR11369|c0_g1_i1|g.10346 TR11369|c0_g1_i1|m.10346 type:internal len:91 (-) TR11369|c0_g1_i1:1-270(-)
QPQPIQVYQPPPPIQVIQPQPIQVYQPPPPIQVIQPQPIQVIQPPPIPILQPAPITSQNT
TIVVGNQSLPGTKFCGGCGSTVVPRYTTTP
>m.1025 TR1136|c0_g1_i1|m.1025 TR1136|c0_g1_i1|g.1025  ORF TR1136|c0_g1_i1|g.1025 TR1136|c0_g1_i1|m.1025 type:complete len:157 (-) TR1136|c0_g1_i1:245-715(-)
MKFILFTFLLFVYSISAEDLAAIDFQVTPGGIEHTVSHTRDGAKCEFTYACQGGTNENWI
IVITKVKDQNTFGCYVQRKGGRSHSYIFFQKFSLSVIGNIEFHNGYGFKSENAKLEQFEY
KVDKSSKSISQVDGKFGSQLNRVVVEYTVLGKSKEL*
>m.10348 TR11371|c0_g1_i1|m.10348 TR11371|c0_g1_i1|g.10348  ORF TR11371|c0_g1_i1|g.10348 TR11371|c0_g1_i1|m.10348 type:3prime_partial len:76 (-) TR11371|c0_g1_i1:1-225(-)
MPNVNEMSNKLDGAKYFSSTDFGNAYYYVELEEEFLEKTVFSTKYGQYCFNRMSFGIAAV
PGTFQKMMSKVVGKI
>m.10349 TR11372|c0_g1_i1|m.10349 TR11372|c0_g1_i1|g.10349  ORF TR11372|c0_g1_i1|g.10349 TR11372|c0_g1_i1|m.10349 type:complete len:392 (+) TR11372|c0_g1_i1:118-1293(+)
MTANGDYITVVNMDRELITTVSQEFVLQFYTIMNKHPGSLHRFYKEESTLIRDEVHAQGQ
NEIHKYYMNLELSNCKAVVLSLDAVKSHGKSILIQVTGEIANNGCDLRRFMQSFLLVEQD
LGNFYVLNDIFRYQDQTFKVEDVEEAPVVEHESKNEDIHGEINSWNELSRNCELNNEQIP
QSPQLIEHEEGSEEFINYKIMNEEKDISSEIPVEIDSQQDIGQKMEEMNIKEKSWAAIIN
PMSSRPSKPTAPVAPQPQTAKPVQQKQINSNGDNMEKRKPRFNNGNVKTPSTLNYPDEHQ
LFVGNLPQNMTEDELKDFFSEKYGPVKDVRIQKSRTSNEGKPLPNFGFLVFHNHEVVEEI
LKNKPIYYSAHRLNVEQKMGSSRGSHKAGRR*
>m.10350 TR11372|c0_g1_i1|m.10350 TR11372|c0_g1_i1|g.10350  ORF TR11372|c0_g1_i1|g.10350 TR11372|c0_g1_i1|m.10350 type:complete len:320 (+) TR11372|c0_g1_i1:1690-2649(+)
MSSEDSNTNINLSHSSTNEQSQSSNFLFNNNNKINETVLGAYSVTDSAYDSLVCSPFSPF
IISNSRKSNPNDYQEPFPNTLDSISPFQESGETDDVFNVSLEQIYPDRKSELSMTSSIFR
PISPEREINDQSTNSGRSYYRNENESKVCLRQTMYTSSSKSHRSISTQTRFSLGSTGFYR
PSSAPLQEGIEEELSEIETDAMDNSNFQLPRNSTCHCIRSPMPDLVQPIFQRDNQLLVSR
LSLIADQIDRDMSPANTPIETRPRRTRRFSTPSLSEITPGGSFVDLLISIYQAFDNRAPR
RRSTTFSYNENEEYEPRND*
>m.10359 TR11378|c0_g1_i1|m.10359 TR11378|c0_g1_i1|g.10359  ORF TR11378|c0_g1_i1|g.10359 TR11378|c0_g1_i1|m.10359 type:internal len:78 (-) TR11378|c0_g1_i1:1-231(-)
EHPLGKYIWCNKEKRFIIKSENIKKETFTEKRNRENKKTELILLESPEITTKLNKKKKYI
DSRDVREDLCASGANSL
>m.10361 TR11378|c1_g1_i1|m.10361 TR11378|c1_g1_i1|g.10361  ORF TR11378|c1_g1_i1|g.10361 TR11378|c1_g1_i1|m.10361 type:5prime_partial len:76 (+) TR11378|c1_g1_i1:1-228(+)
WCNREKRFIKKPENIIKETLTEKRNRENRKTEAILSELTTTKLHKKKKYNIQDEIAGGRD
QDFDDEITLENIQKK*
>m.1027 TR1137|c0_g1_i1|m.1027 TR1137|c0_g1_i1|g.1027  ORF TR1137|c0_g1_i1|g.1027 TR1137|c0_g1_i1|m.1027 type:complete len:86 (+) TR1137|c0_g1_i1:218-475(+)
MRDAKINFLEEIGGEMVECINCFPSELQARSKGIKNVANMFKNLILPSEEEWLVSVPKLK
SFHDEVSEDELFKELPRVRRLNGTS*
>m.10364 TR11381|c0_g1_i1|m.10364 TR11381|c0_g1_i1|g.10364  ORF TR11381|c0_g1_i1|g.10364 TR11381|c0_g1_i1|m.10364 type:complete len:481 (+) TR11381|c0_g1_i1:87-1529(+)
MSIIFETSLGEFTIDLFCKERPKCCENFLKLCKMKFYNYCLFHSIQHQLVAQSGDPTGSG
KGGYSIWQMITGEKYFQNELKPKIKHRKSGLISMVNNGENKHGSQFFITLADNLDYLDGI
HTVFGEISEGIDIVNKLNKVFIDKDNVPLREVRIYHTIILEDPFSDHPSLMFPEMSPEPT
EDQLVSNRIGAEEDINDDSGLTAEEKQEIERIKEAQINAQILTVIGDIPDEDIKPPENVL
FVCSLNPITTSEDLEVIFSRFGEILSCEVIRDYKTGNSLQYAFIEFEDKKSCEEAYFHME
RVLIDDRRIHVDFSQSVSKQWRSYREDLRRRKLDAINQKYVKKDSRNSVERKHKRSRSVE
KKNANSSSEQNRKENSKYEKKRRQSRSIEKRQKDEEKNRKRSKTPERKRRRSKSSDVKRE
SRNRNIERENRKQDKSESRDFKERINHRSKSHSRTRRNRSRDKSNRHERKRSRSYRKDRR
*
>m.10365 TR11382|c0_g1_i1|m.10365 TR11382|c0_g1_i1|g.10365  ORF TR11382|c0_g1_i1|g.10365 TR11382|c0_g1_i1|m.10365 type:5prime_partial len:152 (+) TR11382|c0_g1_i1:3-458(+)
EMLYKLKNIFSDSVMIVDSDKKLKLEKNNQIQNSGNFIFDSINLGNFNFALKNEETQLYV
CRSNSRKGLCLTNDLSEIKSLTDARCFRLLGKSNRLCFLQKNGNNPSSNYDVIIEQDEQL
SVKQNVNSIDIKDWLKDDDKKNYFWMRWTEI*
>m.10369 TR11383|c1_g1_i1|m.10369 TR11383|c1_g1_i1|g.10369  ORF TR11383|c1_g1_i1|g.10369 TR11383|c1_g1_i1|m.10369 type:5prime_partial len:64 (-) TR11383|c1_g1_i1:60-251(-)
HTRFIMSEKQKNCKVDVTKKKSRTYKLHTVEIKMDIIKRYENGESYASIGRSYDETGLRY
VPY*
>m.1029 TR1138|c0_g1_i1|m.1029 TR1138|c0_g1_i1|g.1029  ORF TR1138|c0_g1_i1|g.1029 TR1138|c0_g1_i1|m.1029 type:complete len:131 (+) TR1138|c0_g1_i1:160-552(+)
MSNTTFRDKFCCCFAFRIHSHLEEYDSEIIDVQERCDNQLNYFITPNLTRQLSELTDEEQ
IEIAKRLDRIENLPVSTFNKEKSMECIVCLCEFHKGESVRCLPCLHIFHEKCINDWLLRS
SQCPQCMVSL*
>m.10371 TR11391|c0_g1_i1|m.10371 TR11391|c0_g1_i1|g.10371  ORF TR11391|c0_g1_i1|g.10371 TR11391|c0_g1_i1|m.10371 type:complete len:75 (-) TR11391|c0_g1_i1:77-301(-)
MELLALLESDRHLTTRMMGENFGTSHSTLSRRLRKTEMVNKLNLWVPHELTEKNLLDRIN
ACESILNINNTDQF*
>m.10373 TR11397|c0_g1_i1|m.10373 TR11397|c0_g1_i1|g.10373  ORF TR11397|c0_g1_i1|g.10373 TR11397|c0_g1_i1|m.10373 type:complete len:92 (-) TR11397|c0_g1_i1:155-430(-)
MVCRRKRVTNEIRELICKNYNNSMKPLDISRIFSVPPTTIQSIIDVFVKTGKNSFLTIDG
VKNLKATCQIKERFINIVENDVTIILNFFQM*
>m.10377 TR11400|c0_g1_i1|m.10377 TR11400|c0_g1_i1|g.10377  ORF TR11400|c0_g1_i1|g.10377 TR11400|c0_g1_i1|m.10377 type:5prime_partial len:61 (+) TR11400|c0_g1_i1:2-184(+)
LRRIHKDDLDFKPYKIQINRLLHPFDIKSSLYFANFIIELIEYGKLIQIFYGFRMRCIFI
*
>m.10376 TR11400|c0_g1_i1|m.10376 TR11400|c0_g1_i1|g.10376  ORF TR11400|c0_g1_i1|g.10376 TR11400|c0_g1_i1|m.10376 type:complete len:76 (+) TR11400|c0_g1_i1:208-435(+)
MRFWTKEKLEFAISIIGLFIVRRTVTGNLYSDLIENPFMPVAQELDMINNFYFMQDTVIP
HRTQKVFDVLKEHFD*
>m.10378 TR11401|c0_g1_i1|m.10378 TR11401|c0_g1_i1|g.10378  ORF TR11401|c0_g1_i1|g.10378 TR11401|c0_g1_i1|m.10378 type:complete len:498 (-) TR11401|c0_g1_i1:9-1502(-)
MHFDEFTLQHKPIHGNSDGDEDTDDSEVEYPLIDLKTGLKNEIIEKTIKDLKKASTNSKK
DYRFRTSEFSHEVIGQNKSVQFELSKAVNYFFSEQEYMIEKMKKAQQKTMEDLQRIHFDR
RKQMRITYEYHNEETRQALIKVKEEAIFLQKQEELEEAIKQKRMSINKLILEQKNLLKEI
SPKVKRKYRKVSIAPIVKDIEEKQRKQLDNYLENDYHNKTNNSTDNNKYELPKSRSFLQS
NAIEVTKDLLNPRTVEMISDRHIETIQSTQPIAPIIPKLKINESESKITQENKENLKVIQ
SGKSVHEILEMFHENHDNFSDTQESKKSKKYMTTKEIMRRHKMLKEKELQNILALPYAAY
RRNSAGKIIELDHPPVRKEFKEPSNRDKYKIRKVLGEERNRYQKSIMNLTKTTESIIQED
IKRKNLLNAPKIEIKKEPVYETKAIGPKTWLKAFVSSNIPDDIDPTSTEAIIYCRYIRAP
LKTYSHLPNYLIYHTPL*
>m.10383 TR11404|c0_g1_i1|m.10383 TR11404|c0_g1_i1|g.10383  ORF TR11404|c0_g1_i1|g.10383 TR11404|c0_g1_i1|m.10383 type:complete len:281 (-) TR11404|c0_g1_i1:144-986(-)
MIFYFGIHLLCIVSYINCHTLAYHDKSIDKNRTSFKYVVFNKENQNSVCIIAEMKVIIVI
RNDLYNITPEIIIGENATTYGNCTSFDRKLWLINGEIEIFFNWIRDPDPYEFGEIGWSSV
GAPANTTSGTYTLSKILLKIPASLLMKDADNDIKFYFENLDNDRFKTRSGDFYVCETRIG
YDMSLSNSSMFINSTLLKVKLEFENMRMQAFSDVNVSDFTGTGQLCHNDLPSDSGVSIGI
GVAVSVLVVAVLAFLAIGRLKEKDQQYQEIDTSKYIPTKT*
>m.10386 TR11405|c0_g1_i1|m.10386 TR11405|c0_g1_i1|g.10386  ORF TR11405|c0_g1_i1|g.10386 TR11405|c0_g1_i1|m.10386 type:complete len:203 (+) TR11405|c0_g1_i1:47-655(+)
MSGKTSLILIVGGPGSGKSTVSNIIQNNVRQSIHLKTGQIMRNVLMKCENITTQEKDEVT
TVMQTGGLVKDEIVSDLLNKEISGIVASKLATKFILDGFPRTVSQLTSLINKKNLQVVCM
FVLSAPNSILEKRCKMRNLRTDRVDDRKGPVEIRINDFTQHIGEIRIAIKNLKIPIIDID
TCDPMDRMTKKIEERLQSLNLK*
>m.10387 TR11407|c0_g1_i1|m.10387 TR11407|c0_g1_i1|g.10387  ORF TR11407|c0_g1_i1|g.10387 TR11407|c0_g1_i1|m.10387 type:5prime_partial len:81 (+) TR11407|c0_g1_i1:2-244(+)
SENFPTAKKRKYDEDYIKFGFTTSGKDDSIPVCLICHVELANQSMVPNKLERHLQQKHPQ
YKDKPKYFFQRLQKNLSNPI*
>m.10390 TR11412|c0_g1_i1|m.10390 TR11412|c0_g1_i1|g.10390  ORF TR11412|c0_g1_i1|g.10390 TR11412|c0_g1_i1|m.10390 type:internal len:84 (+) TR11412|c0_g1_i1:2-250(+)
GSVGAVLFALFATGHLGIMAEGENFLSQLLNIEDEVLNVLLRENFNEQLNTNVNTIISIL
NRRDIILESLQPYLVINKDAVTP
>m.10392 TR11413|c0_g1_i1|m.10392 TR11413|c0_g1_i1|g.10392  ORF TR11413|c0_g1_i1|g.10392 TR11413|c0_g1_i1|m.10392 type:complete len:82 (+) TR11413|c0_g1_i1:40-285(+)
MKEHFLQGFYTMKLLLILMIIYSFYSVLDTTPAIRPDKFDRDDWYGSAKRNYMDFFGLNG
DMQRFKKQQFHRNHRPEFEWN*
>m.10393 TR11417|c0_g1_i1|m.10393 TR11417|c0_g1_i1|g.10393  ORF TR11417|c0_g1_i1|g.10393 TR11417|c0_g1_i1|m.10393 type:complete len:226 (-) TR11417|c0_g1_i1:149-826(-)
MDPINHTASPSATGTSVIGIKYADGVVIAADMLGSYGSMARFDDIERLLKVNSSTVLGVS
GDIADFQTLTNTIKETIHRDNLYGDGYEMTPAGLHCYINRILYNRRTKMDPLWSTYVVGG
FHNGKPFLGYADMKGVAYEDKAVASGFGKFLATPKLRDFVDNNANLNEEQAKEAIIEALK
VLYLRDCRASRKYQMAIINKDGVRVTGPHYLKTNWDVAHRVVGYE*
>m.10397 TR11426|c1_g1_i1|m.10397 TR11426|c1_g1_i1|g.10397  ORF TR11426|c1_g1_i1|g.10397 TR11426|c1_g1_i1|m.10397 type:internal len:105 (-) TR11426|c1_g1_i1:2-313(-)
DIFDGYQPIHWACEKGNIEIVKILIDNKCDINKSKKGGYLPIHMACKNNNNDITKILIDN
RCDINAPDNLGNKPIHLACMIGHIDIVKILIDKKCDIEACNKFG
>m.10401 TR11431|c0_g1_i1|m.10401 TR11431|c0_g1_i1|g.10401  ORF TR11431|c0_g1_i1|g.10401 TR11431|c0_g1_i1|m.10401 type:3prime_partial len:65 (-) TR11431|c0_g1_i1:1-192(-)
MEDGVQAMRDYLAGLDIASPEHQVLMNVTAKSEVAPSIIKENLSLHLTHTVKWTESLDTF
LNMP
>m.10400 TR11431|c0_g1_i1|m.10400 TR11431|c0_g1_i1|g.10400  ORF TR11431|c0_g1_i1|g.10400 TR11431|c0_g1_i1|m.10400 type:complete len:100 (+) TR11431|c0_g1_i1:278-577(+)
MTKTVSTSKKPRKQHSPEFRSEALKLAERIGVTAAARELSLYESQLYNWRSKQQNQQTSS
ERELEMSTEIARLKRQLAERDEELAILQKAATYFAKRLK*
>m.10399 TR11431|c0_g1_i1|m.10399 TR11431|c0_g1_i1|g.10399  ORF TR11431|c0_g1_i1|g.10399 TR11431|c0_g1_i1|m.10399 type:3prime_partial len:262 (+) TR11431|c0_g1_i1:574-1356(+)
MKYVFIEKHQAEFSIKAMCRVLRVARSGWYTWCQRRTRISTRQQFRQHCDSVVLAAFTRS
KQRYGAPRLTDELRAQGYPFNVKTVAASLRRQGLRAKASRKFSPVSYRAHGLPVSENLLE
QDFYASGPNQKWAGDITYLRTDEGWLYLAVVIDLWSRAVIGWSMSPRMTAQLACDALQMA
LWRRKRPRNVIVHTDRGGQYCSADYQAQLKRHNLRGSMSAKGCCYDNACVESFFHSLKVE
CIHGEHFISREIMRATVFNYI
>m.10407 TR11434|c0_g2_i1|m.10407 TR11434|c0_g2_i1|g.10407  ORF TR11434|c0_g2_i1|g.10407 TR11434|c0_g2_i1|m.10407 type:complete len:138 (+) TR11434|c0_g2_i1:364-777(+)
MVPHYYRNVHAVVFVFDVTRRDSFEHLVDWIHECEKYNLANSVHRIIIGNKCDLESRRVI
SEQEAQKFADEYRLPLFETSAKKDSLSDHVEGIFLTIVHRLHSSKSMILSTTPDELVELS
RSVKPPAQTSNSNSCSC*
>m.10408 TR11434|c0_g2_i1|m.10408 TR11434|c0_g2_i1|g.10408  ORF TR11434|c0_g2_i1|g.10408 TR11434|c0_g2_i1|m.10408 type:complete len:100 (+) TR11434|c0_g2_i1:114-413(+)
MKSAEKTITVSKSTCRIYKVIVIGDPNVGKTCLTYRFTEGKFPMSSEATIGVDFREKIVE
LNNEFIRVVAVMGYCGAGTISEKYGSALLQKCSCSSICI*
>m.10412 TR11439|c0_g2_i1|m.10412 TR11439|c0_g2_i1|g.10412  ORF TR11439|c0_g2_i1|g.10412 TR11439|c0_g2_i1|m.10412 type:complete len:90 (+) TR11439|c0_g2_i1:180-449(+)
MKFNGNSFQFKTFNTRITETINNNSNTNGNLDLKEFLKTKKHKMKLFHGKKRKHGEITSD
SNDNFLLQTANNTSNNFNRNNTNVIYYDV*
>m.10414 TR11441|c0_g1_i1|m.10414 TR11441|c0_g1_i1|g.10414  ORF TR11441|c0_g1_i1|g.10414 TR11441|c0_g1_i1|m.10414 type:5prime_partial len:59 (-) TR11441|c0_g1_i1:308-484(-)
KRMILHRLLAIAGLVLINSSFNYIVPLQFQRGPMVAACIAGTTITGTSRMIVVPKSTV*
>m.10416 TR11443|c0_g1_i1|m.10416 TR11443|c0_g1_i1|g.10416  ORF TR11443|c0_g1_i1|g.10416 TR11443|c0_g1_i1|m.10416 type:5prime_partial len:109 (-) TR11443|c0_g1_i1:60-386(-)
KFLDKNFEFYEDMLKYLREEFICILNNYKLECRIGEYMNIEMKLNCLEMFEITARVANLM
MNSDFVFSNSDYLNFIGSLQDLQEVIWKDKTIYCSTVQKVCQYYDFII*
>m.10417 TR11449|c0_g1_i1|m.10417 TR11449|c0_g1_i1|g.10417  ORF TR11449|c0_g1_i1|g.10417 TR11449|c0_g1_i1|m.10417 type:5prime_partial len:326 (+) TR11449|c0_g1_i1:2-979(+)
NFILKFEFLLLIINYLLRFLNLHLHLYKVLMAETINIVNHKDIEDIETIYYLIQKMNKSF
ISMENCFFITFDEMRKFYVDNYFFLAKLFPSNKSTIHGFVLYFTEFNQNYGWGIYLDDLF
VVEEHRGEGLGKMQMKYIAKFCKENDLKFIKLIYQNLNINHLKMYEHFGFKDSGMQLMEI
FGKSSMKKFESLFDNSQKDIIKYLEEFKLTITKFEKIQNTGFVWSVILNTENSYYFNIQT
SYNCWLGPIVLLNNFNGNLTGVRSRDIWTVLMCFLQENPINFGIWADINDSNLEIILEEI
CFVNITKEEYWNILVLDENGIERLL*
>m.1035 TR1144|c0_g1_i1|m.1035 TR1144|c0_g1_i1|g.1035  ORF TR1144|c0_g1_i1|g.1035 TR1144|c0_g1_i1|m.1035 type:5prime_partial len:74 (+) TR1144|c0_g1_i1:2-223(+)
YCYIIFKRKVQSIINNSKLHKLYVVVGVISSYLLDRSTVYTLHKFYLNLDFTVLLLKPQA
FYLDKIKLKYLDC*
>m.10420 TR11450|c0_g1_i1|m.10420 TR11450|c0_g1_i1|g.10420  ORF TR11450|c0_g1_i1|g.10420 TR11450|c0_g1_i1|m.10420 type:complete len:247 (-) TR11450|c0_g1_i1:255-995(-)
MTSGSSGFDRYMTIFSPEGRLFQVEYAFKAISLDGLLSVGIRGNNCGVVATQRKIPDKMI
ERNSATRLFKITESTGCVMTGMIPDCRSQVSRAQMEAAKYKYKYGYEMSCDNICRCIADI
NQVYTQSAEMRPLGCSMIALSYDIEFNKPLLYKTDPSGFVAGHRAVAVGAKQLEAKSYLE
KKLRKNKEFTLDEAVEVAINCLSHVQSVDFKAGELEIGIVTQDCPYFRVLSDEKIDEYLT
AIAEKD*
>m.10421 TR11451|c0_g1_i1|m.10421 TR11451|c0_g1_i1|g.10421  ORF TR11451|c0_g1_i1|g.10421 TR11451|c0_g1_i1|m.10421 type:5prime_partial len:104 (+) TR11451|c0_g1_i1:2-313(+)
LVQNITKLRLGMNCEPSKNLNYDECLKNIISNMHDAIDNDSICNRNALGVQSNSIFNKSF
SCLKLKIKIYQKNNLVLGFSLEYKFVYLPIAVVIYFNGITKAL*
>m.10425 TR11451|c0_g2_i1|m.10425 TR11451|c0_g2_i1|g.10425  ORF TR11451|c0_g2_i1|g.10425 TR11451|c0_g2_i1|m.10425 type:complete len:55 (+) TR11451|c0_g2_i1:650-814(+)
MIPNFLRNSYLKMLVWIIVITIETTKIGKFLEWTAQPEDNNRKTPLSVTMMDYR*
>m.10427 TR11454|c0_g1_i1|m.10427 TR11454|c0_g1_i1|g.10427  ORF TR11454|c0_g1_i1|g.10427 TR11454|c0_g1_i1|m.10427 type:5prime_partial len:152 (+) TR11454|c0_g1_i1:1-456(+)
VSCGENWTSVFGKQLICYFISDYELTFYNAEKFCRENNADLFWYENEKEFLIILNQGNPK
QKYWTSLISKVSTDFVNHPLYFISRKTLKNFVLQNFELDILTNDNMIEQCLKVEEEENGI
IDFYLINENCNSPQNVVCLKSAEIRESISSI*
>m.10430 TR11455|c0_g1_i1|m.10430 TR11455|c0_g1_i1|g.10430  ORF TR11455|c0_g1_i1|g.10430 TR11455|c0_g1_i1|m.10430 type:internal len:77 (-) TR11455|c0_g1_i1:2-229(-)
TPSTVIARYCSYRLPSALLHSSHSLTEYHFRSYEDIAKWLEFWIASKSSDFLKHGIGTLS
ERWEKIVAANGEYFQK
>m.10432 TR11457|c0_g1_i1|m.10432 TR11457|c0_g1_i1|g.10432  ORF TR11457|c0_g1_i1|g.10432 TR11457|c0_g1_i1|m.10432 type:internal len:264 (-) TR11457|c0_g1_i1:2-790(-)
LRTVTNTLLLNLAISDLFMAIVCMPPLMVAFFTRQWVLGVLMCKLQFYIQGVCIAVSVFT
LVTISLERYFAIVRPLRSRSWQTTSHSYKSIIIIWILALTLMIPVLLVANVEWLKGLKVY
KCTEKWSSYLLLLLFTLGLLIIIYIIPIVIMLYTHGRIAYSLQRRNITVTNRFVAVYRNN
SSEFRIRNINQTRKTQEQLNNYQNQKIQKLLTVVILEFFCCWTPVFAVNTWVVFHSESAK
SLISSELRLMIALISYCSTSCNP
>m.10440 TR11469|c1_g1_i1|m.10440 TR11469|c1_g1_i1|g.10440  ORF TR11469|c1_g1_i1|g.10440 TR11469|c1_g1_i1|m.10440 type:5prime_partial len:121 (-) TR11469|c1_g1_i1:87-449(-)
PFNVEENSNSTTNRFTDKNLQLNVTVENKKNLIPFTQNNDNKSSNVQSSDPFLMKHSLIN
PPPTFGSLTSCEKCKAPLNTENLKPGSSLFCVACESRGITSNNVYDNCRNVTYIHQSWRK
*
>m.10444 TR11472|c1_g1_i1|m.10444 TR11472|c1_g1_i1|g.10444  ORF TR11472|c1_g1_i1|g.10444 TR11472|c1_g1_i1|m.10444 type:internal len:75 (+) TR11472|c1_g1_i1:1-222(+)
KFMKLFLVSILILNFFSFYSFQIIFNTTCVNPFFNGKRNCEVPYTWITISPPLYSFTCLD
KSLFWTENSCKENC
>m.10447 TR11479|c0_g1_i1|m.10447 TR11479|c0_g1_i1|g.10447  ORF TR11479|c0_g1_i1|g.10447 TR11479|c0_g1_i1|m.10447 type:5prime_partial len:688 (+) TR11479|c0_g1_i1:2-2065(+)
IKLNSIDYIDCQLILNFMSTSTNISTIQKLIFWYQNKFTQKSVSTEIKILKEVDVKLDEK
TNYTGQIEKYKDFLYLMLLLILGVENVLKFPNLVCVHGGALFLCLYFIVSSVLTVPFYIS
EIGHGQFYSRSGIKCFEIVPIFRGLGWSMVFLRSLSLIVLSAIISPSIIYFIYSVFTKMP
WTYCHNYFPKINCSMSYHNASHTIETLASVVPKSLTPSQIFYEIKIMGYRKEDNGMYYSY
NDKIGGIRIEYFTCMLVTWILTFIVSWLILQLYIKYLRYYLLGIFTLLITIMLRTLFLPG
SLNGLGVLLSPNIDECLTFKSFHKAIVHAILSSQIGTSTISAFSCLNKFNFDFMKVIKFL
VIGNFVFSTFSAIMVFSVIGHKSYLDGYKLEGSYFYENFTIKTYLDSVSEFPDARLWSIL
YSFFILNLGLTTNAVCIAGLIISLIDGFPNWFQFSLKRKVLFSAIICFIFSIICCFFSLK
GTFMYIDAIDVQLTNLTGPIIILIESSIVYVIYGHARFRSEMKMMLGYSYNCFWSCCGVL
LAPILIIYNLLYCFYITKYVNMYFELIVFSYFITLLVFVPMDCYLVKEFYKSFKSNKGMN
IIYKLFISPEYIGPYYKKYWFTGKFYQKRLIKMRKDPQFLKSVRETENLNEILLNLHDLL
LKLKKNNDREKFNWRKKPQLLKIKLYE*
>m.1036 TR1147|c0_g1_i1|m.1036 TR1147|c0_g1_i1|g.1036  ORF TR1147|c0_g1_i1|g.1036 TR1147|c0_g1_i1|m.1036 type:3prime_partial len:119 (+) TR1147|c0_g1_i1:60-413(+)
MNNVHKIDPNDFYYVCAQLITRSNRNFTATLQEIYWKCFETSYYVVEKQFTPSFICSKCH
MNLYRYNKNNDVKLQFCCPTIWTDNFSHEYGVCSFCSIDKPSLKWKANYFDCDSCKIG
>m.10449 TR11483|c0_g1_i1|m.10449 TR11483|c0_g1_i1|g.10449  ORF TR11483|c0_g1_i1|g.10449 TR11483|c0_g1_i1|m.10449 type:complete len:67 (+) TR11483|c0_g1_i1:128-328(+)
MKQYLYFIQKMEKHTGKYTLLLSNNKYNTKTKNSANFIIEISNHEKFQNPLICYIEYFIW
NRKITS*
>m.10451 TR11484|c0_g1_i1|m.10451 TR11484|c0_g1_i1|g.10451  ORF TR11484|c0_g1_i1|g.10451 TR11484|c0_g1_i1|m.10451 type:internal len:131 (-) TR11484|c0_g1_i1:1-390(-)
HTGVYMRYYCKKPVTLFSLQSPDFKKQVDKEWDEHKSGWGTTVHLTSGAFIRSEAKVHHP
DIQFHFFPSLLLDHGRQEASEHSYQVIVSQMRSQSKGSVSLQSYDPRVHPIYDPNYCSLE
RDLIKEMGKN
>m.10454 TR11485|c0_g1_i1|m.10454 TR11485|c0_g1_i1|g.10454  ORF TR11485|c0_g1_i1|g.10454 TR11485|c0_g1_i1|m.10454 type:complete len:363 (+) TR11485|c0_g1_i1:31-1119(+)
MVNLTEGIPKWINMKLYFFHWFIPLITIIGFSGNSFLLYFLIRKKSNLSPICFWITCLCS
GNMGIVIIQGTFLIFYLSLNPRSNESIDIRTFDNLFCKLYMFVTEFLYAWNAGTLGALYL
IKTIIIVTQSTRIEKSPNYLNICLTLTFILICYALLWPVIYEVKIQNGLLQCLPKSDFLY
LMEGSTRFIYHTFIITGIIIGSSSYLIHFLRIMTKKMKELIQKDSYSIDSKESSFSAKFR
HIQKVIILIIISNLFWISCNIPFMSFSFFFNMYNSEISSNHVSFHFNKLIYYAFMVCGYF
YNCTSCFLYLLINSSLREQIIISIIKYLNKCKCCRNFMLKRGILTKQSSSISIKSILNSN
EP*
>m.10455 TR11487|c0_g1_i1|m.10455 TR11487|c0_g1_i1|g.10455  ORF TR11487|c0_g1_i1|g.10455 TR11487|c0_g1_i1|m.10455 type:complete len:50 (+) TR11487|c0_g1_i1:160-309(+)
MDTKLLQIGNHLQIKKCTNTDQVAQCATAFMSQKGNTLWYRSFRQYIST*
>m.10456 TR11487|c1_g1_i1|m.10456 TR11487|c1_g1_i1|g.10456  ORF TR11487|c1_g1_i1|g.10456 TR11487|c1_g1_i1|m.10456 type:5prime_partial len:56 (+) TR11487|c1_g1_i1:3-170(+)
NFQKHEIEHQHAKVENLCIFPANNPSNISIDWNIPLPHVTPAILFLFFSRHSHAL*
>m.10458 TR11489|c0_g1_i1|m.10458 TR11489|c0_g1_i1|g.10458  ORF TR11489|c0_g1_i1|g.10458 TR11489|c0_g1_i1|m.10458 type:3prime_partial len:69 (-) TR11489|c0_g1_i1:2-205(-)
MTSFLTQEHMTLFKLILSESIYYLHSMIFQNLLMASRFDDKYALLTLHFLMTGILDKLKH
DYIYFAFI
>m.10459 TR11490|c0_g1_i1|m.10459 TR11490|c0_g1_i1|g.10459  ORF TR11490|c0_g1_i1|g.10459 TR11490|c0_g1_i1|m.10459 type:3prime_partial len:266 (+) TR11490|c0_g1_i1:32-826(+)
MTRYWKRILCLLAILNFIFVYYYTSFISQIYVSKSESAQLIKKSTSRKIQDLLKLISTTD
LKCSKIVTILNIYLCAEIYFALTPRQCVTYSFGNDFDFYFELELIQRYQCNVHCYDSNML
WDSFPIQKNMKFYNFTIGSKVNKGTTGQMENKTTHYSFNDLLRMNNNLESYLDIVRISLE
VNSYEVLKNAITSNLFPLLVKQLLVILPSKSSIKFNRQYGETFLELKNLGFQLYHTSDKF
KFKPDCINKNCYSNIILSFLNKRFY
>m.10461 TR11491|c0_g2_i1|m.10461 TR11491|c0_g2_i1|g.10461  ORF TR11491|c0_g2_i1|g.10461 TR11491|c0_g2_i1|m.10461 type:internal len:166 (+) TR11491|c0_g2_i1:1-495(+)
IIGIIVVISILFINKYKRKAKKSTMCTGSSFCGYKSEDKSNLTKFSSLMNSSNKNVQSLL
SQENSSHIYMNVTSSHHGIDTQSHGGSVTGTNLTYDTNTACFSCGNSAKLKNSLSNSNLK
KTNDFHRCTPFGDEVLSNLLLNQETGNSINDHYCSNKKCIISMKS
>m.10462 TR11500|c0_g1_i1|m.10462 TR11500|c0_g1_i1|g.10462  ORF TR11500|c0_g1_i1|g.10462 TR11500|c0_g1_i1|m.10462 type:complete len:284 (+) TR11500|c0_g1_i1:42-893(+)
MEKNIESKIEKQLLEIESLKCMFFCENEFKVINEESLKLRELFLKKELCQDLLNSIDIEL
NVVINDIPINIAVEIPTAYPDNRFTALIRCRNLNRQQHIKVNSDSAKYLSELDIDSLSVI
SIIDWLREQFHKYVEYSDVTSNTVVHSIDNDYSRYWIYSHHLYSKAKKNNIKNWAKEMNI
NGFFLSGKPGIICVEGLTENIQTFWWNIRHLNWKRLILKEQEAIKLSTLSAAEELINWKK
FFDFKEITFVNSPENPDFSLFIKWLKDLQADYIIPILFGINGK*
>m.10464 TR11501|c0_g1_i1|m.10464 TR11501|c0_g1_i1|g.10464  ORF TR11501|c0_g1_i1|g.10464 TR11501|c0_g1_i1|m.10464 type:3prime_partial len:165 (-) TR11501|c0_g1_i1:1-492(-)
MENKHNNVNEFKLWISSIKSGSIDEFNKYYRPEFLEKFDNGKLPIHHACFNGQFEITKQL
IEWHCNIEGLDEAKWRPLHHACRENRVDIVKLLIENKCEIDPKNIDNWTPLHYASGYGHN
KVVQILIDNNCDIEAVTADGWTPCHNACRFGHLENVEILLNNNC
>m.10466 TR11504|c0_g1_i1|m.10466 TR11504|c0_g1_i1|g.10466  ORF TR11504|c0_g1_i1|g.10466 TR11504|c0_g1_i1|m.10466 type:complete len:304 (+) TR11504|c0_g1_i1:84-995(+)
MGFPSTGERKSFGENGVKRGGFSDRGRGGNRNSRGGFSDRGRGGFGGRGGDRGRGGPRGR
GGRGGGRDSTRMTVETVDGIQGVFRYKNEILTRNLTNGETVYGEKKVSFPSDDEPGKKIE
YRVWNPYRSKIGAAITLGIDNLYINEGSKVLYLGAANGTTVSHVSDMVGPKGIVYAVEFS
KRSGRDLENMSTNRPNIIPIIHDARVPAVYRLIVGSVDMIFADVAQPDQSRIVAMNAEMF
LKKGGHVVLSIKAACVDSSANPEAVYLSEINTLKKLNIKPLSQLDLGDFSRGHAVVTGQY
LPV*
>m.10467 TR11506|c0_g1_i1|m.10467 TR11506|c0_g1_i1|g.10467  ORF TR11506|c0_g1_i1|g.10467 TR11506|c0_g1_i1|m.10467 type:complete len:281 (-) TR11506|c0_g1_i1:20-862(-)
MNVLIILIIVPVVIVYLLYHLTRNTNLLNTFYQNLSNKVSKIPIVVHSNKLINPCSITKI
KSKYINENRYNVCATISCLTEGVKLFCLTNVKIDLIHEQINSYNIDELFHHYFPSEANDI
IEIKKGVHDLTLNIALSVIDRDIKSSTYPLFMAFTDSQLDEVDSSEKIIGSFYMVHVKTG
SWQTETEIIQFWVKTSLGRLIYMQPFYNSSDGQSSVSTNTNFKRECCICLTDEINIILMP
CRHAAICKTCYEKMISKSLNNLTEYTCPVCRNFVDFIITQ*
>m.10469 TR11507|c0_g1_i1|m.10469 TR11507|c0_g1_i1|g.10469  ORF TR11507|c0_g1_i1|g.10469 TR11507|c0_g1_i1|m.10469 type:5prime_partial len:58 (-) TR11507|c0_g1_i1:92-265(-)
WFQKFCHGDKSLEDQPCCGRQQALDDTALKSLVEKNPQVTVWEFAKDLNVTQSTIES*
>m.10471 TR11510|c0_g1_i1|m.10471 TR11510|c0_g1_i1|g.10471  ORF TR11510|c0_g1_i1|g.10471 TR11510|c0_g1_i1|m.10471 type:internal len:130 (+) TR11510|c0_g1_i1:1-387(+)
IVIIMKMKMRKTSLQSVSLQTQAVIQKPRNLNELEDDDIDITIDYKIIGLPKNCPPLPRE
IYHIFKKRKTTRNYLQILEYQGKNTQIDIIRKQVYEEYLKTNSITVKDFRGNDHKILMNL
KCANRYKKC
>m.10473 TR11513|c0_g2_i1|m.10473 TR11513|c0_g2_i1|g.10473  ORF TR11513|c0_g2_i1|g.10473 TR11513|c0_g2_i1|m.10473 type:internal len:81 (+) TR11513|c0_g2_i1:1-240(+)
KLTLMRREMGSCNQVIDPSTGKPAVTCLSDPIWTSVKDKTSIINGWNSISVTLKSINADY
KLILEGTIPSGNPNAKICVD
>m.10475 TR11515|c0_g1_i1|m.10475 TR11515|c0_g1_i1|g.10475  ORF TR11515|c0_g1_i1|g.10475 TR11515|c0_g1_i1|m.10475 type:internal len:94 (-) TR11515|c0_g1_i1:2-280(-)
ASKIYCTLTLDDNSTLLEFMNLWRMLFVYSGVVPMILIIFINISLIWKMISNHHQMKKLS
KTSSKNEQKEVKATVIVLILSICFLIGSVPNVG
>m.10476 TR11515|c1_g1_i1|m.10476 TR11515|c1_g1_i1|g.10476  ORF TR11515|c1_g1_i1|g.10476 TR11515|c1_g1_i1|m.10476 type:internal len:101 (-) TR11515|c1_g1_i1:2-301(-)
WLFPAKGLPYASGGSIFLFIININDMSCRIYRCFYMTCSTWVFGAFLLVCLDRMLAIYFP
LKMIKMGFRTALISSVSMIFICIIANNIYTGFIRWRKIAS
>m.10477 TR11516|c0_g1_i1|m.10477 TR11516|c0_g1_i1|g.10477  ORF TR11516|c0_g1_i1|g.10477 TR11516|c0_g1_i1|m.10477 type:complete len:95 (+) TR11516|c0_g1_i1:98-382(+)
MKKLINPKYFCFLVLFVSLNISIIYFYFIPQEIAKYSDIFSDVIYLKPTEIDCDSLWNET
SNITFFKNVENWSANKSEISDNVLYQGKFINVKF*
>m.1041 TR1151|c0_g1_i1|m.1041 TR1151|c0_g1_i1|g.1041  ORF TR1151|c0_g1_i1|g.1041 TR1151|c0_g1_i1|m.1041 type:complete len:68 (+) TR1151|c0_g1_i1:227-430(+)
MQQIFVNYQERVDAISEIFRLRKLRIKFLRAVTERNRRLSSLESRYDDMVKRKNREYDQL
KKDTDCE*
>m.10483 TR11523|c0_g1_i1|m.10483 TR11523|c0_g1_i1|g.10483  ORF TR11523|c0_g1_i1|g.10483 TR11523|c0_g1_i1|m.10483 type:complete len:512 (+) TR11523|c0_g1_i1:98-1633(+)
MAVKEPILSDVLEVFLRSEWLPANVSLYFDYIIVDINSVNGKEDQLNDSEKNRLNKLSQY
ETNEDNPAPPDISGQKRMIRITKEESNGLGISIKGGKENKMPILISKIFKGMSADKTGEL
YVGDAILSVNGEDLRDATHDEAVKVLKKAGRIVDLEVKYMHEVSPYFKKNSTALGETQQN
SINGSLNSGRSGCEVGWNPQQPGHIPLRMAYLCCSLTLPDPTQQCLELHSPDGRRSCILR
APGRDKAQLWFHEIHKQIGNLNQTCLRDLNKLLPPNQELKNIGWLAEHMRDVINPSSLPI
IGKHQDTGLNIWKPVFVALSDRDLLLYDTAPMSKEEWASPSQAHPLIATRLVLVGASSTI
GQNQSNYQDFCKFSTRTGSKNGVQTHTFRVESPSDLTQWQRLIQEGAHNSVSSAREIVIS
CRWREQDCKLTLHLDSGIQLMRIGTGGASSLLWSYPYERLKMSGDDGIRTLWLDFEDDGE
QELDMLGCPKPVVFILHNILSAKLYRRGLLT*
>m.10487 TR11524|c0_g1_i1|m.10487 TR11524|c0_g1_i1|g.10487  ORF TR11524|c0_g1_i1|g.10487 TR11524|c0_g1_i1|m.10487 type:5prime_partial len:465 (-) TR11524|c0_g1_i1:283-1677(-)
HINKYMHLIFIQYQYLNKMLFKFSIFVIVLIQIFKIYQTSESDHKAPVSISNKTHKSIYL
PLIDYLKQGYNPLAVPICDNNTKFHVFMDMWLFQLFDLDEPTQMLMIDVWMEMSWFDCML
TWDPHDFNGIDQINLPAGEIYHPDLVWYQSLHGNFEEGMFLFPQSVARIRSNGMVQLGVQ
ALLKSFCRVDIRLFPYDTQRCNLTFASWNRDASIFNLTKKDSGDSKGHSLKNASNGEWEV
VEFPAFNTITKYKLGSDEGGNGSFYAEVTFQLTLQRKPTYIKIYLIFPCILLVWISSLTF
ILPIESGEKVNLSVTILLSVIVFLLLVAENIPRTSDGIPTLGMFFCMSIGLVCLSVLMTA
IVLNVGDNPKEVKMAKCLKKLLNSRFLCLNHKTHNKPRSGSTNDKEDYENEDNVCEKLRY
WRRLAKLLDRIFLVIYLILAILITIYIYIQEPAIKKFIGHESGH*
>m.10491 TR11525|c0_g1_i1|m.10491 TR11525|c0_g1_i1|g.10491  ORF TR11525|c0_g1_i1|g.10491 TR11525|c0_g1_i1|m.10491 type:complete len:60 (+) TR11525|c0_g1_i1:61-240(+)
MKSQKSVKEKSLSENAKQCRKRKALRLDHLVESVNFREREVIRLHNEFQKAINEILKTD*
>m.10492 TR11526|c0_g1_i1|m.10492 TR11526|c0_g1_i1|g.10492  ORF TR11526|c0_g1_i1|g.10492 TR11526|c0_g1_i1|m.10492 type:3prime_partial len:137 (+) TR11526|c0_g1_i1:43-450(+)
MSIKTPPYVRLIKIRTANGDTKVLQFPRALDLDRPKRCRTAFTEEQLKKLENIYLNKKYI
TGVYREETAKLLGLSTKQIKIWFQNRRTKDRKETSISKSNDFDNDEKDNHSQKSHFTNHL
FYNDDQYIKSMVNHKT
>m.10493 TR11527|c0_g1_i1|m.10493 TR11527|c0_g1_i1|g.10493  ORF TR11527|c0_g1_i1|g.10493 TR11527|c0_g1_i1|m.10493 type:3prime_partial len:53 (-) TR11527|c0_g1_i1:2-157(-)
MMKSLSQYPKKLKLFRLLNKIKYQNKGNRPCPPWTLSHRSFPENQELKQSIQ
>m.10499 TR11533|c0_g1_i1|m.10499 TR11533|c0_g1_i1|g.10499  ORF TR11533|c0_g1_i1|g.10499 TR11533|c0_g1_i1|m.10499 type:5prime_partial len:63 (-) TR11533|c0_g1_i1:836-1024(-)
IHMRTSKKIIEIKMKFYLNFFHFSIIHFCHENFQNMHDSMPNLNSNDRLDSKPIISVINL
FL*
>m.10497 TR11533|c0_g1_i1|m.10497 TR11533|c0_g1_i1|g.10497  ORF TR11533|c0_g1_i1|g.10497 TR11533|c0_g1_i1|m.10497 type:complete len:300 (+) TR11533|c0_g1_i1:52-951(+)
MTTNVFQKFEKLEKIGEGTYGTVFKAKNRESFEIVALKRVRLDEDDEGIPSSALREICLL
KELKHPNIVKLIDVLLSDRRLTMVFEYCDQDLKKYFDSCNGEIDQNTVKSFMYQLLRGLH
YCHSHNVLHRDLKPQNLLINDNGELKLADFGLARAFGIPVRQYSAEVVTLWYRPPDVLFG
AKLYSTTIDMWSAGCIFAEMSNGGRPLFPGNDVDDQLKRIFKFLGTPTEETWPGVTQLPE
YKQFNYYTCNPNWSQGVPKLSSKGRDLLQKLLVCCPADRLNSDLALNHAYFESFHDRNE*
>m.10500 TR11534|c0_g1_i1|m.10500 TR11534|c0_g1_i1|g.10500  ORF TR11534|c0_g1_i1|g.10500 TR11534|c0_g1_i1|m.10500 type:internal len:190 (+) TR11534|c0_g1_i1:1-567(+)
IIMGNDVAILTPYKVVWNNSQVNNYISYRLINSNDPLLDCSDKELIDILTAIIKKIFQRD
FTPQEVLFSSWINMSIATSNQKIKPIVSFEQSILTDGVETFQIINYLSRDEYQPLFPFEE
SIAGIYSNLHNETMRIPIDLHQNTSKIYAIQLDNLDRKLSTDTIKTKYQDVLSNDIIQTK
SKCLNNEIP
>m.10501 TR11534|c1_g1_i1|m.10501 TR11534|c1_g1_i1|g.10501  ORF TR11534|c1_g1_i1|g.10501 TR11534|c1_g1_i1|m.10501 type:internal len:447 (+) TR11534|c1_g1_i1:1-1338(+)
LNNEIPELLYNSNNSFTMLSDEINTKDLSQKDSSNFSLLCDTKYCSENAICQNMMFGKCC
KCKTNWIGDGTKCFSLPSNSPWRINYEGKLLVENDNEKLDEQMFRLTKVMNLSQDSERVF
VNVDYSKNLNFMLTSFSMPTLFLLPMWITATPYDGGRNLIQLTGGSIQSYKSHCGLGKLA
TFYTEGQSSQLDQNLKGKWNFFVKAFGSQNIIQKLTDLDGESQIYTLEFRRNNEVNIDSD
ISVIIGNEKLIFNCRTIIKIDRGCLQEPDLENRKMYLIIQRISLGMTEENGAFYVGKALV
TTNPCLISEAACPKPNSICMSDNVFSKYRCICLPGYSMTNNICEKTYSTFICTPLCHIQA
TCFENNKCICNTGLQGDGYHCFNCNLCDRNAECFPQTRKCKCKPGFIGSGYKCREKINFQ
KCNGIECHQNAFCVNKSCICQANSTG
>m.10507 TR11536|c0_g1_i1|m.10507 TR11536|c0_g1_i1|g.10507  ORF TR11536|c0_g1_i1|g.10507 TR11536|c0_g1_i1|m.10507 type:complete len:62 (-) TR11536|c0_g1_i1:4-189(-)
MSRNSGKKEETHVKSQKVQMTEVKRLQGQLQSYGLPISSRGRRSGFIGPVNWRYCRPNGC
W*
>m.10508 TR11538|c0_g1_i1|m.10508 TR11538|c0_g1_i1|g.10508  ORF TR11538|c0_g1_i1|g.10508 TR11538|c0_g1_i1|m.10508 type:3prime_partial len:74 (-) TR11538|c0_g1_i1:1-219(-)
MHTDVRWLSREKFLQRFRDLVDDIKVFLISRGEEDEQLEDENWLLNLAFLTDITLKLNDL
NLELQGKETMYFT
>m.10511 TR11538|c1_g1_i1|m.10511 TR11538|c1_g1_i1|g.10511  ORF TR11538|c1_g1_i1|g.10511 TR11538|c1_g1_i1|m.10511 type:5prime_partial len:79 (+) TR11538|c1_g1_i1:3-239(+)
LLIIIPFKGKNRVEDIFSSAKTFLKSIQIPLFKLVSITSDGAPAMVGRHKGFINLCRGDN
DFPDFLSYHCHLSASIMC*
>m.10512 TR11539|c0_g1_i1|m.10512 TR11539|c0_g1_i1|g.10512  ORF TR11539|c0_g1_i1|g.10512 TR11539|c0_g1_i1|m.10512 type:complete len:164 (+) TR11539|c0_g1_i1:131-622(+)
MPRDPRLIKKISTGGLSSYRDQQFKGSRNEQEKALLNSCTLYIGNLSFFTREEQIWELFS
RAGKVKRVIMGLDKFKKTPCGFCFVEYYNRDQAENAVCYINGTRLDDRVIRTDWDAGFKE
NRQFGRGRTGGQVRDEFRRDYDSGRGGYGKIVQQKLELTEDVS*
>m.10521 TR11541|c0_g3_i1|m.10521 TR11541|c0_g3_i1|g.10521  ORF TR11541|c0_g3_i1|g.10521 TR11541|c0_g3_i1|m.10521 type:internal len:90 (-) TR11541|c0_g3_i1:1-267(-)
NAAGEGGPIGNAAGDGGPIENAAGEGGPIGNAAGDGGPIENAAGEGGPIEIAAEETIAIE
KVFFSPEFISRVCDHHVSEIMKKYKSGVV
>m.10535 TR11553|c0_g1_i1|m.10535 TR11553|c0_g1_i1|g.10535  ORF TR11553|c0_g1_i1|g.10535 TR11553|c0_g1_i1|m.10535 type:complete len:60 (+) TR11553|c0_g1_i1:392-571(+)
MNDIHENGYTGQQKKDFVWKFLGIYMMLVPNMAAEVLYRAIYSRLEVHDNCLLYVDYGI*
>m.10540 TR11560|c0_g1_i1|m.10540 TR11560|c0_g1_i1|g.10540  ORF TR11560|c0_g1_i1|g.10540 TR11560|c0_g1_i1|m.10540 type:complete len:77 (-) TR11560|c0_g1_i1:163-393(-)
MFLYTILLHSLSSTTFQNLQFLAKVSTSSISLTQVLIPKFNQFIELLKISKVFWDSFLKL
VPSKSSKYKLFVFPFI*
>m.10541 TR11561|c0_g1_i1|m.10541 TR11561|c0_g1_i1|g.10541  ORF TR11561|c0_g1_i1|g.10541 TR11561|c0_g1_i1|m.10541 type:internal len:92 (-) TR11561|c0_g1_i1:1-273(-)
YQLGQDVIQSRTLEPVTVIIIEYDNEKWVKDKWTNKTGEYNIDTGYFETKTRIAKGYNGN
VQVLYATTTSQTITKMTHVCKIQKVVVIEQI
>m.10543 TR11562|c0_g1_i1|m.10543 TR11562|c0_g1_i1|g.10543  ORF TR11562|c0_g1_i1|g.10543 TR11562|c0_g1_i1|m.10543 type:5prime_partial len:74 (-) TR11562|c0_g1_i1:445-666(-)
LHNQQTRIFPIIIIKIIMNDNIPNNPYSGVVLKYFQRDLRFYTGNLNKIGNNYVNFYSSV
FLVITNFVNFLLV*
>m.10545 TR11564|c0_g1_i1|m.10545 TR11564|c0_g1_i1|g.10545  ORF TR11564|c0_g1_i1|g.10545 TR11564|c0_g1_i1|m.10545 type:complete len:185 (+) TR11564|c0_g1_i1:118-672(+)
MSEYKIVVVGAGGVGKSALTIQLIQNHFVEEYDPTIEDSYRKQMMIDGETCQLDILDTAG
QEEYSAMRDQYMRTGEGFLCVFAVNNQKSFEEIPNYRDRVKRVKDAEEIPMVLVGNKVDL
ANRTVIKSTGKAMADDFSIPYVETSAKTREGVDEAFYTLVREIKKYKDKKDREKKKRKKK
CTIL*
>m.10550 TR11567|c0_g1_i1|m.10550 TR11567|c0_g1_i1|g.10550  ORF TR11567|c0_g1_i1|g.10550 TR11567|c0_g1_i1|m.10550 type:5prime_partial len:50 (-) TR11567|c0_g1_i1:202-351(-)
RLSITEAILLYPELIQNDARTVTALPTTQVSVEHSFRDFGSLNLIFEHL*
>m.10551 TR11568|c0_g1_i1|m.10551 TR11568|c0_g1_i1|g.10551  ORF TR11568|c0_g1_i1|g.10551 TR11568|c0_g1_i1|m.10551 type:3prime_partial len:54 (-) TR11568|c0_g1_i1:2-160(-)
MFKSETITIKLKHLLSSYVGQLRGRKKLMNIKQSCKYNSRVILIIDTDIHFII
>m.10554 TR11572|c0_g1_i1|m.10554 TR11572|c0_g1_i1|g.10554  ORF TR11572|c0_g1_i1|g.10554 TR11572|c0_g1_i1|m.10554 type:5prime_partial len:312 (+) TR11572|c0_g1_i1:2-937(+)
EKQRGAVRRSYRNLYKSYMSMSNDMKTCWVCYNSDNDEPNLSWIKPCRCKGTTKWVHQHC
LQRWVDEKQRGDTNTKVNCRVCNTQYNIKYPSPGLLLYFLETADNYIYKICPFFAGGLVI
TSLYWSGVTYGAVSIMQVMGHAEAVQAMEQMDPLVLLIGLPAVPIMLVLFKLIKWDEFLL
SLWQKYSFKIPYLKKLFGADEIPADIPEWRHQYNLQFPLSANNNIPRLIVDALLMPSIST
IIGRLLFSHIQPKWQRSALGSVIFILGKGLLNIFYQQKKYLRNCRRQILDFDENAAQNIL
TNLANSNANME*
>m.10559 TR11575|c0_g1_i1|m.10559 TR11575|c0_g1_i1|g.10559  ORF TR11575|c0_g1_i1|g.10559 TR11575|c0_g1_i1|m.10559 type:complete len:188 (+) TR11575|c0_g1_i1:132-695(+)
MSEDYVLPAVASQMRNPTNPVVFFDVSVGGQDIGRIQFELFADVVPKTAENFRQFCTGEH
RKDGVPKGYKDSTFHRIIKEFMVQGGDFMNNDGTGVYSIYGGGMFADENFDMKHDSAGKL
SMANSGKDSNGCQFFITCAPCEFLDGKHVVFGQVVDGMLVLKKIENVPTGPNNRAKIQVV
ITNCGEM*
>m.10568 TR11579|c1_g1_i1|m.10568 TR11579|c1_g1_i1|g.10568  ORF TR11579|c1_g1_i1|g.10568 TR11579|c1_g1_i1|m.10568 type:internal len:87 (-) TR11579|c1_g1_i1:2-259(-)
KMKISCFSKHEKIEKEISVYFRSKLTKVIPENHQYLQAGDALICVNIGGGYPKPTVKWII
PEIFRENFTTFFDIIYDKNQPILRIL
>m.10570 TR11583|c0_g1_i1|m.10570 TR11583|c0_g1_i1|g.10570  ORF TR11583|c0_g1_i1|g.10570 TR11583|c0_g1_i1|m.10570 type:complete len:449 (-) TR11583|c0_g1_i1:1004-2350(-)
MTTEQLILSQNQPFAYKPSGRLPDPPIFNVKGYKYTVPPYYGFTHSETQWIVNMIKGNNW
ERIIRVLNSNPDYLNNTYCQYPDSPEPLLGQPMFHRKAVLYLTPLAMAIYFRKYKLATKM
MEYVNNIGQIVVDVNQQCYVTNYLERFENRNDIMVIYPFCIVFRRECFECIKPMMKCGWM
PQESIELPYRRIFQIFIFSYKDVIEYCLAQMVMKPNLRLSKMVENLLESFHDNFTLLKFE
KVLYKDENNQDVIDMVSIPRRLLKYILYYDKDLRILSQIIAAIKFIQKFGFYMGPRRDSF
EIDFKPPVTGSDEQNMINDQDNSIALLLAICYQADLKGHSQSKNKLLDILSHILIDTKWF
VHFLIKDSKSLSNYFMSLTERVDNISSSIDSVRTRITYLIDISEVNFKIVEELYNPLYPK
NSWKDNLSIYLDKNSSQSRTEFHSRTPS*
>m.10574 TR11584|c0_g1_i1|m.10574 TR11584|c0_g1_i1|g.10574  ORF TR11584|c0_g1_i1|g.10574 TR11584|c0_g1_i1|m.10574 type:5prime_partial len:62 (-) TR11584|c0_g1_i1:152-337(-)
QEPLLIKGYNKMWSESLNYQDDFNYNLGCSYWGVYDMPYIRGGQHAIYINSAQSFKFYHC
D*
>m.10575 TR11586|c0_g1_i1|m.10575 TR11586|c0_g1_i1|g.10575  ORF TR11586|c0_g1_i1|g.10575 TR11586|c0_g1_i1|m.10575 type:internal len:180 (+) TR11586|c0_g1_i1:2-538(+)
EIIKQKLIIGYKDSLNCDEITNKYKQKMCELLINIDREMKFNKMKFRSWYDTDNEKRQST
LKATINKSIDKILNFLQRYVGNRVIKSSHFEDIIKQHITCLLSEYLNAIILNIRYELDIN
EIANESIRRMFIRNVLINYVDAKSGFHKVNDENSLSNDVTNEFLEKKIIEDELIEILYR
>m.10576 TR11588|c0_g1_i1|m.10576 TR11588|c0_g1_i1|g.10576  ORF TR11588|c0_g1_i1|g.10576 TR11588|c0_g1_i1|m.10576 type:internal len:93 (-) TR11588|c0_g1_i1:1-276(-)
GNAAHLLDAANFAKEAWDAIPAETIANSLAKTETMTPTPVPVENSENEWINEIISMSAKA
SIETDVNDATNFERIDEENTEEYVQETPKDAD
>m.10580 TR11589|c0_g1_i1|m.10580 TR11589|c0_g1_i1|g.10580  ORF TR11589|c0_g1_i1|g.10580 TR11589|c0_g1_i1|m.10580 type:5prime_partial len:53 (+) TR11589|c0_g1_i1:3-161(+)
NLRLGGGIGRDKIYFERYKAENHRKESAEIVFGKKLSGERWYETDNEKIIKE*
>m.10582 TR11591|c0_g1_i1|m.10582 TR11591|c0_g1_i1|g.10582  ORF TR11591|c0_g1_i1|g.10582 TR11591|c0_g1_i1|m.10582 type:complete len:54 (+) TR11591|c0_g1_i1:47-208(+)
MCGQSQFSKYLLDPPIDLGWAPLNYTIEIENTKIYIILPDLLNTKIYISDHNK*
>m.10586 TR11600|c0_g1_i1|m.10586 TR11600|c0_g1_i1|g.10586  ORF TR11600|c0_g1_i1|g.10586 TR11600|c0_g1_i1|m.10586 type:complete len:304 (-) TR11600|c0_g1_i1:69-980(-)
MDQDKLDTDIDVFEEPKSNKRNVVIDSFSLPLGSRTVDSTITLTSSNNKIDNIKSWSLNT
YKCTKQIIQEKLGKASKTIDVDLEIRIDKLRDLQKRYSSMLEITTKILNNFKILVENQKD
LAEQFSELGQQQPELISEFETNANLQRVLQKQGEHLIHMLHFFCESVNTLISKTMSDTML
TIKKFENSRIEYDAYRHELIDTTKLRSTDPNVITKSLELKEKVIDKQKMYDQFRSDVDIK
IKFLEENKNRVMHKQLVMFNNAISSYFTGNKIEMEASIKQFNLSFKNSNNLSTSWLEDIN
IKN*
>m.10589 TR11600|c0_g2_i1|m.10589 TR11600|c0_g2_i1|g.10589  ORF TR11600|c0_g2_i1|g.10589 TR11600|c0_g2_i1|m.10589 type:complete len:65 (+) TR11600|c0_g2_i1:79-273(+)
MFISSSQDVDKLFEFLKLRLNCLIDASISILFPVKYEEMALLNITSCLCITLIFFKKFYF
YVNV*
>m.10591 TR11601|c0_g1_i1|m.10591 TR11601|c0_g1_i1|g.10591  ORF TR11601|c0_g1_i1|g.10591 TR11601|c0_g1_i1|m.10591 type:internal len:99 (-) TR11601|c0_g1_i1:1-294(-)
ALVKTTDDKKITYDKDQVYVSQRVKVPCRAENICYVSVDRDVKGDVVFEPNPDFIKKNKM
PISNCVSKPINGRIPIRTCNTDIKKRIIYPNTKIGTIS
>m.10594 TR11609|c0_g1_i1|m.10594 TR11609|c0_g1_i1|g.10594  ORF TR11609|c0_g1_i1|g.10594 TR11609|c0_g1_i1|m.10594 type:3prime_partial len:64 (+) TR11609|c0_g1_i1:133-321(+)
MMCIILINGGCCIVDECVHHSAPKAGIQDEELQSPAGPGKEMQLARDVHKFSRVPWLIKR
CYL
>m.10596 TR11613|c0_g1_i1|m.10596 TR11613|c0_g1_i1|g.10596  ORF TR11613|c0_g1_i1|g.10596 TR11613|c0_g1_i1|m.10596 type:complete len:282 (+) TR11613|c0_g1_i1:142-987(+)
MVSYEKFNEIANFLLGKTKFRPKIAVICGSGLGGLVDLVSDKQIIPYSEINGFPKSTVAG
HAGNLVFGHLGGKEIVLMQGRFHPYEGYTTQTCVIPVRVLNLIGVKFLLLTNAAGGLNPI
YKVGDMMIIKDHINFPGLCGFNPLTGPNEDKFGERFIPLSDAYDKNLRMKAKEIANKLGE
DKRVHEGVYAMQLGPAYETVSECKMMKMLGGDACGMSTTHEVIVARHMGMSVLGISLITN
ECVLEHDSEKKANHLEVLAVAKERAQIMQTLISKLVEILQI*
>m.10597 TR11615|c0_g1_i1|m.10597 TR11615|c0_g1_i1|g.10597  ORF TR11615|c0_g1_i1|g.10597 TR11615|c0_g1_i1|m.10597 type:complete len:1249 (+) TR11615|c0_g1_i1:97-3843(+)
MKFSDKLIGADLNISNEKSKVTRKDGCDPINSGTIVFSSQPLNVKRVQSFIIDFNFKLYG
FGKIGITSKNPFNVDFSKSHDVRNFCTMDIQNQNQISITEFPLFNTVTNSYKNIENQTEI
SENTQIHLLLILNSSGEVHYFINFSYKGILFSDSFSGVSLWLFFDVSGCATGVSVIEFNG
APDPGISWNHDSFNTYYNECCHVCALCCQSNLTIIHTSRLDEVLCEIFDFKTFDELLDSR
RIGLKTVCNYETGNFVPNGFTKKTVEKPILENKSNWGYIGQADQIAYRDNSSIQLFDNRM
VRPQEKLSLFEAEKLGYTVFKKMSKINENEIKKPPVNEIPFTDLSNQLPSSLKEPMEELS
SFLEIEQIALIEKLILFFMHNNEIKINGEKVKDNKKQLGKGERTYSTDIVDENSIVKNCE
VNVDITIYRSLIQFQICLAVGIRDPGAHILTIDIDHYVVNLKESTQNGLINTLEQWLWIL
YQKGPDQVGPKSVIIILCYNRATLDVLTSEKLIPNIQIIKKIAAEVCNRHDYRTIMYGEP
IIFCPSSTNKTEKVDSIKASICNCICNSENVSRLFPKKWIKFANAILELNIQQTKLLSFS
QICQMTDDHDCNNVDDLVTILNYLCHLGVIQWVGDKSYQSLDDPPPVNNSKLMDAQASVV
ITDKHWLLKTIYGLEKDCKNHSNSMDTLETVLKSYSYHRLLFILLLKYPMLAVESYKRNK
TWTIFDYPLVPPMELFPISSTDKGVTIYFLFNQPIPWISYLSLLLASSRMSSDHDVILFD
DSNGSIHIELEDSHEMVIYRISSTILAIQIYSEKYVKIKSEFLIRVRQFMEQCIYQVASK
NLHRFTGHSAVKCPCNSPCANHNKRKCHLNYSCLHFLYLDEVLCNQAVFCGRRRIMTTPW
RELFPSVISKKCSDELRLDIIHTKVASNTIWNTESQLGCYLPQWMRTAAKYLSTEGSTFS
WKTLAMKLGYNEKIKKFEEDPNPALTMLVDWITTSGNNQLSVDFIILTLQEAGQYQISDI
IESDPECQWLQPQIFISYQWHNQKEAREISDYLHKVGYTTWMDVGQMGGGDLLMHRIERA
IRGCKVLIACISPRYIMSTICHREIVLADLLKKPIIPVMVLPVPWPPPGGTGLMLAPYIY
IDLFGVGGHGGTGLKSDLTSRFTEIEAQVSKYCSPKCTNIENTTSCCINTSNISPEFSSK
PSTISAYESQSNELNTSSVHQPSALNNNQMPVASQTSIRECSSICTLI*
>m.10601 TR11617|c0_g1_i1|m.10601 TR11617|c0_g1_i1|g.10601  ORF TR11617|c0_g1_i1|g.10601 TR11617|c0_g1_i1|m.10601 type:internal len:126 (+) TR11617|c0_g1_i1:3-377(+)
SGQQDSFELLAYVMNHVYNEIRKHLEDNGKIQKRNMQEWLKENLPMRIIIEYEIRCSCEN
KVQVPLQSDLALHVAIPSKNTDSNLQSLVEQFFKEDDIEDYECDSEGCNGKGAKRYTRLL
QPLPR
>m.10605 TR11621|c0_g2_i1|m.10605 TR11621|c0_g2_i1|g.10605  ORF TR11621|c0_g2_i1|g.10605 TR11621|c0_g2_i1|m.10605 type:complete len:223 (+) TR11621|c0_g2_i1:172-840(+)
MSSHYRLIQNLKRQGVIKTPQIEKVLMDVDRSLFTHNNPYADSPQPIGYGVTISAPHMHA
IALEALKDHLKPGNSVLDVGSGSGYLTACMALLVHPDGKAIGVDHVNDLVKTSIDNCKKS
PEISSLLESKALQFHATDGRNGFPEHAPYDAIHVGAAADKIPDKLIEQLKVGGRFICPVG
ADGYNQSLVQIDKKSDGSFERKEMMGVRYVPLTDLKKQLGTF*
>m.10608 TR11622|c0_g1_i1|m.10608 TR11622|c0_g1_i1|g.10608  ORF TR11622|c0_g1_i1|g.10608 TR11622|c0_g1_i1|m.10608 type:5prime_partial len:51 (-) TR11622|c0_g1_i1:117-269(-)
IQDHISKCKRRELRPFGLRIKTNLRIPSNVSIIQTSKYSIDDTSSKKLLQ*
>m.10607 TR11622|c0_g1_i1|m.10607 TR11622|c0_g1_i1|g.10607  ORF TR11622|c0_g1_i1|g.10607 TR11622|c0_g1_i1|m.10607 type:3prime_partial len:62 (-) TR11622|c0_g1_i1:2-184(-)
MSVLSKRQSIQLMILLRKNFYSDFHHILKKIKKIRIIKEIRNLVLVIVTPTNQIKHIVAL
F
>m.10609 TR11624|c0_g1_i1|m.10609 TR11624|c0_g1_i1|g.10609  ORF TR11624|c0_g1_i1|g.10609 TR11624|c0_g1_i1|m.10609 type:complete len:57 (+) TR11624|c0_g1_i1:85-255(+)
MITIDEMDKSRKKKTILINRICISSNQSMIIQYFEIFTRNQFCIAVGDRNFAINKY*
>m.10610 TR11625|c0_g1_i1|m.10610 TR11625|c0_g1_i1|g.10610  ORF TR11625|c0_g1_i1|g.10610 TR11625|c0_g1_i1|m.10610 type:complete len:160 (+) TR11625|c0_g1_i1:143-622(+)
MASSVTSRLESKRQTIEDAYAPPANFLEIEVCNSQTHGIGKGRYTDYEVKLSTNLPVFKL
KKSTVRRRYSDFEWLRQELERDSKIIVPNLPSKAWARQLPFRGDNGIFDDDFIEERRKGL
EEFINKVSGHPLAQNEKCLHIFLQSDEIDKDYIPGKVKN*
>m.1047 TR1163|c0_g4_i1|m.1047 TR1163|c0_g4_i1|g.1047  ORF TR1163|c0_g4_i1|g.1047 TR1163|c0_g4_i1|m.1047 type:5prime_partial len:58 (+) TR1163|c0_g4_i1:2-175(+)
FDNQPIFDNQPIFDNQPIFDNQPIFDNQPIFDYQPIFDNQLIFDNQIVILILDIHFV*
>m.10617 TR11644|c0_g1_i1|m.10617 TR11644|c0_g1_i1|g.10617  ORF TR11644|c0_g1_i1|g.10617 TR11644|c0_g1_i1|m.10617 type:complete len:246 (-) TR11644|c0_g1_i1:593-1330(-)
MGNYCFGRVDDPESPRSAQRRSTITNNSDSGNTRLRNPSVRHRNLFHEYYLHQYYENDPI
FHPTPGVSRPMSQLTEEEQIIIATRLGLLNSLAMFIYDETKKEKFVECIICMCDYVEGEE
CRHLPCLHTFHRKCIDEWLLRSFTCPSCLEQVDMVLLSNQTVKTKPLNQESGDVGKKRKR
RSASSVDSGSQRISRQSRLSQKSKAESTGIRCSPQREVNMGSSAAGVNEDSNSASALLLH
ETNNS*
>m.10619 TR11645|c0_g1_i1|m.10619 TR11645|c0_g1_i1|g.10619  ORF TR11645|c0_g1_i1|g.10619 TR11645|c0_g1_i1|m.10619 type:complete len:191 (-) TR11645|c0_g1_i1:22-594(-)
MGSIASKFNKIFKDIGSGQPRRILMLGLDAAGKTTVLYKLKLNECVNTIPTIGFNVEEVK
VGKGLTFTMWDVGGQEKIRPLWKHYLTNCHGLIYVVDSSDVERLNEAKEELFTIANMEEM
KGVPVVILANKQDLPHAKTPTQIAEKLNLQKLERHHKWHLQACCAVSGDGLYEAMKHVGQ
LSTEYMKSPK*
>m.10621 TR11646|c0_g1_i1|m.10621 TR11646|c0_g1_i1|g.10621  ORF TR11646|c0_g1_i1|g.10621 TR11646|c0_g1_i1|m.10621 type:5prime_partial len:174 (-) TR11646|c0_g1_i1:171-692(-)
SKRKVVLSNRCNVPSNMSDSNDEDFSINETDYGLSKIKKVDVAKKYSKKSMMGKLHARRE
YSNEQERVRRQKLRLCRENFRQLCPSAYLSHVREGSGSSKRQPTRIEVLKGVLNYLEDTD
KIEQYTFSLINELKTLDKTMAEFLDHYEMMGINFPSNFKQDLLNSTSFSVRSF*
>m.10622 TR11647|c0_g1_i1|m.10622 TR11647|c0_g1_i1|g.10622  ORF TR11647|c0_g1_i1|g.10622 TR11647|c0_g1_i1|m.10622 type:complete len:99 (+) TR11647|c0_g1_i1:221-517(+)
MKLITLTLLVLVTFSYFHESESIVLLCIKYSEAQLTEFRKLGCTVKFRSESKCYQPAFCP
NSCTGFLGEIHAVGTSWGNPACHCRAGSEGPEVDCDGK*
>m.1048 TR1164|c0_g1_i1|m.1048 TR1164|c0_g1_i1|g.1048  ORF TR1164|c0_g1_i1|g.1048 TR1164|c0_g1_i1|m.1048 type:complete len:211 (+) TR1164|c0_g1_i1:83-715(+)
MISGIRKLVVSSLFRKNTYLSFVSSRLCSDQPTSNKHVETTDLDESLKQLKEENIKLMDV
FKDTEDKYKRALAECENVRQRMTRQVEEAKIFGIQKFCKDLLDVADILTTATQAVKPEEL
SKNQYLKQMYDGLQMTESQILQVFARHGVERIQPQIGEKFDPNFHEAMFQIPIPENKEKC
EVQGTVAVCSKVGYKLYHKTLRPATVGVFQ*
>m.10623 TR11650|c0_g1_i1|m.10623 TR11650|c0_g1_i1|g.10623  ORF TR11650|c0_g1_i1|g.10623 TR11650|c0_g1_i1|m.10623 type:complete len:190 (-) TR11650|c0_g1_i1:64-633(-)
MLTTNLLFCFGAFFLQVFCLDDTLKNSLLKGHNDYRRTIALGNGGQTTASNMRELSWDAD
LEAKAQRHAEKCTINHDTYADRQTSSFKMVGQNICLSPDENVCQGLWYAEKDNYKFPTQQ
CSKVCGHYTQMVWASTYKMGCGKALCNGLISLVCNYGPAGNEQGADPYTEGFPAAECPPG
TTKNNGLCS*
>m.10627 TR11652|c0_g1_i1|m.10627 TR11652|c0_g1_i1|g.10627  ORF TR11652|c0_g1_i1|g.10627 TR11652|c0_g1_i1|m.10627 type:5prime_partial len:404 (-) TR11652|c0_g1_i1:7-1218(-)
GLSCVMSVTSALYHVGNIVKQTFKSYIKGLKYSALSEIIFLGHLFLISAMVCRLIGFIGF
VVNKSVNTRVILYKLEESFIIIAVPLLWMGLLFYASAIKLTGPCVTMIIKLLVGDIVRFS
IIYSIAILLFGQVFYVLFKDLKAKGITSFDDVTSTIITIFQMTLGEFKKIVQLLFQLSSG
PETSELQVDQLNYIRYVTLGKIIFVIFMIAVPILLLNMLIAMIGRTYNEVFSSSEREWIA
IWAKVVLTLERTINNKDLIKLRKLYSMPFPKKPHRETGLMIIQANDKTNAHQRKRSVANW
KKLYRKLQRHLNEKDDISIDATAWLSQLTEEINIMETLNNLNSSRQSSQFKKDKIKDMEE
NHLNEDNITEAINNLTINQLSSRVSNGDIKVDLKNAQQTIENS*
>m.10629 TR11659|c0_g1_i1|m.10629 TR11659|c0_g1_i1|g.10629  ORF TR11659|c0_g1_i1|g.10629 TR11659|c0_g1_i1|m.10629 type:3prime_partial len:72 (+) TR11659|c0_g1_i1:62-274(+)
MILQNNAVIQIVGPSGSGKTYFVCKLLQSDLFQTKFKRIYWHQGNGCGGETGLTEGEFCK
LKKITIIDGFD
>m.10630 TR11661|c0_g1_i1|m.10630 TR11661|c0_g1_i1|g.10630  ORF TR11661|c0_g1_i1|g.10630 TR11661|c0_g1_i1|m.10630 type:3prime_partial len:58 (+) TR11661|c0_g1_i1:135-305(+)
MILFCLIFGLLIILCYLYIFQRKTKELKKTSIEYGWPIVGIIPKIKGAMQNYLLKLG
>m.10631 TR11663|c0_g1_i1|m.10631 TR11663|c0_g1_i1|g.10631  ORF TR11663|c0_g1_i1|g.10631 TR11663|c0_g1_i1|m.10631 type:5prime_partial len:389 (+) TR11663|c0_g1_i1:3-1169(+)
TMVRRSYRNLYKSYMFLFGKKPDIDIELVNDGNRKVVQSLNGDNEFLVYYDGETVTGKVN
INVHSGKKLDHQGILIELIGRIEFMYERGSSHEFLNLEKDLARAGILNSGRISYPFEFKN
VRKQYETYRGVNVNLRYFLRVHVTQRLTNIVKELEFEVHTLSRYHEIGEPIRMEVGIEDS
LHIEFEYSNIKYHLEDVIIGKIYFILVRVKIKHMDIQIIRHEMVGKGPSVFAESTYLNKY
EIMDGAPVRGECIPVRLFLKDIKELRPTMQDVGNFFSVRYFLNLVLTDEDDRRYYKQQEF
FLYRRSDKKHASIAGSSAIVKNLIQQGQLKNFNLPNRPDLLETSKEKSLNGKFDDKSDFG
NSGSNEYSDESSVSSLKSPDITENCESH*
>m.10633 TR11665|c0_g1_i1|m.10633 TR11665|c0_g1_i1|g.10633  ORF TR11665|c0_g1_i1|g.10633 TR11665|c0_g1_i1|m.10633 type:internal len:94 (-) TR11665|c0_g1_i1:2-280(-)
QTIPNFVNHILYFYNFFTSLSLMVYLMARGIYSLGTVRANRIPNCKLPTKKKQRVKKKHL
KVIPQNSLEQHTVSILSQFCGKTQRPTLALSLS
>m.10637 TR11668|c0_g1_i1|m.10637 TR11668|c0_g1_i1|g.10637  ORF TR11668|c0_g1_i1|g.10637 TR11668|c0_g1_i1|m.10637 type:complete len:208 (+) TR11668|c0_g1_i1:49-672(+)
MSFYSSNIQAFNNINWNSTEPLTLSDIKKMRKEFWETAYAYEGYKDTWDVLKLCIEHIEN
RRYEQAQELLLFQGITIPNGNLTECYNESGYKFEIPNYVLSLPKNLKTEAEKRDKELPTG
NEEYFSTLTVRLSDLRSFTLQVEYDDTVGNLMNKLGKYCDIPQGDQRWYFDGKALRKDVL
IRKYQIHPQYIVQVIIHKPKRPENFDS*
>m.10639 TR11670|c0_g1_i1|m.10639 TR11670|c0_g1_i1|g.10639  ORF TR11670|c0_g1_i1|g.10639 TR11670|c0_g1_i1|m.10639 type:5prime_partial len:53 (+) TR11670|c0_g1_i1:1-159(+)
ISMEKIEIRILLQHYWKQHFNASAAAKKICEVKDENLVHNHIKFDCACLRIF*
>m.10640 TR11671|c0_g1_i1|m.10640 TR11671|c0_g1_i1|g.10640  ORF TR11671|c0_g1_i1|g.10640 TR11671|c0_g1_i1|m.10640 type:complete len:90 (-) TR11671|c0_g1_i1:378-647(-)
MKFVIFFLIAICFSPIFSKTLNSKEADIVANDDKKNEGILNAEVKGAWTRCSDGQVRLCH
GNICYTCAYIFWSYWGRTCEPRDFRCWRS*
>m.10643 TR11672|c0_g1_i1|m.10643 TR11672|c0_g1_i1|g.10643  ORF TR11672|c0_g1_i1|g.10643 TR11672|c0_g1_i1|m.10643 type:complete len:419 (+) TR11672|c0_g1_i1:81-1337(+)
MFWSSFFTIFTLIGFLEARMGLFEVTLTNEKQAKDFIELSQKLKLDLWKHPSVGQPVKFS
TQSDAEHIKYIKSHLVELNLDLRIINENLDDTINKEMKDNAVQRAHSQFRSAGAEGIHTY
FAPHKEYNNWLESLSGQNPKIISLVNIGKSYEGKDMNVIKLSTGSKKEAIFIDGGIHARE
WLGISSVVWILNKMISGFNSKNQDVLNILNRFEVYVLPITNPDGYEKTRKGGQNRLWRKN
TMPVENGCFGVDLNRNFDADFGKSGVSFDPCNIIYPGQKPFSAPETINFRDFVLSIKDKL
KLFLSFHAYSQLLLTPWAYTKTPPPDNDEIMRVGNLMAESIYNKSGKKYQVGSPANILYS
ASGGCFDWVKKVGVKYSYTFEVRPDNHDRTGFLAPIEWINPAGDELYEAVITAAKSVK*
>m.10650 TR11676|c0_g1_i1|m.10650 TR11676|c0_g1_i1|g.10650  ORF TR11676|c0_g1_i1|g.10650 TR11676|c0_g1_i1|m.10650 type:complete len:430 (+) TR11676|c0_g1_i1:189-1478(+)
MFNNFQLFILSLFYVLEMYTTASNTNIFHKDHQKIIAINGSDALMKCNILVNLNLSQYMN
ISWIKSPRQILTRGFYRVTENTRFHPQSPAILNTQSFNLKISPVILADEGQYRCNFIFGR
KIFVKEVTLIVQVPPKIIKHSSTMIKVDEGKRLKLTCTAFGKPQPNINWYFVTMPFGELK
LISIYQALGKFDTDINSSDGYLVIEKTNRKMGGTYRCIAESGLGRTYWDTKVLVLYPPEI
SMANEVITQNINQNTVIGCTLSSYPLGQINWYFENNSLKTNMCGLFTDKSAKYCMDEQRP
VTDSNEAIVTSSLNLMSLTKSDFGTYSCKSSTILGSAYGTTLLKITSAHTPDTDLLPFDY
KVYQKTFNGKLTTNQLITRSSTGFREANPKKISGHKSMELQQQSLNSAKISIHQLGLIIN
LLIHLLLSI*
>m.10654 TR11677|c0_g1_i1|m.10654 TR11677|c0_g1_i1|g.10654  ORF TR11677|c0_g1_i1|g.10654 TR11677|c0_g1_i1|m.10654 type:internal len:79 (-) TR11677|c0_g1_i1:1-234(-)
CLQPLHLKIRRSSIKKNSARTNDIQTKANIPLAATSPPGQSPGPVPDAQSQKQYPALLGI
YQWRKWKSPGWDLPATTP
>m.10658 TR11679|c0_g1_i1|m.10658 TR11679|c0_g1_i1|g.10658  ORF TR11679|c0_g1_i1|g.10658 TR11679|c0_g1_i1|m.10658 type:5prime_partial len:50 (-) TR11679|c0_g1_i1:103-252(-)
AVHRVKRASPHFGWLSPETQQRTGPPPPKKPEKPQIRLIGSQSVFTESV*
>m.1050 TR1167|c0_g1_i1|m.1050 TR1167|c0_g1_i1|g.1050  ORF TR1167|c0_g1_i1|g.1050 TR1167|c0_g1_i1|m.1050 type:5prime_partial len:51 (+) TR1167|c0_g1_i1:2-154(+)
ATKITEPIKSSGYSANKGGETSIQTITRSTIKWKPSEFIYLSNTNIIRQA*
>m.10662 TR11686|c0_g1_i1|m.10662 TR11686|c0_g1_i1|g.10662  ORF TR11686|c0_g1_i1|g.10662 TR11686|c0_g1_i1|m.10662 type:complete len:117 (-) TR11686|c0_g1_i1:764-1114(-)
MEATPISLNSPDIVKLKKVNEDLNVMNEETKMLLEAVNSLINEETELVTILFSEVDEKIQ
QISVELLHTKYSLKEILKSNGQIMQLDEQWFNIPEEKTRVINLINEDERMMLSRYF*
>m.10663 TR11688|c0_g1_i1|m.10663 TR11688|c0_g1_i1|g.10663  ORF TR11688|c0_g1_i1|g.10663 TR11688|c0_g1_i1|m.10663 type:3prime_partial len:85 (-) TR11688|c0_g1_i1:3-254(-)
MNKLAELKANYSHIDTPYDMVYSCSILNDANSTGNLMTCYLSKLLGITSAYIFPVFASFG
LFSNLLIFYIFSFKYSKKTRQTVL
>m.10665 TR11689|c0_g1_i1|m.10665 TR11689|c0_g1_i1|g.10665  ORF TR11689|c0_g1_i1|g.10665 TR11689|c0_g1_i1|m.10665 type:complete len:387 (+) TR11689|c0_g1_i1:72-1232(+)
MFASKSIDSQHLDLIHDVQYDFYGRRMATCSSDQFIKVWELMNDNEWHCTARLQGHVGSI
WRVAWAHPEFGQVIASCGFDRTIAIWEEINNSQNGQSTPGTSNWVRRTQLVDPRTSVTDI
KFAPRHLGMQLASCSTDGMIRLYEAQDVMDLSQWTLQYDFPTTITASCLSWSTSPVHSPM
LAIGNCKPNGENSPPVLIYELGEGQRIWERIEALTTVEGSVHDVAFAPYMGQSYHTFAVA
ADRLYVFYIKEKLGDGVQLGAGDRPSKYKIEMANGLESAGDKIWRVCWNVTGTTLTSSGE
DGTIRFWTRNYLLHWQQVGCIQPELFAPTVLPGNDDTIPDMIGSRNSSNNAINHIGSNNT
NPRNASATVQFHRRAPLPNRNEFVWH*
>m.1051 TR1168|c0_g1_i1|m.1051 TR1168|c0_g1_i1|g.1051  ORF TR1168|c0_g1_i1|g.1051 TR1168|c0_g1_i1|m.1051 type:internal len:123 (+) TR1168|c0_g1_i1:3-368(+)
QKATIENVRSELTKGNINELRLLQYLTDVIEYEIDFKLLQSIIPLMAKQRHKLEISKNQK
LINELFKKYSEHVKNNESWQRTMMIKVRLKNKIAIELIIRVHACAKVSKLIKIIKEKWPI
KL
>m.10667 TR11690|c0_g1_i1|m.10667 TR11690|c0_g1_i1|g.10667  ORF TR11690|c0_g1_i1|g.10667 TR11690|c0_g1_i1|m.10667 type:complete len:423 (-) TR11690|c0_g1_i1:240-1508(-)
MSNMSITSSSDEKVILTMINLSVIMLGTLGIILNGFSLHVLWKCMTTGQLGIKLVLVSDL
VVCVVYVVSNIQNNIANSITSDFLRIKQLVAISRLSIHISLFVSNWWIIALLVLRILTIF
SPKNINSWNKMLYHKIVYGLCWIAAIVIIVPLRFHEQYTRLIICVVPVVLVSLEAGLIIY
GIMRVKQSQMPSNVKTIKNSYQEVPCSSSTSSTYIKMQPTVNIQPPSKCTKPYNNIVLTI
LALALNYLILDCLQFIDALYSICTLGKNPLPMWFMFLINIFSLLKRIFNFVILCAKCRYF
RKIMHLKINIISRHFQRNHLKKRNPSNHIFEKINENWKGINRCSDCQKPVLFVKENEFVS
ESNLIGRLIETAPFPLKGLSNKTDIKKPENCAVNSYYSAFEVVPYMSQVSHQSNHQVLST
RY*
>m.10672 TR11693|c0_g2_i1|m.10672 TR11693|c0_g2_i1|g.10672  ORF TR11693|c0_g2_i1|g.10672 TR11693|c0_g2_i1|m.10672 type:complete len:466 (-) TR11693|c0_g2_i1:342-1739(-)
MKILFLIFLMIFACSALDSMSFFECEQTKACFKSSKACTTDNCEFGVTWKPVTYQDIEYI
EFEIIGTVYSENSYILVGFSQDNSLGNDGFVSCYIENKEVKMAAGYYESGDGLDSNININ
TDSSLLVTYNKNRYGGFYNEATKRLMCRFLRRTVPKSAVSQLKDLSAGNEYYLFSAKGNE
ASSFGYGPPSAGSLIFSEVPVDLSRGSFNVVRGTSTIDSSLAKTHGILMIIAWVFCSSVG
IILARYYKEMWPYTGIAREMVWFQFHRSLQGTCVLLSTVAFILIFIQVGGYSQLETLPYK
AHPILGIIVFILAFLNPLIALCRCKPSSKDRPWFNWFHFFMGSIAYCLSVPTIMIGMRLP
AAGLHLSRLDYPQWILIFFVLFQFAVEIILEIHGCLYYRRNKDKKHTYEMEMEEYQAALI
SNHAPQTKPIPPKQSGRMFKYFMLGLHATIAALVAMILVIIIAVN*
>m.10675 TR11697|c0_g1_i1|m.10675 TR11697|c0_g1_i1|g.10675  ORF TR11697|c0_g1_i1|g.10675 TR11697|c0_g1_i1|m.10675 type:complete len:149 (+) TR11697|c0_g1_i1:79-525(+)
MSSKYKQDMPPPGGYKPFDFFKREAKKPISGYKIFFGIYVVMGTTSYFYSKHRERLRFDR
HENSELRVALSPFLIAESHRAYLKHVNNLREKERELMGDVPNWEVGKWFTTPVYNNPRDL
HILTSAHEYLNHMPAETQRKHQYYFHFF*
>m.10678 TR11698|c0_g1_i1|m.10678 TR11698|c0_g1_i1|g.10678  ORF TR11698|c0_g1_i1|g.10678 TR11698|c0_g1_i1|m.10678 type:5prime_partial len:74 (+) TR11698|c0_g1_i1:1-222(+)
RNKLNGLLSQLNSTIFLENFIPNQTINQKLIQQGNQFCVPNFSFLQNNQNIECSMIYLLF
FLMTSFPLNLEDL*
>m.10677 TR11698|c0_g1_i1|m.10677 TR11698|c0_g1_i1|g.10677  ORF TR11698|c0_g1_i1|g.10677 TR11698|c0_g1_i1|m.10677 type:complete len:708 (-) TR11698|c0_g1_i1:59-2182(-)
MEKLKNTLNDLSLTNEEVNRLSEAFKKEEFRKLFREYAEELQDPENRRKYEEELTAMENE
RGMDVDFINPLPGHVLKTIQNSEKKVFINICQSDKIEKPSVTKTTKGDMRGANWSIPHSF
SQPREDVDKKNDSCLVYDVVFNVNAYQMGTKNPRYRKMLHDTALEGIEKMFKVNLDKINY
KILKLKMKGVPVATVIRKKRSDFDDKQTELKTRENDPLNFPYPEIKETTKTEYKVNEEKK
HDKSDEFTKPNYKIKYSNDFEMMNYVGEEIKHSIRPKRMIIEIKLPLISSANSVDLDIDS
RTLKLTSVKPVKYLLELKLSYPVLSDLGSAKFDKSTKTLKLDLPVEQIPEKLDSMNENLT
NISNNLIEEHPLELSEINKETNSQISTEMNVANLSSDIPGNIEENESEFHEESLPCNIDQ
YSDIKHEEFNEIERIVPDIDLKFRNNSKLGFFVCNIKNVEKSSLRFLWNSISTTQQEVII
SFSNCGQGGWKNLYKLPLTIDFKGEINSINNDLECFVSNENLVIQLPLLINSQFIQSITF
RNQIFQCNYENPVYFTDELWKLDTSHGIENDHETFQSVYGMVNKETLKIICAPIEFTIDL
EKEFPKIDENILSDNYDDETIHLEQKTMEINIENEDKTNIVEIKEMNENQNEITKDLLDS
MEKKSSEKTKDISSSILCSDYFEEKRSLEHRTDCPVELTSDLLFDLE*
>m.10687 TR11704|c0_g1_i1|m.10687 TR11704|c0_g1_i1|g.10687  ORF TR11704|c0_g1_i1|g.10687 TR11704|c0_g1_i1|m.10687 type:complete len:61 (+) TR11704|c0_g1_i1:68-250(+)
MGIIQEFDSILYPNCFVSLVIFLFGAQIFNVNSSCLPKRSWAAILAYESPSDLYGAPVIY
*
>m.10689 TR11706|c0_g1_i1|m.10689 TR11706|c0_g1_i1|g.10689  ORF TR11706|c0_g1_i1|g.10689 TR11706|c0_g1_i1|m.10689 type:5prime_partial len:278 (+) TR11706|c0_g1_i1:2-835(+)
NELFVQDLHVDKSEVDISPMAASGRVGRTLSKTTAKKQFLERNSRDIDLQGSNNLTIPKS
ISSSAPPALQDSFFDPQTDYKIVLFGASKVGKTSLIKRFIKGTFSDQYVPTIEDAYRQVI
SYNKQIFTLQIIDTSGSHQFPAMHKLSIETGNAFVLVYSIQSRSNLNELAEIFDDIKVSK
KSTINEVPIMLVGNKCDLIEGREVNFEEGKKLADEWMCGFMETSAKDSKNVKDLFQELLQ
MDSNHLFATLNRSQTANKSFRLLSHTSGKLNRKCDII*
>m.10690 TR11707|c0_g1_i1|m.10690 TR11707|c0_g1_i1|g.10690  ORF TR11707|c0_g1_i1|g.10690 TR11707|c0_g1_i1|m.10690 type:complete len:394 (+) TR11707|c0_g1_i1:131-1312(+)
MFNETENETITTVSEAFKISYCVITGLVIIIGIIGNSLVIYVVVRFSSMQTIANMHLMNL
SIADLVFLISGVIFLSTVIQKSFIFGLIGCKIYLIMTGVNSFTSTYSMTLMSIDRYLAVC
HPISSKSIRNTKMTKWIILGLWLFSFILMMPLMIYGNLNSWSEEEESKISNHSLIDYNFS
LISESEVEQLNKHACVINWNISGKVTSHGFTVYNFAFGFLCPVSIICILYPLVIMRLHTV
GPRNKSQERRDSNRRITRLVLAIIVLYIILWLPYWVLQLFIIFYNGEYSYSLKMLIVYLN
LAMLCLNYMNSTINPILYAFMSANFRSSFKQLIICYQSQPSTTGGVTTQAIQETINVTLH
KTVKLNNHQNVLLNQPLINKSCPSQRCAELVII*
>m.10693 TR11708|c0_g1_i2|m.10693 TR11708|c0_g1_i2|g.10693  ORF TR11708|c0_g1_i2|g.10693 TR11708|c0_g1_i2|m.10693 type:internal len:90 (+) TR11708|c0_g1_i2:1-267(+)
EKKLVTYTSKASFRRTMKIDKDLIAVQLNKETICLNRLSYIGQSLLDLSKLRMYQLEYRK
YRKENCKISIVAGDTNSFFLEVTDIKLEN
>m.10701 TR11712|c0_g1_i1|m.10701 TR11712|c0_g1_i1|g.10701  ORF TR11712|c0_g1_i1|g.10701 TR11712|c0_g1_i1|m.10701 type:5prime_partial len:51 (-) TR11712|c0_g1_i1:88-240(-)
NDFTGDQAENINAITHNQKKLLVEGLPKKAQDLINFQIRRFDGRNINEGY*
>m.10703 TR11716|c0_g1_i1|m.10703 TR11716|c0_g1_i1|g.10703  ORF TR11716|c0_g1_i1|g.10703 TR11716|c0_g1_i1|m.10703 type:complete len:78 (-) TR11716|c0_g1_i1:570-803(-)
MQIFAKTMDGKTVAFEVQKTEKVSDIKKKIQEKIGLSPDEQKLVYQGGILEDEKTVDEYQ
IAEKSVINVVARLRGGF*
>m.10705 TR11719|c0_g1_i1|m.10705 TR11719|c0_g1_i1|g.10705  ORF TR11719|c0_g1_i1|g.10705 TR11719|c0_g1_i1|m.10705 type:5prime_partial len:80 (-) TR11719|c0_g1_i1:884-1123(-)
FFFLKRKHDIYYRTINIIKTVQSIFISWLSTMTLPSGRRFVCRYLNNFMRIPGRRAAIAA
NAILVNMERVNTDSRLERS*
>m.10704 TR11719|c0_g1_i1|m.10704 TR11719|c0_g1_i1|g.10704  ORF TR11719|c0_g1_i1|g.10704 TR11719|c0_g1_i1|m.10704 type:complete len:278 (+) TR11719|c0_g1_i1:228-1061(+)
MLSFYVMKKLTGSTYFKLLLGSSLVFSCVLFIIVLIDSRPDLSTDFDMPVKYEVKFPTNL
PEVKQIVKVLSQYKKEHMNYVILLFGSAYIFKQSFGIPGSFLLNITAGALFGVPFAFFLV
SLLTGIGATCCFLMSRYFGRELVERFFPVKITQLRKLIEANEGSLFFYLLFLRLFPMTPN
WLLNIISPLINVPLHYFFFSVFFGLMPYNYICVQTGNILYDLSSLESVFTLSILTKMAFA
AIAALLPGILIKLFKYRQTNLLPDGSVIVESQEIKID*
>m.10712 TR11720|c0_g1_i1|m.10712 TR11720|c0_g1_i1|g.10712  ORF TR11720|c0_g1_i1|g.10712 TR11720|c0_g1_i1|m.10712 type:5prime_partial len:86 (-) TR11720|c0_g1_i1:44-301(-)
DSFTTEISRKLCEVHSRVKYHFHMNYNNQIYSAEIDLGITTILILMRHGNENIHNKHSNY
LHHLSNVKISQNRSDQERIYFEYII*
>m.10713 TR11725|c0_g1_i1|m.10713 TR11725|c0_g1_i1|g.10713  ORF TR11725|c0_g1_i1|g.10713 TR11725|c0_g1_i1|m.10713 type:3prime_partial len:68 (+) TR11725|c0_g1_i1:135-335(+)
MNDTCLQLRLLKTKYLGYCEFYRRIGRLYWAQSSHYYFVYDKSKYRYIINPDNFHTVFVF
NDFFMFH
>m.10714 TR11726|c0_g1_i1|m.10714 TR11726|c0_g1_i1|g.10714  ORF TR11726|c0_g1_i1|g.10714 TR11726|c0_g1_i1|m.10714 type:internal len:77 (+) TR11726|c0_g1_i1:3-230(+)
QKQCYKKLMVDENTVNLTCVFYNTRRKIVKERITLNKRSRQGINKKFDKIKTKTNIWSDA
NMCKREETDMNNCKVI
>m.10716 TR11727|c0_g1_i1|m.10716 TR11727|c0_g1_i1|g.10716  ORF TR11727|c0_g1_i1|g.10716 TR11727|c0_g1_i1|m.10716 type:complete len:50 (+) TR11727|c0_g1_i1:117-266(+)
MRTISFDKRFCLGKQLHFPVKNIKQQKTIFQNLTNKNFRKHLNIFFGCI*
>m.1054 TR1172|c0_g1_i1|m.1054 TR1172|c0_g1_i1|g.1054  ORF TR1172|c0_g1_i1|g.1054 TR1172|c0_g1_i1|m.1054 type:5prime_partial len:77 (+) TR1172|c0_g1_i1:3-233(+)
NSLLVIVDKKDNSIRMYVDYRQMNIITNKSFFLVLGILLLLDCEVHLKIFSSIDFEHAYY
QVELAANSRDVTTFSP*
>m.1056 TR1172|c0_g1_i1|m.1056 TR1172|c0_g1_i1|g.1056  ORF TR1172|c0_g1_i1|g.1056 TR1172|c0_g1_i1|m.1056 type:complete len:59 (+) TR1172|c0_g1_i1:307-483(+)
MIYWRGYSLRESLYNRMIDNNEILEDVLTEPGLKINPEKCKSRENELNYRIYYKIKRN*
>m.10719 TR11730|c0_g1_i1|m.10719 TR11730|c0_g1_i1|g.10719  ORF TR11730|c0_g1_i1|g.10719 TR11730|c0_g1_i1|m.10719 type:complete len:277 (+) TR11730|c0_g1_i1:114-944(+)
MSSKVDVERNTSLIKNDQSEYKSLCESILIKLSYLIVIITFPVSWVFCIRIVNEFERAVI
FRLGRVDKKQPAKGPGIFFILPCIDEIVLVDLRIKTYDVPAQEVLTKDSVTVKVDAIVNY
YVFDPFDYVVKIQDATRATNLLSQTALRNVLGTKNLSGLLSEKEAIADKIRENLDKSTND
WGIQVLQVEIKDVQLPFQLQRAMAAEAEATREARAKIVSAEGEHEASRALKDAATVMSQA
PFSLQLRYLQTLCTISSEKNSTIIFPVPLELFPKSK*
>m.10723 TR11733|c0_g1_i1|m.10723 TR11733|c0_g1_i1|g.10723  ORF TR11733|c0_g1_i1|g.10723 TR11733|c0_g1_i1|m.10723 type:internal len:143 (-) TR11733|c0_g1_i1:2-427(-)
NFLRTINEIYEKYDSKDIFNCDETALFYKAMSNKILIRRNSSVMNVKCAKERITVLLCWL
KFGEKLLGLFIGKSKNPRTFENLNLDDLDIFYESNINAWMTKEIFVNWLMKLNKKFVKEN
RNIILMLDNCTSHIDVNLSNIK
>m.10724 TR11736|c0_g1_i1|m.10724 TR11736|c0_g1_i1|g.10724  ORF TR11736|c0_g1_i1|g.10724 TR11736|c0_g1_i1|m.10724 type:5prime_partial len:83 (+) TR11736|c0_g1_i1:2-250(+)
RDNNPRVQGQDYMLDVVAAQSFLVPLFYFWFVKQHVDKDFLAVTKHISYLLDLDIWSQGF
YTYVAAAQHKTRMLLHVYLEPI*
>m.1058 TR1173|c0_g1_i1|m.1058 TR1173|c0_g1_i1|g.1058  ORF TR1173|c0_g1_i1|g.1058 TR1173|c0_g1_i1|m.1058 type:complete len:78 (+) TR1173|c0_g1_i1:321-554(+)
MLQQTIEAFGCQNKTKIEDSLDIILVEDNTGLHVAKQTQEKLLKLGRKLFLTSCTLQTGI
LQIIMFHSKHYNLAGIG*
>m.10726 TR11741|c0_g1_i1|m.10726 TR11741|c0_g1_i1|g.10726  ORF TR11741|c0_g1_i1|g.10726 TR11741|c0_g1_i1|m.10726 type:5prime_partial len:51 (-) TR11741|c0_g1_i1:94-246(-)
GEDEFIKTKQMKFKTKQMKIKTKQMKLDCKGIDCFPIEFINLSNILRSFR*
>m.10728 TR11742|c0_g1_i1|m.10728 TR11742|c0_g1_i1|g.10728  ORF TR11742|c0_g1_i1|g.10728 TR11742|c0_g1_i1|m.10728 type:complete len:198 (-) TR11742|c0_g1_i1:58-651(-)
MLIFYFSFSFALVTLSLSDKLVSLNKPTNQSSYFSNAYPSSNCNNGKNDMEKMTGQDLCY
TTNKHLEHWTVNLGEPHKINNVVVYNRQDCCHENIVGAAVELLKENGEVHSRCGVFLSPE
RKFNFNCKNETAWQVRIQHTKPQFIHLSEVEVYGKSIKIHVSNRTKFVIKKQMENSNTIM
TSSLVLIFSSICLQIWN*
>m.10730 TR11743|c0_g1_i1|m.10730 TR11743|c0_g1_i1|g.10730  ORF TR11743|c0_g1_i1|g.10730 TR11743|c0_g1_i1|m.10730 type:complete len:97 (-) TR11743|c0_g1_i1:107-397(-)
MSVVDEFLTRVQSHKGVSGVIILNNDGIPIKSTLNEDETIQYCSLFHHLIYKTKMAVQEL
DSTNELTLIRIRSRKNEIMIAPEHDFIFIIIQEAET*
>m.10731 TR11744|c0_g1_i1|m.10731 TR11744|c0_g1_i1|g.10731  ORF TR11744|c0_g1_i1|g.10731 TR11744|c0_g1_i1|m.10731 type:3prime_partial len:85 (+) TR11744|c0_g1_i1:346-597(+)
MVIQLMMTITITIPAITVMMITMTKMTSGNILKHQMVPNLNITENKYINFFTTKDIFFIP
RIHLNAFLIINNIFINNNNNNNYN
>m.10737 TR11745|c0_g1_i1|m.10737 TR11745|c0_g1_i1|g.10737  ORF TR11745|c0_g1_i1|g.10737 TR11745|c0_g1_i1|m.10737 type:internal len:282 (-) TR11745|c0_g1_i1:1-843(-)
LSKKSISNGNLSIYLRVLAICDTWTLLTGLIPGFVYQICLYNMITINDWSCRIQRFLSFF
FGDVACWILIFLSIERMIAVVYPLKLKSWSTKSRAILLTFILFIPSCLKNFMAFITLELK
IIFTNNGVNNNSLQEIRFCGARNEYFRYENLIRPIISLITFYFFTAFTVFITNIIIGLHL
KQRLKAMNNNTIGSNSSKLQLKQSKSLIKMSLFVGILFVIYMTPSMIIWTLISMRTYYQD
EMNKDSIIFLYSLTDVLAYLQYSTNFFIYIISGKRFRQELI
>m.10748 TR11761|c0_g1_i1|m.10748 TR11761|c0_g1_i1|g.10748  ORF TR11761|c0_g1_i1|g.10748 TR11761|c0_g1_i1|m.10748 type:complete len:52 (+) TR11761|c0_g1_i1:1107-1262(+)
MPLCNFSNDSLLNSFNKKLPGVAVLWVIVLKGWHDYKGREPLIYMLLNRSK*
>m.10747 TR11761|c0_g1_i1|m.10747 TR11761|c0_g1_i1|g.10747  ORF TR11761|c0_g1_i1|g.10747 TR11761|c0_g1_i1|m.10747 type:complete len:82 (+) TR11761|c0_g1_i1:129-374(+)
MSCKCPYTTCHYNPEFWNRYQCTNTGVVTKNKCYAAGSYPLRYHTESMMNFPTAYDNIII
NPIAAPTPVTPAINLDRICDD*
>m.10749 TR11762|c0_g1_i1|m.10749 TR11762|c0_g1_i1|g.10749  ORF TR11762|c0_g1_i1|g.10749 TR11762|c0_g1_i1|m.10749 type:complete len:198 (+) TR11762|c0_g1_i1:333-926(+)
MNQSRRNSVDKGSESGTISVINDTASEIQVDNESIAMAQHPGYYYSPNYYAPNDYRYSTS
MFPYKSDIVQMSAMQPAPSQPFLIPMPRNRQITPKSMPPFDKCPIIFSLLSLCLCPVTCC
CSLPAFVFSMCSYVDHRVRDVDRFRINSDYAKRLIIVACVLGLLLVVLWSIFVYIYKDHM
LRILSEHIKLFNKQNSG*
>m.10751 TR11763|c0_g1_i1|m.10751 TR11763|c0_g1_i1|g.10751  ORF TR11763|c0_g1_i1|g.10751 TR11763|c0_g1_i1|m.10751 type:complete len:157 (-) TR11763|c0_g1_i1:369-839(-)
MTEKHPQKIKRGQVDELREVFCLFDKDGDGQITLTELRHALKSFEHNITEDQVQELMTKL
DRNRNGVIDYEEFVDLMKPKSGDKVLMESDLTEMYKFFDKDNSGGITIQDLRVVLKKLHV
KLSDNEIMDMMKEADINCDGQITFDEFKYMMMKEKQ*
>m.10753 TR11766|c0_g1_i1|m.10753 TR11766|c0_g1_i1|g.10753  ORF TR11766|c0_g1_i1|g.10753 TR11766|c0_g1_i1|m.10753 type:5prime_partial len:251 (+) TR11766|c0_g1_i1:1-753(+)
ILFINYLAQMDPANLMSAAKASLRFDFASLLLKPQLICRIISLFFSIIVFGCISSGGRSN
NICLYNKDNSACSFGTGIGVIAFLGAICFIISDIVFDRVSNIKRRKHIILGDVGFSGLWT
FLWFVSFCYLTNRWSNTHHDIIQNIKSWQINNLRSAIVFSLFSIALWAGITFFAVKRFQQ
GLQGSFEPAANIEQQVGTEEGGLSGDQMGGSAPYSAYPGVDTTGDLGSNYHETPFNSGGM
TGQQYYPPTY*
>m.10756 TR11769|c0_g1_i1|m.10756 TR11769|c0_g1_i1|g.10756  ORF TR11769|c0_g1_i1|g.10756 TR11769|c0_g1_i1|m.10756 type:complete len:128 (+) TR11769|c0_g1_i1:69-452(+)
MPKYYCDYCDMFLTHDSPSVRKTHLEGKFHRENYQNYYLKVLKEQAQKMVNEELANFNHQ
LLMNPVTPIMSVPYSSQVNGATYVKQVQKLETTLPALINGTNFINQVSMMDPNMQTAVVV
PPPQNLM*
>m.10760 TR11772|c0_g1_i1|m.10760 TR11772|c0_g1_i1|g.10760  ORF TR11772|c0_g1_i1|g.10760 TR11772|c0_g1_i1|m.10760 type:complete len:63 (-) TR11772|c0_g1_i1:258-446(-)
MQVTCNFCGNLSMPTHETFCFFKENLIKLLDILLDFEVLHRRSIDRNRKKSKGVRLDEHY
PG*
>m.10759 TR11772|c0_g1_i1|m.10759 TR11772|c0_g1_i1|g.10759  ORF TR11772|c0_g1_i1|g.10759 TR11772|c0_g1_i1|m.10759 type:5prime_partial len:74 (+) TR11772|c0_g1_i1:1-222(+)
KSLSEKIVNNTKKEIFWNALHLVRSKDCGEFLNDGEIIKYDCYEKQIMELNQCLIKKCPE
LAKGHGKVILLHR*
>m.10761 TR11776|c0_g1_i1|m.10761 TR11776|c0_g1_i1|g.10761  ORF TR11776|c0_g1_i1|g.10761 TR11776|c0_g1_i1|m.10761 type:complete len:364 (-) TR11776|c0_g1_i1:72-1163(-)
MNLFGFGQSANVDILLQGSETRKYIEVRNENGSKEKFYIYYDGESVAGQVIVTIKKGNNK
LDHQGIKIEFIGQITLYFDRGNQHEFISMARELASPGVLTQNISFPFEFVQVEKPFESYT
GSNVTLRYFVRVTISRRISDIVKEQDIVVHTLSQYAEIPHSLKMEVGIEDCLHIEFEYNK
SKYHLKDVIIGKIYFLLVRIKVKYMEIQIIKRESTGHGGSAFHENDIVTKFEIMDGAPVR
GECIPIRLFLTGHDLTPTMRDINKKFSVRYFLNLVLVDEEERRYFKEQEIVIYRRSELKR
PPIAQPVINSLIHQVNMKEMSSQYGKETEVLNPNGEKPIRKFEEMEKESQSGKDLIVNPE
NEQ*
>m.10778 TR11779|c0_g1_i1|m.10778 TR11779|c0_g1_i1|g.10778  ORF TR11779|c0_g1_i1|g.10778 TR11779|c0_g1_i1|m.10778 type:complete len:153 (-) TR11779|c0_g1_i1:6498-6956(-)
MSQVTEQSVRFQTALASIKLIQASAVLDLTEDDFDFLTSNKVWIATDRSRARRCVEACVY
GTLDFVGYPRFPAPVEFIAAVIAYYVHPVNIQTACLIMEGAEFTENIINGVERPVKAAEL
FAFTLRVRAGNTDVLTDAEENVRQKLRAEGVM*
>m.10768 TR11779|c0_g1_i1|m.10768 TR11779|c0_g1_i1|g.10768  ORF TR11779|c0_g1_i1|g.10768 TR11779|c0_g1_i1|m.10768 type:complete len:428 (-) TR11779|c0_g1_i1:5062-6345(-)
MSNIQTGAERMPHDLSHLGFLAGQIGRLITISTTPVIAGDSFEMDAVGALRLSPLRRGLA
IDSTVDIFTFYVPHRHVYGEQWIKFMKDGVNATPLPTVNTTGYIDHAAFLGTINPDTNKI
PKHLFQGYLNIYNNYFKAPWMPDRTEANPNELNQDDARYGFRCCHLKNIWTAPLPPETEL
SRQMTTSTTSIDIMGLQAAYANLHTDQERDYFMQRYRDVISSFGGKTSYDADNRPLLVMR
SNLWASGYDVDGTDQTSLGQFSGRVQQTYKHSVPRFFVPEHGTMFTLALVRFPPTATKEI
QYLNAKGALTYTDIAGDPVFYGNLPPREISMKDVFRSGDSSKKFKIAEGQWYRYAPSYVS
PAYHLLEGFPFIQEPPSGDLQERVLIRHHDYDQCFQSVQLLQWNSQVKFNVTVYRNLPTT
RDSIMTS*
>m.10770 TR11779|c0_g1_i1|m.10770 TR11779|c0_g1_i1|g.10770  ORF TR11779|c0_g1_i1|g.10770 TR11779|c0_g1_i1|m.10770 type:complete len:329 (-) TR11779|c0_g1_i1:3429-4415(-)
MFGAIAGGIASALAGGAMSKLFGGGQKAASGGIQGDVLATDNNTVGMGDAGIKSAIQGSN
VPNPDEAAPSFVSGAMAKAGKGLLEGTLQAGTSAVSDKLLDLVGLGGKSAADKGKDTRDY
LAAAFPELNAWERAGADASSAGMVDAGFENQKELTKMQLDNQKEIAEMQNETQKEIAGIQ
SATSRQNTKDQVYAQNEMLAYQQKESTARVASIMENTNLSKQQQVSEIMRQMLTQAQTAG
QYFTNDQIKEMTRKVSAEVDLVHQQTQNQRYGSSHIGATAKDISNVVTDAASGVVDIFHG
IDKAVADTWNNFWKDGKADGIGSNLSRK*
>m.10815 TR11779|c0_g1_i1|m.10815 TR11779|c0_g1_i1|g.10815  ORF TR11779|c0_g1_i1|g.10815 TR11779|c0_g1_i1|m.10815 type:complete len:57 (-) TR11779|c0_g1_i1:1739-1909(-)
MSRKIILIKQELLLLVYELNRSGLLAENEKIRPILAQLEKLLLCDLSPSTNDSVKN*
>m.10767 TR11779|c0_g1_i1|m.10767 TR11779|c0_g1_i1|g.10767  ORF TR11779|c0_g1_i1|g.10767 TR11779|c0_g1_i1|m.10767 type:complete len:523 (-) TR11779|c0_g1_i1:1824-3392(-)
MPPNLGGFFMVRSYYPSECHADYFDFERIEALKPAIEACGISTLSQSPMLGFHKQMDNRI
KLLEEILSFRMQGVEFDNGDMYVDGHKAASDVRDEFVSVTEKLMDELAQCYNVLPQLDIN
NTIDHRPEGDEKWFLENEKTVTQFCRKLAAERPLKDIRDEYNYPKKKGIKDECSRLLEAS
TMKSRRGFTIQRLMNAMRQAHADGWFIVFDTLTLADDRLEAFYDNPNALRDYFRDIGRMV
LAAEGRKANDSHADCYQYFCVPEYGTANGRLHFHAVHFMRTLPTGSVDPNFGRRVRNRRQ
LNSLQNTWPYGYSMPIAVRYTQDAFSRSGWLWPVDAKGEPLKATSYMAVGFYVAKYVNKK
SDMDLAAKGLGAKEWNNSLKTKLSLLPKKLFRIRMSRNFGMKMLTMTNLSTECLIQLTKL
GYDATPFNQILKQNAKREMRLRLGKVTVADVLAAQPVTTNLLKFMRASIKMIGVSNLQSF
IASMTQKLTLSDISDESKNYLDKAGITTACLRIKSKWTAGGK*
>m.10775 TR11779|c0_g1_i1|m.10775 TR11779|c0_g1_i1|g.10775  ORF TR11779|c0_g1_i1|g.10775 TR11779|c0_g1_i1|m.10775 type:complete len:176 (-) TR11779|c0_g1_i1:4424-4951(-)
MFQTFISRHNSNFFSDKLVLTSVTPASSAPVLQTPKATSSTLYFDSLTVNAGNGGFLHCI
QMDTSVNAANQVVSVGADIAFDADPKFFACLVRFESSSVPTTLPTAYDVYPLNGRHDGGY
YTVKDCVTIDVLPRTPGNNVYVGFMVWSNFTATKCRGLVSLNQVIKEIICLQPLK*
>m.10788 TR11779|c0_g1_i1|m.10788 TR11779|c0_g1_i1|g.10788  ORF TR11779|c0_g1_i1|g.10788 TR11779|c0_g1_i1|m.10788 type:complete len:87 (-) TR11779|c0_g1_i1:6953-7213(-)
MRKFDLSLRSSRSSYFATFRHQLTILSKTDALDEEKWLNMLGTFVKDWFRYESHFVHGRD
SLVDILKERGLLSESDAVQPLIGKKS*
>m.10818 TR11780|c0_g1_i1|m.10818 TR11780|c0_g1_i1|g.10818  ORF TR11780|c0_g1_i1|g.10818 TR11780|c0_g1_i1|m.10818 type:complete len:182 (-) TR11780|c0_g1_i1:29-574(-)
MAVCVPHERDSSTGKSISTPVYYGSPNMAWIENPNNGEIIITDPRHTAHTMSHINTSRPM
HLTRDNIHFIEPVNGIYTHNNVPHWNGTASTSTFKHKELETLERHIDVKETNSNCCLCCA
PCFWSKTKFIDSTGHEKWIAAYPDANYCDAHCCRGICVCCSMFILIIGFIILSVYLYLLL
L*
>m.10824 TR11784|c0_g1_i1|m.10824 TR11784|c0_g1_i1|g.10824  ORF TR11784|c0_g1_i1|g.10824 TR11784|c0_g1_i1|m.10824 type:complete len:101 (-) TR11784|c0_g1_i1:319-621(-)
MCQCNASYGGVDQWKRFVCDSGSCEGMRQPDELQCPIPRPQASMIMQCDNPRRFYNPMRW
DSTIIFTPIDHPGCVVVPRNEYQTFTQTTSKMIYKPKTRE*
>m.1059 TR1178|c0_g1_i1|m.1059 TR1178|c0_g1_i1|g.1059  ORF TR1178|c0_g1_i1|g.1059 TR1178|c0_g1_i1|m.1059 type:complete len:104 (-) TR1178|c0_g1_i1:55-366(-)
MNVNIPFQKLILLATFYMGFVMSDADLGFSNVAENDKFMLTLFPQVSYYNKCLILCALCY
SGEADIQMDCANRLCIQFKTNEGVIIPQTMDESCPQLKRFLKV*
>m.10831 TR11798|c0_g1_i1|m.10831 TR11798|c0_g1_i1|g.10831  ORF TR11798|c0_g1_i1|g.10831 TR11798|c0_g1_i1|m.10831 type:complete len:239 (+) TR11798|c0_g1_i1:92-808(+)
MSDKDKPTKTLFKIIAYCTIIAICFNFIAFVSPFWIATKPSEHRQFKRLGLWTVCFDGYM
RPYNYDRAYFGCYYIYYTEYDRIRHWLNPTWLYAVQVMTSLGLISHVISTFIVICQSVML
FSHANIKTLATMLLTNFFTGLCLLLALIAFGVESQDSRWIQFPEYHSLSWSYAFAAIAFI
ITVLVFCLLVHLFLKVSADLEMIRKRKLHETYETYYTASEKPTAPYDPRSPPAMYNEV*
>m.10835 TR11801|c1_g1_i1|m.10835 TR11801|c1_g1_i1|g.10835  ORF TR11801|c1_g1_i1|g.10835 TR11801|c1_g1_i1|m.10835 type:5prime_partial len:61 (-) TR11801|c1_g1_i1:138-320(-)
LLTCTLLNGNNVIKGNCFSEIINVTFSFISKNILQAQMNFTFPRHYFCPNELIHDHSLLV
*
>m.10838 TR11804|c0_g1_i1|m.10838 TR11804|c0_g1_i1|g.10838  ORF TR11804|c0_g1_i1|g.10838 TR11804|c0_g1_i1|m.10838 type:complete len:58 (+) TR11804|c0_g1_i1:190-363(+)
MRFSFIQTVDGIAKKNNIIYSVDQFQTKVLHFLCILLISLQYLSFVIVYSGPESYNE*
>m.10840 TR11805|c0_g1_i1|m.10840 TR11805|c0_g1_i1|g.10840  ORF TR11805|c0_g1_i1|g.10840 TR11805|c0_g1_i1|m.10840 type:complete len:299 (+) TR11805|c0_g1_i1:194-1090(+)
MINLKILVYLFLIKFSLKIFAWNLSMEMTSPLNTGDYFQIKCIITDKSNNPKMILYCPSK
SRNGEYICFENCEKVTSHANMFNNLNCQNNVENSVRTYTYRIDKIDESWVDFNNSQFSCQ
YNSKKLSKRVSLVSKKENIFLQYIDIVILLILLFISLSFNVALCSWYCQNKKNKKFKHEQ
NVTNNQNPEEMHSISIHQRKCRSLDLPQRREMQQILQRNQSGVLYPYFVQVPILSPSPSI
SSGHPPFGNQILFNTRKNEEQHVINCIKNRNLPEQVSSFKSAMENKITENLTESFNKE*
>m.10845 TR11808|c0_g1_i1|m.10845 TR11808|c0_g1_i1|g.10845  ORF TR11808|c0_g1_i1|g.10845 TR11808|c0_g1_i1|m.10845 type:complete len:234 (+) TR11808|c0_g1_i1:112-813(+)
MTPEERAEQRNDEILALESVYENELSISNDAAYPVLNIFISAFAKSKPEVVFNISLQCNY
DDDYPVSRLNAFINYNENCKLNDRSKAKLELVLNDELNSGVGSLVIYNVASALQDSLQHI
VDNISKEDDIEALERKIREEEENKRKFIGTPVTPESFLSWKIKFNKEIELLKNNETEEIN
KNRKLTGKELFLQDSHLNVSDLDFLKDEPEEGEMEIDESLFDINDLDLEDLSD*
>m.10849 TR11815|c0_g1_i1|m.10849 TR11815|c0_g1_i1|g.10849  ORF TR11815|c0_g1_i1|g.10849 TR11815|c0_g1_i1|m.10849 type:complete len:241 (+) TR11815|c0_g1_i1:139-861(+)
MSKAKVRFKNNGIEKTPKDSQSSETANQLNHMESEKQQLMVIIQEQEDFIKNIADKMSQI
LFRDLKTKYNDREIIDIGTQLLSSISDDEIDSLMKLNHLKNDDKENKSNNFHHSNLQSKD
IYSLAVDGVQSRIWVNAVDKKLPGQSSIRILKHDMLAHICQILDVEKKSGADWRCLALRT
GMDETFIKEARSTSCSPTLKLLKQLANDPLFSVRLLHRHFISPQMKQFELARVLETHFDL
*
>m.10856 TR11817|c0_g1_i1|m.10856 TR11817|c0_g1_i1|g.10856  ORF TR11817|c0_g1_i1|g.10856 TR11817|c0_g1_i1|m.10856 type:complete len:53 (+) TR11817|c0_g1_i1:379-537(+)
MIEILKTHNQCENNRFDWLCLFTNECFDWALSKLFVGKKSIPDRRFCWFNVC*
>m.10853 TR11817|c0_g1_i1|m.10853 TR11817|c0_g1_i1|g.10853  ORF TR11817|c0_g1_i1|g.10853 TR11817|c0_g1_i1|m.10853 type:complete len:228 (-) TR11817|c0_g1_i1:405-1088(-)
MGNKSHKEKSIISPANNLYSPQLPNGNHIPGTNSTIKSILKTGSSKDSSSISSSNSSISK
QNVTFRDEIPNSVNSLKSYVDYRNNSIKSLNHSNISSFYKINNNLSYSTETLKNGSSDWT
STIRSRESIGGVTITYAKDYKINRQHRKEEPFVSDCELMPSYSATVSVRFKPFYHSTIRL
DNTNQQTLNQQNRLSGIDFLPTNNFDRAQSKHSLVNKHNQSNLLFSH*
>m.10858 TR11818|c0_g2_i1|m.10858 TR11818|c0_g2_i1|g.10858  ORF TR11818|c0_g2_i1|g.10858 TR11818|c0_g2_i1|m.10858 type:internal len:89 (-) TR11818|c0_g2_i1:2-265(-)
PKSNIFESNLASLDRKIKSRSRMSQWPLMKMYGIDNNNDHISNFKNHIPDYKIPKNNTPS
KSKNFSPIKFPAPHDGTSGFRTDPTDSR
>m.10859 TR11820|c0_g1_i1|m.10859 TR11820|c0_g1_i1|g.10859  ORF TR11820|c0_g1_i1|g.10859 TR11820|c0_g1_i1|m.10859 type:complete len:542 (+) TR11820|c0_g1_i1:74-1699(+)
MRSGMKMGRGRKLKAKDSNASLLSFSVAGAKKDTGASEVVTMSKKVVEKLSFLVTQHREF
VEKSQKQLYVMANSNKEDKLCELYELLTVHKVLMSRSQLGLYDSNFLIHVGELADALEAQ
RAKIRTEAKRFSVENRDLKTKLTYLINRLIEMEGNLAKAKEEMFHWETLSKIRLLDGEEE
TDKLESEVWEIVIHPDNRDPKIPPELLEVQDMINEGNVSEAVKVVKQYAESKKLKKSVNE
AGVLCLLAKRCSEEDNSVTAVEIIDLAIASRKEVLEPNHPYVAYTLSAKAIILGKSKKLG
LASKCAFEALQTMESFHKVDKSNRNLGRQYMISGFFLAKWGFPEDGIKLMELALLTFESL
LPTEEVLWMDTIVKMAKTCNDCKFHDDTMTVCCELIDYFHEKIYGPISKKNQPIYEIAAD
CQRADSATAKLIALNGPKPTYLPPLVAASLREIIIAYSSRYEFGSARIIENYLKECLKLD
DPDIINSPLNDGEGNKDTKQNLITRRLARQSIFSSKKGIVSMKDSKVNPKSIEDKINKAA
K*
>m.10863 TR11823|c0_g1_i1|m.10863 TR11823|c0_g1_i1|g.10863  ORF TR11823|c0_g1_i1|g.10863 TR11823|c0_g1_i1|m.10863 type:5prime_partial len:52 (+) TR11823|c0_g1_i1:2-157(+)
LKIEQYNGIFDVEVEIWRNKLNNFKLIYKEDTIILAIYQKLWVTVRLEMKL*
>m.10864 TR11823|c1_g1_i1|m.10864 TR11823|c1_g1_i1|g.10864  ORF TR11823|c1_g1_i1|g.10864 TR11823|c1_g1_i1|m.10864 type:complete len:113 (-) TR11823|c1_g1_i1:340-678(-)
MIIMILYIILRKIIEDELTNLHLNSATSASNYAIKHEIKEKHMTEPNFNNFKNSHLDCHV
GKYGKFSSNYSKMLPIMHKFIENHDDQIKLMSKSTRLTLIAENNKNIPILVV*
>m.1063 TR1182|c0_g1_i1|m.1063 TR1182|c0_g1_i1|g.1063  ORF TR1182|c0_g1_i1|g.1063 TR1182|c0_g1_i1|m.1063 type:complete len:205 (+) TR1182|c0_g1_i1:96-710(+)
MKKNAGVSGWLKKGKTTSLGTFELMKDPIKDEYQRLAEEYDKASEDYKRLRSFVDTLDTE
YTQSKSLDVIRRYLSLKGMIKRTVLHLKLPNITSGKSDLNTNTVGISAMGNLLQGTRTFV
KRSEQAKKWEERLQTLKSEEIVAENRKMDDAIKDYKRKSAMIADAINNLEHEYTASKIYF
PIRRYPALKQIIKRTIHDQKLRES*
>m.10870 TR11830|c0_g1_i1|m.10870 TR11830|c0_g1_i1|g.10870  ORF TR11830|c0_g1_i1|g.10870 TR11830|c0_g1_i1|m.10870 type:5prime_partial len:268 (+) TR11830|c0_g1_i1:3-806(+)
RSYRNLYKSYMYMTEKLSKYILYFLFKIPLLNAVTLLLLMGELATRHTAPPFPTYYIYVH
MFLSFLSGIALSNNYLRKDFLLLYAILYAHLAYLFGNYSEELRYRNWLIQKVLIKYCGCV
GSFLILSSHLIGYSCLKRFQSSNKNGLISYLGQCLLGIYALCSCHNIMFSNQNLDLAEYV
FGDGYMQYFFNIFCAILFLLSFVFISSQYKLKYGICFLGMATAILLVISDLNFRFWHGRL
GCDWWLQTRQIVDSLSICGICALLFIK*
>m.10871 TR11830|c0_g1_i1|m.10871 TR11830|c0_g1_i1|g.10871  ORF TR11830|c0_g1_i1|g.10871 TR11830|c0_g1_i1|m.10871 type:complete len:102 (-) TR11830|c0_g1_i1:515-820(-)
MESIIYLINNNAHIPQILNESTICLVCNHQSQPSLPCQNLKFKSEITSKIAVAIPRKQIP
YFNLYCDDIKTNDNKNKIAQKILKKYCIYPSPKTYSARSKF*
>m.10876 TR11835|c0_g2_i1|m.10876 TR11835|c0_g2_i1|g.10876  ORF TR11835|c0_g2_i1|g.10876 TR11835|c0_g2_i1|m.10876 type:5prime_partial len:64 (-) TR11835|c0_g2_i1:103-294(-)
FYYQVYYENLRCLLIKQRWRIDQMAEMYELQKLSHYKSPSKVFSLLLICCCSIQFEVYAY
DMI*
>m.10877 TR11836|c0_g3_i1|m.10877 TR11836|c0_g3_i1|g.10877  ORF TR11836|c0_g3_i1|g.10877 TR11836|c0_g3_i1|m.10877 type:5prime_partial len:50 (+) TR11836|c0_g3_i1:1-150(+)
LSSNFKFLKLNNDFISFLMSSFIWYNNLFKWEHNVYNQHKVTMFCILLV*
>m.10880 TR11839|c0_g1_i1|m.10880 TR11839|c0_g1_i1|g.10880  ORF TR11839|c0_g1_i1|g.10880 TR11839|c0_g1_i1|m.10880 type:3prime_partial len:55 (+) TR11839|c0_g1_i1:127-288(+)
MPYDLPTSLTTFSKLMHIILSNILFDGVVLYTDDNLIFTKNRNKHDHILLEVFQ
>m.10882 TR11841|c0_g1_i1|m.10882 TR11841|c0_g1_i1|g.10882  ORF TR11841|c0_g1_i1|g.10882 TR11841|c0_g1_i1|m.10882 type:complete len:114 (+) TR11841|c0_g1_i1:49-390(+)
MNESNEIISEPNLSFTESNEQAENPMENLYPTEELGEKILNIEKIIAIENQRKQNPKLTK
LEIQSLPSRLYLEETVVPILIQGMNYLVKERPPNPIEYMAAFLLKNKSAYETV*
>m.10884 TR11843|c0_g1_i1|m.10884 TR11843|c0_g1_i1|g.10884  ORF TR11843|c0_g1_i1|g.10884 TR11843|c0_g1_i1|m.10884 type:5prime_partial len:88 (+) TR11843|c0_g1_i1:1-264(+)
KSQSENSNKIMSTTILPFNNLTDHVFTDKQIESLNKSPGNIPINSGFSGVSNIAMIEPST
YSLKCQQHRLENVTEKTSNNPSNFTAE*
>m.10885 TR11844|c0_g1_i1|m.10885 TR11844|c0_g1_i1|g.10885  ORF TR11844|c0_g1_i1|g.10885 TR11844|c0_g1_i1|m.10885 type:complete len:384 (+) TR11844|c0_g1_i1:107-1258(+)
MDCYSYIHENISLNNEFQDYWTEILNLHSKKLWHQLTLCVEKLINIEQFRIKVDLKNFYD
QLISSFENKMNSLALARISIVISYQILEKEGADMTIEFLNKIISKLIGVNTKESTVLLLT
EIGLIHLNSMKDLPGSRDLIERADILLNEIDGVSSAHAPFYKLSSTYFAAIADYNSFYRE
TLKYLGCLTDEQMKSISEVEKEQWAIKLCISALLGRNIYNFGELLMHDIVNHVGENNLYL
LELVKGFNEGSLEKIDKLQSQLMSQSDLANDVQFLQEKITLMCLVESIFQRPMNKRTISF
QEISQVTRVPIDQVELLVMKAMSKELIKGGIDEVNEKVMVRWVQPRVLNMNQVDIMQKNI
KTWTTAVSGMTDLINVNAQEILN*
>m.10890 TR11846|c0_g1_i1|m.10890 TR11846|c0_g1_i1|g.10890  ORF TR11846|c0_g1_i1|g.10890 TR11846|c0_g1_i1|m.10890 type:complete len:355 (-) TR11846|c0_g1_i1:119-1183(-)
MNFNNSIISKSCQSNSVSFSYLCFYFLRWYLIFVTTIGLLGTVFCLVFLYLSKLFPKSML
MWLVSICIGDMMIICTETSWMIGKVFYKFDLRDVNNVFCVLHTFLSNYFFYWSAYMQALM
SVQRCVFTIIPIRARYLFPFKITLIIWSIVTILLLFPHIYYIIYWRVRNGDCDPPSSDYF
GVTSLCDMILWGIIPLGAMTFTTLIICWTIRQPIESNMKVKSLSINSLCADINLRNYHPS
LGNIEIRREINIGDVQKRSYKRDATNHVTYLLISMNIWYIITTYPLLIYFMILNFTVHAK
IISNTSHKFYYYLFRSICYLNACSNWIFYCAAGKVFRKRTIEIFHQIYHKFHCK*
>m.10893 TR11849|c0_g1_i1|m.10893 TR11849|c0_g1_i1|g.10893  ORF TR11849|c0_g1_i1|g.10893 TR11849|c0_g1_i1|m.10893 type:complete len:277 (+) TR11849|c0_g1_i1:536-1366(+)
MLLFSLYFISIIIINQFHLLTLLSTRKTPCNSLCYIVKICRSRVLTCQTSPVNSSVIERV
VCSKQRFFFIIDSEFPSIVDYIDPETFKTLFQEKMNSLIMGLAVNNFTRYTFRDVTHKSG
LTIFINGYFIKKIENNAFEEKKITTIFYSNPNLRRLTNNDFRKLQVNKTTSCDSNISPCL
CKDYYFINGRNLQSFALFYNESSAIVCKSLQRKKCLSEICKIPLRNQYYTSLQKSSLNTI
FTDDYCSGNRVEKLDFPIVTFLICILLFSCQNGRFV*
>m.10897 TR11852|c0_g1_i1|m.10897 TR11852|c0_g1_i1|g.10897  ORF TR11852|c0_g1_i1|g.10897 TR11852|c0_g1_i1|m.10897 type:internal len:119 (+) TR11852|c0_g1_i1:2-355(+)
IFSPCPINGYCTHLDSQFLTCHCQTDPCLPNIQTIDSKYSYLMNQGQTLFVYHKMTFQPS
ILLLGQNITDFLTNNNLNSLTIFQLPFYSTFSLVKSINSSLSNFRPVTHFTVHDLTQK
>m.10898 TR11852|c1_g1_i1|m.10898 TR11852|c1_g1_i1|g.10898  ORF TR11852|c1_g1_i1|g.10898 TR11852|c1_g1_i1|m.10898 type:internal len:137 (+) TR11852|c1_g1_i1:1-408(+)
VPISMESDLSAIAYSLKNPINSTIRIQFDFKSMSKNRTLFQLYADDKYFKFDLFQSYLLL
LYSNLSYRVPASPSLSQGHWNTVIINISKFFLNISINSKFVFSHSINLEILNNLTVNIGS
IKFYENMFPDTKLSRS
>m.10902 TR11854|c0_g1_i1|m.10902 TR11854|c0_g1_i1|g.10902  ORF TR11854|c0_g1_i1|g.10902 TR11854|c0_g1_i1|m.10902 type:complete len:75 (+) TR11854|c0_g1_i1:36-260(+)
MWKKFDEKRYFRKHFESCGEELTCPNCKIEYKVKSELTLYMKTCGDNTEFKCEKCRKKSK
TKETMINYKYRLIK*
>m.10910 TR11861|c0_g1_i1|m.10910 TR11861|c0_g1_i1|g.10910  ORF TR11861|c0_g1_i1|g.10910 TR11861|c0_g1_i1|m.10910 type:complete len:166 (+) TR11861|c0_g1_i1:81-578(+)
MSNIALTAISVTLGIFFVFFGLLKLSPIFSEELYRDMRKIFLKSEKVFPFSNFTGWTPNP
QVIRRIYGCIEVVCGTIMATCPGVLKDVSNGLLMLLMLYNLHGVWFLNQGLKEASHAMVF
GLLLLCRIIIRVQVWQRNKALEEEYEYFLKEKKRSMNSRVDKKIV*
>m.10911 TR11863|c0_g1_i1|m.10911 TR11863|c0_g1_i1|g.10911  ORF TR11863|c0_g1_i1|g.10911 TR11863|c0_g1_i1|m.10911 type:complete len:436 (-) TR11863|c0_g1_i1:222-1529(-)
MTDADGNEIGKVFIGGLSQATNDDSLRNYFDQFGSIEDCVVMMDNKTGRSRGFGYIKFHE
ESTVRTVLEEGPHLLDGKIVDVKQCNIHMKGRNRRSLKIFVGGIGLDDNEETIRQFFSQF
GNVTDVNLMLDQTKQRHRGFAFVGFDDESVVKELIVRHFVTMNGKHVEIKAMEPPNFARK
LVSSESNSTTSLINNPSSSIPGMILCNSLSPDQMNTDDKMLRLAPQYSLQPFIWSNTSGH
VANASGVWANPYQFDKIPPNCLYQQQSVSCPHFHQCLPNPSQTMWGMLPSQSPSHWGYQL
PINNNPIYQYSPVPSNTWQYPYLFQYAPQVKTQANCNSEKSNVIESQDINKLTSGGINNR
NDETRQNIIADSNHENISQGYDSQNDCWIYNNKEINKLNMNSQIAEPILQPNGDENLKMS
YNPPLGDFNFFQSSY*
>m.10915 TR11864|c0_g1_i1|m.10915 TR11864|c0_g1_i1|g.10915  ORF TR11864|c0_g1_i1|g.10915 TR11864|c0_g1_i1|m.10915 type:3prime_partial len:61 (-) TR11864|c0_g1_i1:1-180(-)
MTLNDVINSAEILQTKYSEDLSKDFPLHMIMIKEIQHDKISKISTIHKFADLLIVRLPTI
>m.10916 TR11869|c0_g1_i1|m.10916 TR11869|c0_g1_i1|g.10916  ORF TR11869|c0_g1_i1|g.10916 TR11869|c0_g1_i1|m.10916 type:complete len:189 (+) TR11869|c0_g1_i1:120-686(+)
MSIKCREKAKPRGAMSSYACFVQVIREEHKKKHPDEKIGFNEFTRKCAEKWKQMTPDEKR
RFDEMAELDKSRHVKEIDELLTVENNKKVKRKRIKNPNEPKRAWSAFFFYCNEFRPVIKD
AHPDWRIGDIAKELGKQWEICLNKDKYEIMSKNDKKRYLKDMESFKAGAFVPLKVTKTKD
SLSSNKIN*
>m.10920 TR11870|c0_g1_i1|m.10920 TR11870|c0_g1_i1|g.10920  ORF TR11870|c0_g1_i1|g.10920 TR11870|c0_g1_i1|m.10920 type:3prime_partial len:55 (+) TR11870|c0_g1_i1:134-295(+)
MKQIPLLLDSYISLPHLINFSFLINLIPSSVNVDTVTIEVFQSCFVIVLLFINL
>m.10919 TR11870|c0_g1_i1|m.10919 TR11870|c0_g1_i1|g.10919  ORF TR11870|c0_g1_i1|g.10919 TR11870|c0_g1_i1|m.10919 type:3prime_partial len:55 (-) TR11870|c0_g1_i1:3-164(-)
MNLTIKESVSYYSHIIFLLAFIVVCIIISLILLFILVKMNKMLEQMFSNDSIHQ
>m.10921 TR11872|c0_g1_i1|m.10921 TR11872|c0_g1_i1|g.10921  ORF TR11872|c0_g1_i1|g.10921 TR11872|c0_g1_i1|m.10921 type:5prime_partial len:161 (+) TR11872|c0_g1_i1:3-485(+)
YIQVIMSSNNDKNHSNIQKQDKTKVELIFDEDLEKKEKKIWFNRLYKSHTVASSLKTLDG
NNSYDGNITNISKSKSAKYLNKHLITECNECNEQQINTFIDDENEKKQTTFHIENDNFQR
DHPNSINTTDDYLYFESQNRVREWLDHNSDFILPRKISNE*
>m.10922 TR11873|c0_g1_i1|m.10922 TR11873|c0_g1_i1|g.10922  ORF TR11873|c0_g1_i1|g.10922 TR11873|c0_g1_i1|m.10922 type:5prime_partial len:50 (+) TR11873|c0_g1_i1:2-151(+)
KVLAILLEFRMEISETVSVTNNYYYYYSSDVDPQSKLFNRLFLSFIKNI*
>m.10924 TR11878|c0_g1_i1|m.10924 TR11878|c0_g1_i1|g.10924  ORF TR11878|c0_g1_i1|g.10924 TR11878|c0_g1_i1|m.10924 type:complete len:164 (+) TR11878|c0_g1_i1:119-610(+)
MPRCSSLTSKLADSILNKYNNRRGVKRKAKSKCRKKRITKRYNRIKKKCHRRRSQKRSSR
RKTKRSKSKRIKQSKRVKQSKGDKNVKSKSDNVDKSKNLDNKASLCKKELFNVNTPNSSV
TKSVEPLDSKKLFGYLNPNEPYKAPPTTKPAEQSKTVVKSDKK*
>m.10926 TR11887|c0_g1_i1|m.10926 TR11887|c0_g1_i1|g.10926  ORF TR11887|c0_g1_i1|g.10926 TR11887|c0_g1_i1|m.10926 type:internal len:82 (-) TR11887|c0_g1_i1:3-245(-)
NKQSKPRKPLSEESKSVDKFNPKMKSQSENSNKTMSTNSPPFNNPTDHALSDKQIESSNK
GPSYIPINTGSTDPSNIAMIE
>m.10927 TR11888|c0_g1_i1|m.10927 TR11888|c0_g1_i1|g.10927  ORF TR11888|c0_g1_i1|g.10927 TR11888|c0_g1_i1|m.10927 type:5prime_partial len:87 (-) TR11888|c0_g1_i1:32-292(-)
SLETKTEILKRIADGEGFTALGKEFGLDESTIKGIQKRAREINTSSNCVINESAKRKSYS
RNILIEKFSKIFLCVYFCAVPIYRTK*
>m.10929 TR11890|c0_g1_i1|m.10929 TR11890|c0_g1_i1|g.10929  ORF TR11890|c0_g1_i1|g.10929 TR11890|c0_g1_i1|m.10929 type:3prime_partial len:102 (+) TR11890|c0_g1_i1:56-358(+)
MRNYIKFQILYLVWMVALISNLESLIAKSNKLERRINNKIDLESIVKLKESINNNEVEKK
IKNLKARHDHDWNTQSWNRWNTESWNRWNTDSWNRWNTDSW
>m.10931 TR11894|c1_g1_i1|m.10931 TR11894|c1_g1_i1|g.10931  ORF TR11894|c1_g1_i1|g.10931 TR11894|c1_g1_i1|m.10931 type:internal len:81 (+) TR11894|c1_g1_i1:1-240(+)
KVLETNFILLCNNESIPIKINDLTFVMEVTGSARRSVEVNDLTEEITIRELKQKLSAQFK
FDEKDIILKCENKNIMKDEK
>m.10934 TR11896|c0_g1_i1|m.10934 TR11896|c0_g1_i1|g.10934  ORF TR11896|c0_g1_i1|g.10934 TR11896|c0_g1_i1|m.10934 type:internal len:108 (+) TR11896|c0_g1_i1:3-323(+)
NIRLCNTDKKLMTYASKPQFKDTMEIADNLVAVLLDKDVVTLDRPSYIGQAVLDLSKLRM
YKLQCEELESYRERLNCQMNIIAGDTDSFFLECKNVSLRNKLLPIII
>m.10937 TR11902|c0_g1_i1|m.10937 TR11902|c0_g1_i1|g.10937  ORF TR11902|c0_g1_i1|g.10937 TR11902|c0_g1_i1|m.10937 type:internal len:94 (-) TR11902|c0_g1_i1:3-281(-)
LEITTSEIKIIKGVKQGCPMSMTLFSLAIDFIIREISNSFPLIYNEFNTSILAYADDIVL
VTDKLDQMKKMLAKTIELTNISKVKFRPSKCGH
>m.10938 TR11905|c0_g1_i1|m.10938 TR11905|c0_g1_i1|g.10938  ORF TR11905|c0_g1_i1|g.10938 TR11905|c0_g1_i1|m.10938 type:complete len:156 (+) TR11905|c0_g1_i1:128-595(+)
MTEIEDTFDNVDSGASLTVPNQMSAFRKGQYIMIKDRPCRIIDMSTCKTGKHGSAKVHVT
AVDIFNDRRCEDVSPSTANRDMPIVKRVEYQLVNIDDGFVSLMSDKGELKEDVQLPGGDL
ENELKLRFEKGETVMVTVMSACNEEKVVGCKTITN*
>m.10940 TR11906|c0_g1_i1|m.10940 TR11906|c0_g1_i1|g.10940  ORF TR11906|c0_g1_i1|g.10940 TR11906|c0_g1_i1|m.10940 type:internal len:973 (-) TR11906|c0_g1_i1:3-2918(-)
FNELCCFIMIFNIFLIFWIIINFDLKVQCLSANLSVKEEFQPNQVIGNIKSALPEKLKLS
SLKFNADSPFVHIKDNGDVTLKKKIDLETLCQNSKICCGLLLCVIPTNVLVNENNESFES
LNVNLQIEDINDNEPQFLTNEQTIALRESLPVNYSTSLESAVDRDFSAENRILHYKLDDP
FNKFELDESKFPQISLRLKSELDYESRNQYTLKLKACDKEFCPEKTLIIDVQDENDNKPQ
FTLKNYKASILENTDTGSLVLTVNAHDADSGDFGKISYSIEAPNDSDLLQTFGINTNSGE
IRLERKLAANLRKNYLFYVVAKDNDFNNPQKDKVPVEINVVDINNYHPIITVLANNERVE
VRENSPPGNLVTIKVTDHDIGLNSKVNCELLPESKIDFQLLKKSENLYSLASIRSFDFES
GQLKSASIKCIDSGVPPKSSDRSILVHITDTNEYQPEFQQQIYEVNLKENSATNIKVVCL
NATDRDGAPHIRYILDQKGQKYFKIDHVTGWIKTTNMNLDREVIETIVFNAFAIDATVDP
FTATTKVIVTIEDENDNAPVFGVIPEFTINENMISTRLNGRLSATDADKGKNSQLEFILL
KTLARKQEVHKIFAVSKDGFIETLQSLDRETFGSYILEVGVRDKGQYPMATSNNITVTVI
DENDNKPQWIYPNPINPEYNISRVLNKNDIIMTVKAFDTDDGENGRVIYRLHNPKPNSKQ
CIFSVDETTGEIRIIKEMDMDQVKLTLIASDCGITPKTSLLELIVNNHSRLNSSPSVSVI
IILISVTGFISIVLVVSIICVRKRPMGTGIKYSCPNTIDIGKTNIAEWTFQDSSIYKQKP
GIQLRNDYQLPPQNIASSRTSYEPIDAEESGDSGKGPSEDIRNAQYLDQNQIFARNYANM
QWKIPSPIPSTACNGRQLYMLPDRSMNLHSNNYGSPYPTLMVSKPNTDIINMNNNNNNIN
INNKPMNGVDIN
>m.10945 TR11906|c1_g1_i1|m.10945 TR11906|c1_g1_i1|g.10945  ORF TR11906|c1_g1_i1|g.10945 TR11906|c1_g1_i1|m.10945 type:complete len:181 (-) TR11906|c1_g1_i1:427-969(-)
MASEAKVETEVENPMRKIKIHKLCVNICVGESGDRLTRAGKVLEQLTGQQPVFSKARLTI
RSFAIRRNEKISVYATVRGKKAEEILEKGLKVLEYELKKSCFSQEGNFGFGITEHIDLGL
KYDPSIGIYGMDFYVVLSRAGRRVAYRRQQKSRIGAKHRITKEEAQKWFQQNYDGILLNK
*
>m.10947 TR11910|c0_g1_i1|m.10947 TR11910|c0_g1_i1|g.10947  ORF TR11910|c0_g1_i1|g.10947 TR11910|c0_g1_i1|m.10947 type:5prime_partial len:70 (-) TR11910|c0_g1_i1:25-234(-)
FSTTPLMYHINEKHPQAQKEVENSKLTKNSNKSLNYLFVLILSPFEEITRDVSKENATIS
MIIPAAKVL*
>m.10948 TR11912|c0_g1_i1|m.10948 TR11912|c0_g1_i1|g.10948  ORF TR11912|c0_g1_i1|g.10948 TR11912|c0_g1_i1|m.10948 type:5prime_partial len:57 (+) TR11912|c0_g1_i1:2-172(+)
SNKIYGLCDMKNFSNTRRINSVIPINSKINQFNNHQEIIHIFIKFFIHLFDGFEDI*
>m.10949 TR11913|c0_g1_i1|m.10949 TR11913|c0_g1_i1|g.10949  ORF TR11913|c0_g1_i1|g.10949 TR11913|c0_g1_i1|m.10949 type:complete len:135 (+) TR11913|c0_g1_i1:132-536(+)
MADIDNSNRDSNKIDNINSSSTDNNVVITNLNQAVPESVTMETLLAYTAEAAKYRSDSRR
SSYQNELARNLKNRRMTRLVMAIGIVLLVMSVILVGITLSLSEHIDKMVKETHQKNIKLE
DSISSKDNNKTSAF*
>m.10954 TR11917|c0_g2_i1|m.10954 TR11917|c0_g2_i1|g.10954  ORF TR11917|c0_g2_i1|g.10954 TR11917|c0_g2_i1|m.10954 type:5prime_partial len:361 (+) TR11917|c0_g2_i1:1-1083(+)
SPYDLLYSCQNITIFNSSSNLDSDLCKLSNLLGILSGFVFPIVGSCGIISNIVIVLIFMI
KYPKKSRQTIFLSILSISDICFILSFGWFWIFPSKGLPYISKGMLYYFIINTSEISCKLF
KNIYTISSTWTINAFLIVCFDRMLVVYFPLKMRKFSYKSAISVSFGMLILSILITLLFSG
FIRQIRIGKKLFCTATSGYSEILLDFLKIWRILFVYSGIIPMSGILIINCLLVWKVITYR
NQMKNLMNISSNFNKKELKATLTVLLLSVIFLIGSLPNVSLVFMVIYLQNLSNNINSENQ
LQIVYNFGDIGNHITFLMETLNFFIYYTKMKQFRLSFRSVFQRNWKNLFHLTTIEETYIP
*
>m.10955 TR11919|c0_g1_i1|m.10955 TR11919|c0_g1_i1|g.10955  ORF TR11919|c0_g1_i1|g.10955 TR11919|c0_g1_i1|m.10955 type:internal len:87 (+) TR11919|c0_g1_i1:2-259(+)
ERTAENKMKGIFEMIIDNVDELKNEYLHTWSEYFYTQLHPYKYRLHIYSPFSDRLCISLC
ICDDVMNQYLPFLFTADVTMRIINKN
>m.10957 TR11920|c0_g1_i1|m.10957 TR11920|c0_g1_i1|g.10957  ORF TR11920|c0_g1_i1|g.10957 TR11920|c0_g1_i1|m.10957 type:3prime_partial len:51 (-) TR11920|c0_g1_i1:1-150(-)
MNSFISIRAIQQIFESGYSSLNIDFITVYISFVDFDLVRIALENIHTHTH
>m.10958 TR11927|c0_g1_i1|m.10958 TR11927|c0_g1_i1|g.10958  ORF TR11927|c0_g1_i1|g.10958 TR11927|c0_g1_i1|m.10958 type:3prime_partial len:116 (-) TR11927|c0_g1_i1:2-346(-)
MDTNEEDEIVNATFRGLQEFIKSNKALMINENKKVQIENLSKQYELKKELKLTFCIICDN
LDRKSTLIDALLKNKVSDYLRSDRQYLVKSDPSIQETIIGDEKQKLCTITVENSR
>m.10960 TR11933|c0_g1_i1|m.10960 TR11933|c0_g1_i1|g.10960  ORF TR11933|c0_g1_i1|g.10960 TR11933|c0_g1_i1|m.10960 type:3prime_partial len:76 (+) TR11933|c0_g1_i1:134-358(+)
MFVCLCACSNHNSAITSILNINCITQTLIIQQINWYVGKLINVNINIVGSVPTRYLPILF
SSTLIQKIYKLWIIP
>m.10965 TR11937|c0_g1_i1|m.10965 TR11937|c0_g1_i1|g.10965  ORF TR11937|c0_g1_i1|g.10965 TR11937|c0_g1_i1|m.10965 type:complete len:64 (-) TR11937|c0_g1_i1:135-326(-)
MNFITESREKYGFIKRNENLNFPYNINPQNFKFLKVKNETQIPKKMNYITEYNQRFCLPK
KEK*
>m.1068 TR1193|c0_g1_i1|m.1068 TR1193|c0_g1_i1|g.1068  ORF TR1193|c0_g1_i1|g.1068 TR1193|c0_g1_i1|m.1068 type:internal len:91 (+) TR1193|c0_g1_i1:1-270(+)
QKSFETIRDKLLTAPILVHPDVKKPFILATDASGYAMGAVLSQVDDEGKEHVIAYFSKKF
QGAEVNYSTTEREVLAIVKAVKHFRYLIYG
>m.10971 TR11946|c0_g1_i1|m.10971 TR11946|c0_g1_i1|g.10971  ORF TR11946|c0_g1_i1|g.10971 TR11946|c0_g1_i1|m.10971 type:internal len:107 (+) TR11946|c0_g1_i1:2-319(+)
ISRKVIRPDPTNIIKVQNFPQPKNPKQIKEFLGLAGYYQRFIRDFSALAFPLTQLEKIGV
KVIWGKEQQKAFDELKKLLTSAPILRYPDFTKQFIVMTDASNRGIG
>m.10979 TR11951|c1_g1_i1|m.10979 TR11951|c1_g1_i1|g.10979  ORF TR11951|c1_g1_i1|g.10979 TR11951|c1_g1_i1|m.10979 type:3prime_partial len:56 (-) TR11951|c1_g1_i1:1-165(-)
MRNLRIFLSISVNHLREHYNRKVYIMAVIDQFSRYISLNAVNNQDEKTESKILLN
>m.10978 TR11951|c1_g1_i1|m.10978 TR11951|c1_g1_i1|g.10978  ORF TR11951|c1_g1_i1|g.10978 TR11951|c1_g1_i1|m.10978 type:5prime_partial len:81 (-) TR11951|c1_g1_i1:77-319(-)
GIMKVYDLVRENFEMKNTLKTIMNVVGCCDLCLRQKTFARRSKEVHMKLCAYEKFENLFI
NFCEPFKRTLQPKSLYHGCY*
>m.10980 TR11952|c0_g1_i1|m.10980 TR11952|c0_g1_i1|g.10980  ORF TR11952|c0_g1_i1|g.10980 TR11952|c0_g1_i1|m.10980 type:complete len:375 (-) TR11952|c0_g1_i1:125-1249(-)
MPCILPSNNNSESFSDSNLSINDSSVSSLNSNNLLLSGLISPARRYSDNSNTQNFVELRK
RSVRPDRFSIISLNLDLMINEQNELSTYEILNLYGQGKLSFSIVYNELISRLYVTINKAV
YLNNSKCNNLAGFYVKVFLLNIENDLKLQMHKTEIVTANKSPMFEQTFSFLLTKFSLNSV
KLKFEVKQSHNSIKKNEYLGGFMFYLNDNEIINNPELFQELWRDLRGDSRKDIKRGEILI
SLMYSEHQSSMLLAINLHRAKNLQIRQHDNSVFTRCTMLIGNKPIKTKRSITVKQDISSP
YFDFESIFNVDKMNIMEIGIVVHICSRSKIGFSHLLGKLTLGSVMYTDENSVLTHWKDMI
KYQNRSVTKWHTII*
>m.10990 TR11963|c0_g2_i1|m.10990 TR11963|c0_g2_i1|g.10990  ORF TR11963|c0_g2_i1|g.10990 TR11963|c0_g2_i1|m.10990 type:internal len:79 (+) TR11963|c0_g2_i1:1-234(+)
IGLIFTNLNISRDCSKRAGVNKKYAVLCESDEIWSSKSNNNIQMSSWTNAFIDITKGSDY
KLILEGTIPSGNPNAKIC
>m.10993 TR11965|c0_g1_i1|m.10993 TR11965|c0_g1_i1|g.10993  ORF TR11965|c0_g1_i1|g.10993 TR11965|c0_g1_i1|m.10993 type:complete len:95 (+) TR11965|c0_g1_i1:79-363(+)
MEQLNPQAALESLTESGFRFTSSGQATPMEWISKQAYTEEIRRRDELIRVLREQVKQQQL
SAEQASMQRCRERVQARAQVQEVQEHLANTVKRL*
>m.10996 TR11969|c0_g1_i1|m.10996 TR11969|c0_g1_i1|g.10996  ORF TR11969|c0_g1_i1|g.10996 TR11969|c0_g1_i1|m.10996 type:5prime_partial len:60 (+) TR11969|c0_g1_i1:3-182(+)
GGKGKWHFSILNPLLLDSCRAHITPEIKSIVGKFSRMAVIPDGLTKKLQPFDIAVNKPF*
>m.10999 TR11971|c0_g1_i1|m.10999 TR11971|c0_g1_i1|g.10999  ORF TR11971|c0_g1_i1|g.10999 TR11971|c0_g1_i1|m.10999 type:complete len:877 (+) TR11971|c0_g1_i1:74-2704(+)
MNDLYPNLFKNLTRCPITIILLDNRKQTMVYDKTTKLSSLFEATCDICYVDCDNLFGFAI
LMDDYYAFLDLDTKVCKINFKEFAKKSQSNVLFKPWASHISPIHQCLDENRRYSQGINHR
NNHKLQNSTASTKSAPVSHIKSNNILNDDNTPVIYFRIKSYVHTYCLRDRMTKMLYFQQL
MRNVLVYKLQCADEIYLQLGAFAIQAFYGDYESLLSSVNVDRMSISSNNTDSSPTYSSTL
AVLRRPSDRYQNFTKEIVLSGRYFEPKKFFPAWIIAKYSTEYLYKEISQLHKGLAGMSRL
EAEFNYIRMASAQYSNFNMHLFPVRDQTLSGGHSGTGTFPVFASNNKSNGVKAKNKLWLG
LSPAGLEMHEMKNSNFLIHMSTLKWNDIDEVTQKPYRINIRVGGRNLKLHTNTKMQANHL
FWLTRHMHIYQTKARLNATCTPEALDSVERQKYREKYVYMDLEDLKLNGLQIIEKQDYPV
ENMFTEEIIRQSFSKINMPLANTPAVPPRRNPSKARPLKMKDLMKISNSQNETSNDNSQP
KQEVSKKPQYIKKHNPLNQSSSYTAAIQKGIRSPEIMAKDHFDVPQDYICRGFKENCIER
HSFQSDIDSDQNTSKAYETMDESDFGSSFNESESRSPGQFGLKHTGRFISLSQEINNFDE
FPSELQSPQDVLPPKQFRESISSTPHITKSISFDNHDIVLQKIPVISLRQLSEPQLCNDN
LYRSMPMIMGLCHEFNQTKIIDDIKSTKLPNVLQKNQSKSSVGMKSWKSDILFNLNNCID
DDDDDENYSVILNDSIPSVDVDPPNFESQSSRRNSLPQCPSSFRDIISSSSTLDSDNDDD
SIDISSLSSFDYQYMNYTLNNKNESTERHNSHLAII*
>m.11008 TR11975|c0_g1_i1|m.11008 TR11975|c0_g1_i1|g.11008  ORF TR11975|c0_g1_i1|g.11008 TR11975|c0_g1_i1|m.11008 type:complete len:120 (+) TR11975|c0_g1_i1:401-760(+)
MSQKDCQAFWVSKTKYSPGTLIGNWANERREGGYCMKIEETLPSKYTHSYQTVNKLEIGA
HELKKERTIHERRILYLTTIPFMGFEFNSSLEFSNERNWISETKDKFRHPLSVNKNSRK*
>m.11009 TR11977|c0_g1_i1|m.11009 TR11977|c0_g1_i1|g.11009  ORF TR11977|c0_g1_i1|g.11009 TR11977|c0_g1_i1|m.11009 type:5prime_partial len:50 (-) TR11977|c0_g1_i1:117-266(-)
FKFKFFTNDSNDDRIWNQMRYRPKHVADGQVSFKFKFFTNKQFLLIAQF*
>m.11014 TR11981|c0_g2_i1|m.11014 TR11981|c0_g2_i1|g.11014  ORF TR11981|c0_g2_i1|g.11014 TR11981|c0_g2_i1|m.11014 type:5prime_partial len:189 (+) TR11981|c0_g2_i1:1-567(+)
VSIQFLNSFLNFLFIKSILFIEFKMNYKDKKLHIASNKTSSFYAPVKTDKVTYAYGEYVP
SLTDNLFHFIVKDQNWRQRILRPYHRILPGPRIIPAIDEEYRSQMPCFVNPYTQITPWSQ
NTNANPIPKPIEHVSPYYLTPKGQYGVLQPRGVVRFMKPYFPNQGELTISACKKLERKYE
TIENKIVD*
>m.11017 TR11982|c0_g1_i1|m.11017 TR11982|c0_g1_i1|g.11017  ORF TR11982|c0_g1_i1|g.11017 TR11982|c0_g1_i1|m.11017 type:complete len:107 (+) TR11982|c0_g1_i1:14-334(+)
MKQIFFSQFLLNLSAYFQIMYSLVLVLIFCIVQSPAKEVKRPVSFPFDSFNYGLTKKPVS
FPFSQFDFDENISKKPVSIPFSWWHNLKKRPLSGGFGNYINDEFLN*
>m.11018 TR11984|c0_g1_i1|m.11018 TR11984|c0_g1_i1|g.11018  ORF TR11984|c0_g1_i1|g.11018 TR11984|c0_g1_i1|m.11018 type:5prime_partial len:191 (+) TR11984|c0_g1_i1:2-574(+)
ENDKSENMLYYFEKEITKIQEFMITEMEIFNRDIIKHLIDNNIQFSQLIQNLTLIYENLS
LEISNTTQLKELMKDLKAHCAQLINEGIIKRFSKDIKCIYFSKCYRLLKSKLNDKISPLN
EIFYGRSNYLIFLDLIIAMSDEFFEEDFESFELMIEAVEEIIERYHKISCPVSEISKSRE
ITVTGRQQII*
>m.11019 TR11985|c0_g1_i1|m.11019 TR11985|c0_g1_i1|g.11019  ORF TR11985|c0_g1_i1|g.11019 TR11985|c0_g1_i1|m.11019 type:5prime_partial len:60 (-) TR11985|c0_g1_i1:73-252(-)
NNNNNNNNNNNNNNNNVGLLGFIILMLLLWRLSESPFLDSQNFLIPDFCMHQIMALRSQ*
>m.11020 TR11986|c0_g1_i1|m.11020 TR11986|c0_g1_i1|g.11020  ORF TR11986|c0_g1_i1|g.11020 TR11986|c0_g1_i1|m.11020 type:internal len:158 (+) TR11986|c0_g1_i1:3-473(+)
IKNEIGKEIANSKTIPSDKKTRKENSCLYDAKSKSDNVMSFNAKCRTENQNIEAPQIKNK
TEQIRLPEIRENTKNKQLKNETQMIDEYTQKKSCNKEYRKLKSDIKNYGDVETYSSCDEI
ENQILSKKIRTKNFNEINILNSTDSLKSKEKLRVLPE
>m.11022 TR11987|c0_g1_i1|m.11022 TR11987|c0_g1_i1|g.11022  ORF TR11987|c0_g1_i1|g.11022 TR11987|c0_g1_i1|m.11022 type:complete len:166 (-) TR11987|c0_g1_i1:351-848(-)
MSRGLKGKTKILKKQDDEDLPVNSQKPHGNIFNRTYKLIQSKIIQHAIPNSDWPAPQLIF
GSKQNQQSSCSKTKSNLKCHNEKNGSVRTNCKDMSTIVSGFMQFEKNFKRQKGLENIQSI
KNTKQNSEIKEKEQKSLSITIPSSTIDPDSLGAAIEFCLKQKLNQ*
>m.11024 TR11988|c0_g1_i1|m.11024 TR11988|c0_g1_i1|g.11024  ORF TR11988|c0_g1_i1|g.11024 TR11988|c0_g1_i1|m.11024 type:complete len:104 (+) TR11988|c0_g1_i1:110-421(+)
MLFCNGDLTLFGLFASGILSALIGGILFGQGQYYNILVKEIIGLVLLICGFVLLTVGVIV
YIIKKQKKIRERKILEIERQNMFRKNDIKNAFSNQAMEYVNKE*
>m.11026 TR11990|c0_g1_i1|m.11026 TR11990|c0_g1_i1|g.11026  ORF TR11990|c0_g1_i1|g.11026 TR11990|c0_g1_i1|m.11026 type:complete len:267 (-) TR11990|c0_g1_i1:44-844(-)
MYASTMKSFNYWPRYVARVLQINAVYRGPFMDWTIEAKYEDRPTPKDYEQCESRSYPLWE
YSEQYPWNMANRLSSFPYPDMFWTIKYPDDRKVKSKLSFPKNDDTSILKGDRVQVLVGPD
KGKIGIVSSVIKVRNLVIVEDLNNFYYKIPERNALIRKEIPLNKDNEVSLIDPEDNKPCE
IEWRYDEEGNRVRVSKRTGRIIPIPLLSESLDDGNVPLLLTPGPKDTSEKKLIEVTYKPV
LRTFTEDILNKHNIKDDRVRARTFWY*
>m.11031 TR11992|c0_g1_i1|m.11031 TR11992|c0_g1_i1|g.11031  ORF TR11992|c0_g1_i1|g.11031 TR11992|c0_g1_i1|m.11031 type:complete len:594 (-) TR11992|c0_g1_i1:3-1784(-)
MNPVNFDFGNKSVHDYENRSMKRKKKKRKNSTFNNLVKDESVLELFCRCMTIRGVSKITS
TSLFLRYLWSVFVLLMTVILIGATCLLILDYFKYDVTLHQRDLIQNSSFPAITICHHHPF
SKEAYKLWDAKKVLSPSLFNLYMRKNALYYLNQNSQFANYFYYFDSINIYYQNLLYNESI
ALGHRYTIVLYCLRRNDYQIDFENDCKQLDSYVIKRMSHHQHFNCYTFEPRNISVSVATK
FFSLIVSLGRTEPDYDNHEQAFLIDVFEQAKGLRAVVHEPGTLPDIEREGLHVEPGKLNE
INFQPVLNLKLDTPKRPCINANESLKLRDLDSWYNYTHYECINLQKQLLIIKHCKCIYIL
YPRPHFPTNELPYCGKMWPEINFDEFNTRIKCLSENLEISTSKEIEEKCRPRCSYFTYEA
TVSITKWRAKQWQLHWLRLQNNAQKALSANSSITSYQNAEKSWRSYLERQNLSDVNIEDS
RKALNLDGDDFAYVVLKRKSSVLKERKEKEVLSLPVLLSRIGGFCSLLIGLTVAVVVEFI
EFVYLLTLKHFSNDSPIQPQTMKKNKFTSVENYENTRNLYNWNNEERPREILL*
>m.72 TR119|c0_g1_i1|m.72 TR119|c0_g1_i1|g.72  ORF TR119|c0_g1_i1|g.72 TR119|c0_g1_i1|m.72 type:3prime_partial len:54 (-) TR119|c0_g1_i1:3-161(-)
MLSMLAPPNNLIKDGFSAILSTWMYFFESIQPSHTPQFCPLHLPTYNPIPLYF
>m.6 TR11|c0_g1_i1|m.6 TR11|c0_g1_i1|g.6  ORF TR11|c0_g1_i1|g.6 TR11|c0_g1_i1|m.6 type:3prime_partial len:58 (-) TR11|c0_g1_i1:1-171(-)
MLLRIMRKYLKINKNLFAPFVANNSSVLVLALCIVDLIVLEKYYLIKKWKIDFRKFF
>m.11039 TR12005|c0_g1_i1|m.11039 TR12005|c0_g1_i1|g.11039  ORF TR12005|c0_g1_i1|g.11039 TR12005|c0_g1_i1|m.11039 type:complete len:51 (+) TR12005|c0_g1_i1:472-624(+)
MNVVGPPHVLVDFELAAINTCLLYPDARISGCFFHLTQFFGEIFKQMDIQ*
>m.11042 TR12012|c0_g1_i1|m.11042 TR12012|c0_g1_i1|g.11042  ORF TR12012|c0_g1_i1|g.11042 TR12012|c0_g1_i1|m.11042 type:internal len:82 (+) TR12012|c0_g1_i1:1-243(+)
NICLAISYGEFDHDLKWPCQADITIYICLLNDNWTIFKPEIKSRQIEKPENSSFKWGDPI
KLSHYDLTRLNLNNKICLLVC
>m.11046 TR12016|c0_g1_i1|m.11046 TR12016|c0_g1_i1|g.11046  ORF TR12016|c0_g1_i1|g.11046 TR12016|c0_g1_i1|m.11046 type:complete len:337 (+) TR12016|c0_g1_i1:118-1128(+)
MFKLNTKRFYKLASSAVVGGLLVWYYKKPFVPSGSPLDFPISKNIYFSDNKNNPDITLFQ
YQTCPFCCKVRTYLDFHGINYNIVEVNSVTKKQLKWSGYRKVPVALVKEKNKEPVQLNDS
STIISILESYRLNPHTSIDQYQKFYPPFETTDNRGKVKIDYLNKYNVMYGDLKISDKVIQ
SEIKWRSWVDNVFVHTLSPNIYRSLTESFEAFNFVCEIGEWEKHFGWLERQFIIYVGSFV
MYFVGKSLKKRYNLKDDVRESLYDQSNMWIKALGKKPFMGGEFPNLSDLAMYGVLISVEG
CSAFKDLMNRNNQLKLWFERTRSNLNVKKDPMISFA*
>m.11048 TR12017|c0_g1_i1|m.11048 TR12017|c0_g1_i1|g.11048  ORF TR12017|c0_g1_i1|g.11048 TR12017|c0_g1_i1|m.11048 type:internal len:102 (-) TR12017|c0_g1_i1:1-303(-)
SSKSNNIKNVSTIFPSSVSMNSTPIDIYSIPETSDDSSARIVKHSDTYFFQKLIDNNFTH
TIHHLILHYTAHASYIFGEYFIACCDSSSLDARSRIRFQKF
>m.11049 TR12018|c0_g1_i1|m.11049 TR12018|c0_g1_i1|g.11049  ORF TR12018|c0_g1_i1|g.11049 TR12018|c0_g1_i1|m.11049 type:internal len:260 (+) TR12018|c0_g1_i1:1-777(+)
GTYQNYNFVYEVLSSAPFIEQNTINFFHSDLLYNISLVRYINLVINGNSVLSNLNPEYFA
IEKIYVKGRCNCHGYSKICKINAFSYRCICIHWSFTTGNFCEKCLPLYNDKPHRIATTNE
SYPCKICQCFEHADFCIYMKELDDFPNDYNKGGGGLCKNCKHNTEGVHCEQCMNGYFRNN
LVPINSPNTCLPCSCNADGTVKINGTSNVCNKTTGKCLCKENVYGKNCDKCKINYFKWSR
EDLFGCSPCSLNIQNNLNY
>m.11052 TR12019|c0_g1_i1|m.11052 TR12019|c0_g1_i1|g.11052  ORF TR12019|c0_g1_i1|g.11052 TR12019|c0_g1_i1|m.11052 type:complete len:482 (+) TR12019|c0_g1_i1:163-1608(+)
MNGVLWKWTNYYSGWQPRWFILKDGILSYYRSEEEVQSGSKGSINLSVCDLNVSNFDNTR
FEIVIPGEQKYHLKASNIHERQRWIVAIGSCKACHTEPEFEVNAHSSIVGLPINEISSKE
SEMRLFMELMNQQVLSIKGHLSENQCPDINSINDLTSTLNAACDTFLASLKDLMSLIALN
CYMLIDSPPTNAGSPVFSSLNGEELKIRKNSHYLSGNRFSMDNGPSSRFRNRRSISQEIP
VSPVSVNLESRRKTNFFIQMTHSFIDWNHMVRSTNNVSTMHYINSFWSLLHFLDSFDTSP
IVSLKLDIMAYVKRLTQKYESDREKFSTLQCIIKSEHNFSQLNVESATYVIRSLNRCLMF
IECFLQYLHDWLLTDSSNDQIDENVLKTLLTRAYDATLESKLNWLDQGLFTIIIKSLPKM
SEFFCHLLCLHDEIDKPVNIMFSDSKPEIEQLLVDMNSYRNGLISINSCLTQFFSDMKIE
L*
>m.11054 TR12020|c0_g1_i1|m.11054 TR12020|c0_g1_i1|g.11054  ORF TR12020|c0_g1_i1|g.11054 TR12020|c0_g1_i1|m.11054 type:complete len:212 (+) TR12020|c0_g1_i1:133-768(+)
MNIDVDDNFDFLFKIVLIGDAGVGKTCVVQRFKSGNFLEKNGSTIGVDFTMKTVVVDGKK
VKLQIWDTAGQERFRTITQSYYRSANGVIVAYDITKRESFTNVSHWLEDIRKYAGPNILQ
ILIGNKRDLDEQREVKFTEAQDLAHRCNMLDSLETSAQENSNIDEVFMKLAKELKMRHCG
STDNSYESGQSNTFQLNSKSMTNQSKCCGLY*
>m.11055 TR12022|c0_g1_i1|m.11055 TR12022|c0_g1_i1|g.11055  ORF TR12022|c0_g1_i1|g.11055 TR12022|c0_g1_i1|m.11055 type:3prime_partial len:118 (+) TR12022|c0_g1_i1:119-469(+)
MIVPAFSKDDTSSFEDNFHEYDNKPTEVITPGSHFEKTYVNNNGNNPLLYALNCGSNIFS
DDNNQHRSILTETIMASEKFNRLNIDCGAQDSDWFEATEVAEKLVDKYYTSMDKNRS
>m.11056 TR12023|c0_g1_i1|m.11056 TR12023|c0_g1_i1|g.11056  ORF TR12023|c0_g1_i1|g.11056 TR12023|c0_g1_i1|m.11056 type:5prime_partial len:106 (+) TR12023|c0_g1_i1:3-320(+)
LIGFIISVNTIYIYFNFYFKIFQFVSMKVLIKFHDQNYIFEVTNDDKVIDLKRQINQKTG
VPVGEFNLQFNSIYLLDDKPLSKYEIGSNATLYMIVNIDGGIRTI*
>m.11059 TR12024|c0_g1_i1|m.11059 TR12024|c0_g1_i1|g.11059  ORF TR12024|c0_g1_i1|g.11059 TR12024|c0_g1_i1|m.11059 type:3prime_partial len:61 (-) TR12024|c0_g1_i1:1-180(-)
MKKIPNISRETLQNIEKNAAALALLQKRKIRKAIFNGCVNHSLNFRGQHSCQKCLVSNLI
>m.11058 TR12024|c0_g1_i1|m.11058 TR12024|c0_g1_i1|g.11058  ORF TR12024|c0_g1_i1|g.11058 TR12024|c0_g1_i1|m.11058 type:3prime_partial len:90 (+) TR12024|c0_g1_i1:58-324(+)
MVHASIKNSFSYLPFLQQSKGSGIFFDILQRFSRNIGDFFHFGVTRGVPSPMPPSSDATF
NQLTKIYFKEINLFIHLLKLNNKYLRKLI
>m.11060 TR12026|c0_g1_i1|m.11060 TR12026|c0_g1_i1|g.11060  ORF TR12026|c0_g1_i1|g.11060 TR12026|c0_g1_i1|m.11060 type:internal len:81 (+) TR12026|c0_g1_i1:1-240(+)
RYSIEFIKNEIRYLKNPSLGLLISLMVIVILLSALVLDLRLKIFAIIIQWLRKKISANNV
GGANNVEGANNVEGANNVEG
>m.11061 TR12026|c0_g2_i1|m.11061 TR12026|c0_g2_i1|g.11061  ORF TR12026|c0_g2_i1|g.11061 TR12026|c0_g2_i1|m.11061 type:internal len:89 (+) TR12026|c0_g2_i1:1-264(+)
RYSIEFIKNEIRYLKNPSLGLLISLMVIVILLSALVLDLRLKIFAIIIQWLRKKISAINV
EGVSANNVGGANNVEGANNVEGANNVEG
>m.1074 TR1202|c0_g2_i1|m.1074 TR1202|c0_g2_i1|g.1074  ORF TR1202|c0_g2_i1|g.1074 TR1202|c0_g2_i1|m.1074 type:3prime_partial len:57 (+) TR1202|c0_g2_i1:120-287(+)
MQNPSLIILTFVRTEDYDVTRCMGRLNGYRGFGRFFVTETRRYHEEKERIIDGFSK
>m.11066 TR12042|c0_g1_i1|m.11066 TR12042|c0_g1_i1|g.11066  ORF TR12042|c0_g1_i1|g.11066 TR12042|c0_g1_i1|m.11066 type:3prime_partial len:64 (-) TR12042|c0_g1_i1:2-190(-)
MNPESKNDEIYPKEQNICGLNLRSFPSTNDEIYAKEKKNNYDSNVNIHSEGNDLKECMKA
VTE
>m.11068 TR12043|c0_g1_i1|m.11068 TR12043|c0_g1_i1|g.11068  ORF TR12043|c0_g1_i1|g.11068 TR12043|c0_g1_i1|m.11068 type:3prime_partial len:69 (+) TR12043|c0_g1_i1:224-427(+)
MSLMIVDPGLIQLAIMRSSIAELLSGTANKKQYLPRHKSPKNYCCCMVLQAFPFRRVNKL
SSTSTVKC
>m.11070 TR12043|c0_g2_i1|m.11070 TR12043|c0_g2_i1|g.11070  ORF TR12043|c0_g2_i1|g.11070 TR12043|c0_g2_i1|m.11070 type:3prime_partial len:55 (+) TR12043|c0_g2_i1:224-385(+)
MSLMIVDPGLIQLAIMRSSIARHKSPKNYCCCMVLQAFPFRRVNKLSSTSTVKC
>m.11073 TR12047|c0_g1_i1|m.11073 TR12047|c0_g1_i1|g.11073  ORF TR12047|c0_g1_i1|g.11073 TR12047|c0_g1_i1|m.11073 type:5prime_partial len:76 (+) TR12047|c0_g1_i1:3-230(+)
NICIFSMADVPEMIDVNNKKLFANKFIMGINDNVFDFMEKWFYDRSKFVYANINMNPFIN
LTYYSQLTVVKNHYS*
>m.11075 TR12049|c0_g1_i1|m.11075 TR12049|c0_g1_i1|g.11075  ORF TR12049|c0_g1_i1|g.11075 TR12049|c0_g1_i1|m.11075 type:complete len:63 (+) TR12049|c0_g1_i1:93-281(+)
MIDAVHLTIQAWDNVSTEVIINSFNHSIKNLQIDYTELSINNSDHNDFPLHDPLEYDDDK
FI*
>m.11077 TR12054|c0_g1_i1|m.11077 TR12054|c0_g1_i1|g.11077  ORF TR12054|c0_g1_i1|g.11077 TR12054|c0_g1_i1|m.11077 type:5prime_partial len:89 (+) TR12054|c0_g1_i1:2-268(+)
FNLLFRFTVSSNKIMKLFAFIFITSAFIVFTTKSELKENENSMLEKLAEENSLLRTILLR
NQIQQENKFLEMKENKRMKPFIPFHFGR*
>m.11078 TR12061|c0_g1_i1|m.11078 TR12061|c0_g1_i1|g.11078  ORF TR12061|c0_g1_i1|g.11078 TR12061|c0_g1_i1|m.11078 type:internal len:108 (+) TR12061|c0_g1_i1:2-322(+)
DESKFELFYSNRKSSVWRKRGHRLDSKHITPTVKHGGSVIVWGCFSYYDVGRLVFIDERM
DSGMHCNILANHLLNSVQKMGLSDYIFQQDNDPKYTSKLVKTFLEEK
>m.11081 TR12066|c0_g1_i1|m.11081 TR12066|c0_g1_i1|g.11081  ORF TR12066|c0_g1_i1|g.11081 TR12066|c0_g1_i1|m.11081 type:complete len:240 (+) TR12066|c0_g1_i1:45-764(+)
MIRQKVTNLILNKWNILKHFNKFNHASIQESSIDPLSTYDYFGVRNLCTVEDLFKFRIHL
GHKNTVRNPYMAPYLFGNRQGIDIIDLNKTIKLLGEALNFIAHISFQGGIILFISRHLQT
IPLVEKVAKQCGQYSHCRRWLGGHLTQPDELYGVITRLPDCVVFVHSLNSVFLPHVAITD
SANVLIPTVGVVDTNCDPRLITYPIPGNDDSICAVRLWLSLFQEAIYRGKNRSLIANNE*
>m.11084 TR12072|c0_g1_i1|m.11084 TR12072|c0_g1_i1|g.11084  ORF TR12072|c0_g1_i1|g.11084 TR12072|c0_g1_i1|m.11084 type:5prime_partial len:80 (+) TR12072|c0_g1_i1:1-240(+)
YIKMREVTTQGRNPADKTFYGDTEEPSRRNRANKRYQSHKIRPTEDDTGKSEKRQWNAER
SNIYLDFNGMFREEFHVNI*
>m.11086 TR12076|c0_g1_i1|m.11086 TR12076|c0_g1_i1|g.11086  ORF TR12076|c0_g1_i1|g.11086 TR12076|c0_g1_i1|m.11086 type:5prime_partial len:84 (-) TR12076|c0_g1_i1:63-314(-)
PSATRKKNVFFSGNSRRNNMKAVDVYNIVRTVWPEKCISVIQILRRTGQFKTGGREPFNQ
KHDSRRKKSQQRLRNIENVKWCV*
>m.11087 TR12077|c0_g1_i1|m.11087 TR12077|c0_g1_i1|g.11087  ORF TR12077|c0_g1_i1|g.11087 TR12077|c0_g1_i1|m.11087 type:complete len:77 (+) TR12077|c0_g1_i1:212-442(+)
MKWFFSKHVMYSFQLFLKKQLETYHIKGCACSICKNYQNVFNEMLTKIDSGMKICETSLS
IVWKMMEMFTLLLKNA*
>m.11089 TR12078|c0_g1_i1|m.11089 TR12078|c0_g1_i1|g.11089  ORF TR12078|c0_g1_i1|g.11089 TR12078|c0_g1_i1|m.11089 type:internal len:78 (+) TR12078|c0_g1_i1:3-233(+)
IVIKHEIVFKNQQGLSSHLHFLPCMKKLNYICKIYNKGHNSELQFDNYTLVCDICDKTCK
QKHALAHLNSKNHKNIK
>m.11091 TR12080|c0_g1_i1|m.11091 TR12080|c0_g1_i1|g.11091  ORF TR12080|c0_g1_i1|g.11091 TR12080|c0_g1_i1|m.11091 type:complete len:64 (+) TR12080|c0_g1_i1:171-362(+)
MFSGLTMEKLNAEIFDGLQHHQIQSLKTQCVKLEAWKNFVLVVKNFLGSNKVRGAMQSLL
PIC*
>m.11094 TR12083|c0_g1_i1|m.11094 TR12083|c0_g1_i1|g.11094  ORF TR12083|c0_g1_i1|g.11094 TR12083|c0_g1_i1|m.11094 type:complete len:85 (+) TR12083|c0_g1_i1:153-407(+)
MFLHSRLTFYVRNCNIPNKEFKNHKSSDKQQPFTFKAGIDPEIRRQVKLICDTPSTTSDA
YLYAPVPICAWAIYLPGRNMPSNL*
>m.11097 TR12084|c0_g1_i1|m.11097 TR12084|c0_g1_i1|g.11097  ORF TR12084|c0_g1_i1|g.11097 TR12084|c0_g1_i1|m.11097 type:complete len:480 (+) TR12084|c0_g1_i1:103-1542(+)
MLDGNMLFKSKFFANGMTGPIPDPPVFTMKNNKFTVPPYFAFGHAETQWLINMVRSNSWD
RIWRVAISNPDYFTQTYIQFPDCPDKGMGDPMFHKRTVLYLTPLGLAIYMNRHYLVRKIL
EFKTDENESLVNPNQQLYAANVYERNPVCSDLHVIFPFCVIFRRESFECIKYLLRAGWHA
HKGFVLPYRRAYRMFCFEYKDFLDYCIAQMSVKANIRLTNLIYAMTNSSSDNFSLLEYEK
VQCVYNGIDFEDWISIPRRMLRFLFYFDKDLRLACQIIRCIRVIQKSLFFYGPCRSAFDI
NYIHRKNMVTSSNDRMLKVLFDQDCCISLMLGVFYRAVSLRHNQTQEKLLEVLISVLLNT
HWITHFLITNPTILVDYFGDLIENVKPLRIYVIEILKKNIIHKIKCNHYHRNDIPELNVK
SSSQTDWENAMNNFYNLYKDKIGISNSMYTSKNENNFNNVLTVPHSIDKSKEDAPYIII*
>m.11103 TR12094|c0_g2_i1|m.11103 TR12094|c0_g2_i1|g.11103  ORF TR12094|c0_g2_i1|g.11103 TR12094|c0_g2_i1|m.11103 type:5prime_partial len:61 (+) TR12094|c0_g2_i1:1-183(+)
IIKSRKILIYLFIVVLNECDENFSVSRKIVLVEAYEQMKCNEKTICRHLESVGKVQKMGV
*
>m.11105 TR12097|c0_g1_i1|m.11105 TR12097|c0_g1_i1|g.11105  ORF TR12097|c0_g1_i1|g.11105 TR12097|c0_g1_i1|m.11105 type:3prime_partial len:57 (-) TR12097|c0_g1_i1:2-169(-)
MRLNKSRKKKSVQVSVMLKKKVEDIEMSDDEDSILAAPPAMPPGAASKLKSPRPLP
>m.11108 TR12098|c0_g1_i1|m.11108 TR12098|c0_g1_i1|g.11108  ORF TR12098|c0_g1_i1|g.11108 TR12098|c0_g1_i1|m.11108 type:5prime_partial len:249 (+) TR12098|c0_g1_i1:1-747(+)
IFNCIKLIKSKFLHLQSIIDRFDPNFLFENTIDKCLICDDFVGINFHKFDNCQHKICKFC
SEIFSLNNIICPFDQLSINLGNIEIKIEEFEFNIEQAYQNIIGETRKAILNGVIFSKVNI
NEAFNKDESEYFHFNTPNFGRFYCQYLKSWERINQLFGLISALSWRNSERISEKFRQSIL
QLENRFYSYNEILEKVINRIKCIVDMVKWNIKETKQSCSSKFEPFIHFSIFEFNKILDIL
KRYDEFYA*
>m.73 TR120|c0_g1_i1|m.73 TR120|c0_g1_i1|g.73  ORF TR120|c0_g1_i1|g.73 TR120|c0_g1_i1|m.73 type:3prime_partial len:50 (-) TR120|c0_g1_i1:1-147(-)
MKTILSQFCCLNVNQINIYFEFIFAETNSSSKGEILSYMFRTILFSVES
>m.74 TR120|c0_g2_i1|m.74 TR120|c0_g2_i1|g.74  ORF TR120|c0_g2_i1|g.74 TR120|c0_g2_i1|m.74 type:3prime_partial len:80 (-) TR120|c0_g2_i1:1-237(-)
MKTILSQFCCLNVNQINIYFEFIFAETNSLTKNLILIERLENKMDETTYLKLYNKIKYTS
SKGEILSYMFRTILFSVES
>m.11113 TR12103|c0_g1_i1|m.11113 TR12103|c0_g1_i1|g.11113  ORF TR12103|c0_g1_i1|g.11113 TR12103|c0_g1_i1|m.11113 type:complete len:56 (-) TR12103|c0_g1_i1:115-282(-)
MKWCVSCTGNKRQRSFKYFYKLRKQFLSLQRLTAVCENCFNLKFISNETDEIISD*
>m.11116 TR12106|c0_g1_i1|m.11116 TR12106|c0_g1_i1|g.11116  ORF TR12106|c0_g1_i1|g.11116 TR12106|c0_g1_i1|m.11116 type:3prime_partial len:74 (-) TR12106|c0_g1_i1:2-220(-)
MTTLNSFSRDPYILAILSFDNLTQRKILYRIIPNSRKSKKFFYFLFAQNTSLIDFLMKSI
KFRKKNFHTIFTF
>m.11118 TR12108|c0_g1_i1|m.11118 TR12108|c0_g1_i1|g.11118  ORF TR12108|c0_g1_i1|g.11118 TR12108|c0_g1_i1|m.11118 type:complete len:52 (-) TR12108|c0_g1_i1:24-179(-)
MITICITNTHQNMKIYQQIHRNKCKTSINKSANINEFKNFCIETRMKLNTG*
>m.11119 TR12109|c0_g1_i1|m.11119 TR12109|c0_g1_i1|g.11119  ORF TR12109|c0_g1_i1|g.11119 TR12109|c0_g1_i1|m.11119 type:complete len:76 (+) TR12109|c0_g1_i1:33-260(+)
MFNQYQFDEFNIRIDLIKTIGVRCWCENLIKDHINKNATDYSDQWVTDITFFCQDTQLQP
QNDQSLDQFFTTREF*
>m.11121 TR12118|c0_g1_i1|m.11121 TR12118|c0_g1_i1|g.11121  ORF TR12118|c0_g1_i1|g.11121 TR12118|c0_g1_i1|m.11121 type:3prime_partial len:65 (+) TR12118|c0_g1_i1:164-355(+)
MCCLSVEDMGKILTNSNNHKIFQKFKLEPKKNYFRYEYVQGQDLTQLIDLLKATNHTKLI
RQDL
>m.11122 TR12119|c0_g1_i1|m.11122 TR12119|c0_g1_i1|g.11122  ORF TR12119|c0_g1_i1|g.11122 TR12119|c0_g1_i1|m.11122 type:3prime_partial len:134 (+) TR12119|c0_g1_i1:1-399(+)
MESTLGNRCHPQYDSETEEFEVKRTKGKRRVLRRQEIPSTETESEPKSDKEVNEEEKVTM
EIIKLIQIHERRNRARLYDAQMLTREPEEVPEGQAEFEWETKRTKLLNKRAQNIKWLHDR
YAEWKQKLVKNLW
>m.1078 TR1211|c0_g1_i1|m.1078 TR1211|c0_g1_i1|g.1078  ORF TR1211|c0_g1_i1|g.1078 TR1211|c0_g1_i1|m.1078 type:5prime_partial len:107 (-) TR1211|c0_g1_i1:21-341(-)
QILISSDINLNDELMKVAPNCALPKPNNCPLQFISRNNSKFSYYYKTSKISEDCKSLCKD
DTYCNGFYTSSDTCYFYRLENISPLFTEDPNFTLYYLVCCTGKYQC*
>m.11129 TR12124|c0_g1_i1|m.11129 TR12124|c0_g1_i1|g.11129  ORF TR12124|c0_g1_i1|g.11129 TR12124|c0_g1_i1|m.11129 type:5prime_partial len:54 (-) TR12124|c0_g1_i1:111-272(-)
IDFLRMDCFRFLFSNVQTPEMETGNIEIYEDGNSIQCINVVLADHGNHFHEDE*
>m.11131 TR12125|c0_g1_i1|m.11131 TR12125|c0_g1_i1|g.11131  ORF TR12125|c0_g1_i1|g.11131 TR12125|c0_g1_i1|m.11131 type:5prime_partial len:60 (+) TR12125|c0_g1_i1:1-180(+)
RFSKERVTILFCVNIPGEKSKPLMIRSARNPRRFKNLDFQKLGLKYAYSKKFWMTIDIF*
>m.11132 TR12126|c0_g1_i1|m.11132 TR12126|c0_g1_i1|g.11132  ORF TR12126|c0_g1_i1|g.11132 TR12126|c0_g1_i1|m.11132 type:complete len:78 (-) TR12126|c0_g1_i1:54-287(-)
MLLYEAIEKRSTNFKLVFSSQCVLQNIYYFLVNSGTSHYTLITGFRVKLKQLQLLTNDKI
IFCAKNLQLKDFFSNYF*
>m.11136 TR12133|c0_g1_i1|m.11136 TR12133|c0_g1_i1|g.11136  ORF TR12133|c0_g1_i1|g.11136 TR12133|c0_g1_i1|m.11136 type:complete len:581 (+) TR12133|c0_g1_i1:43-1785(+)
MEIEVLDLSRKPICLNENDLPTAMDLSSKVNSQGSGVICLSEDEDDESINQLLNKLNIEN
PSSKTIEACQLLLHQLDERLRNEETIEILLAQMKHTQKKIPPSTNSANSNTIRQNGHVTQ
PNTTSSININNNNNNNPLNQNSIRQNNEINIENSPNNQTDALTAPGNRTSAHCASNNTTA
SYTNESNKSSSNGPRMTREMAMQALDQQYLARKALLRKQADKALSEVPLARPLQGPMAQS
DLNLIPSTATNEFVALVGLEEVVKNLQEYRNLALGHNTNEVRMVFTPFNCVQCGTDFTPL
WKRERPGSSKVVCESCCGENHRRALQNDYQDKIRLVLKKYQDQERDLDRDYKDMLDSPKK
FELFRKEQEKKLMAMNASNTRPSAVASQQGSRTSTGHHHQTPTSTVSSTQSQGRPSHRPS
NTVSSVNNTGRTAPTTGSQQYGQQMRHQNTVASGINAPATAPSQLTVDQLAYMQMFQALN
QLGSSTNLNQQATRQQQQLMQQILQMAYMSSASTLLGGSANNAAANSFVQFLSNMAGLLN
NPTSTPDTTGASGNSTTNNALLNYYLSMLQQQQATANSDK*
>m.11141 TR12142|c0_g1_i1|m.11141 TR12142|c0_g1_i1|g.11141  ORF TR12142|c0_g1_i1|g.11141 TR12142|c0_g1_i1|m.11141 type:3prime_partial len:52 (-) TR12142|c0_g1_i1:3-155(-)
MGGTLFFTMHLFDSESVITNQTLQDLLMKRNVTLLHQEINPKYLLLPLSHI
>m.11143 TR12146|c0_g2_i1|m.11143 TR12146|c0_g2_i1|g.11143  ORF TR12146|c0_g2_i1|g.11143 TR12146|c0_g2_i1|m.11143 type:complete len:65 (+) TR12146|c0_g2_i1:100-294(+)
MSISSTVFDMNMTKVLMPDKLPKRFVEFMEMQKLAGQKVIQTVTIGSDILRGSSKTWLSN
FIGK*
>m.11145 TR12147|c0_g1_i1|m.11145 TR12147|c0_g1_i1|g.11145  ORF TR12147|c0_g1_i1|g.11145 TR12147|c0_g1_i1|m.11145 type:internal len:97 (+) TR12147|c0_g1_i1:1-288(+)
TKNVDSEANYIIELFDAAYEYNKAFNNYFIYDITITTDYKGNCEIMHFTSSVRDIRDSVA
IICTDYIPKQFKVKFQSINKESFEKITRKPTHKEEM
>m.11147 TR12155|c0_g1_i1|m.11147 TR12155|c0_g1_i1|g.11147  ORF TR12155|c0_g1_i1|g.11147 TR12155|c0_g1_i1|m.11147 type:internal len:263 (-) TR12155|c0_g1_i1:2-787(-)
QRQHFGRINSSTNKHMNLPFSIDSIIGNENKKNFSVERLIDSSTSEKQHQPIIKHFNISR
LIDPSSVIHYKQNDVYEHASAKNMKRKSINENVKYGESSKKRRIETITKDFIRKSDLNGA
YVSLQFNLERKGLEMTTVKISENIRQKVEQAVRQFKNCKIQFGVHAEFEKSDGESDEIKA
WSWSYKAMEYSNEFLDKIAAKANDEIETYSELSSGWKIKRILELRFILVKFSPVIYLSGK
SFIQSPVSLTRSKAIVNVHNTD
>m.11150 TR12159|c0_g1_i1|m.11150 TR12159|c0_g1_i1|g.11150  ORF TR12159|c0_g1_i1|g.11150 TR12159|c0_g1_i1|m.11150 type:internal len:145 (+) TR12159|c0_g1_i1:3-434(+)
ADQIYKYLSSNITMDGVVIIDPFISSEIIDKTGLSFDCFMNLDLDKVKSAHLILAPVNIA
NKCWMLFVYDVRSCSSYMLDPSQLPFETNRVTSFINLLTGYLDGLTGRDNVIYSLQDKVE
RVKQSTHNDSGPIVCGYALNLVND
>m.11154 TR12164|c0_g1_i1|m.11154 TR12164|c0_g1_i1|g.11154  ORF TR12164|c0_g1_i1|g.11154 TR12164|c0_g1_i1|m.11154 type:5prime_partial len:56 (+) TR12164|c0_g1_i1:3-170(+)
EINQKRIASYIQKTKLMHIEMSIQILCTLEKLFRSQTLILNTYLSIKTVTEMLIN*
>m.11155 TR12167|c0_g1_i1|m.11155 TR12167|c0_g1_i1|g.11155  ORF TR12167|c0_g1_i1|g.11155 TR12167|c0_g1_i1|m.11155 type:5prime_partial len:69 (-) TR12167|c0_g1_i1:338-544(-)
PQYSLKHIANKLYCQAKEKIQSQGEILKQGACFCCEETSYRRMNCPLKGKCLICGKTAII
LRIVFKFD*
>m.11161 TR12169|c0_g1_i1|m.11161 TR12169|c0_g1_i1|g.11161  ORF TR12169|c0_g1_i1|g.11161 TR12169|c0_g1_i1|m.11161 type:complete len:233 (+) TR12169|c0_g1_i1:144-842(+)
MYQFNDLPPGWEVMWDPNTRQNFFVDHNTQSTTWRDPRMNYSKSNNCNYFDDIDGYEIPI
QRDTNTLTQSTSHLKPVNTRECSDNNRSRSASPFLMSALETIHKINDEVKTLESRVNAFE
GNIKDKEYLFLENTLERQLLKLDTLESEGEIEIRTARKETVKYVQSILDRLDQKYQVNVK
NQISDETVETKCELNVSCENKPENSVEQSSDIICDKKDNVDDNRPENSSVNE*
>m.11166 TR12181|c0_g1_i1|m.11166 TR12181|c0_g1_i1|g.11166  ORF TR12181|c0_g1_i1|g.11166 TR12181|c0_g1_i1|m.11166 type:complete len:119 (+) TR12181|c0_g1_i1:105-461(+)
MPRSSGNRRRQSKSFNSSTQKRSSSKSSNKQSAQTAGVPQPKGGGIMSGIVGSFIGSAAG
SMIGHSIMNDMAEEKTAPKECEDDLRLFLKCYDAKRDNLDFCEEFANNLQSCKNKYEE*
>m.11168 TR12185|c0_g1_i1|m.11168 TR12185|c0_g1_i1|g.11168  ORF TR12185|c0_g1_i1|g.11168 TR12185|c0_g1_i1|m.11168 type:complete len:123 (+) TR12185|c0_g1_i1:79-447(+)
MKLVRFLMRLSHETVTIEMKNGTIVHGTVAGVDMAMNTHLRSVKLTSKNKEPINLDTFTI
RGNNIRYFILPETLPLDTMLIDDTPKVSKKKKETTSLARGRGRGGPRGRGRGTRARGRGR
PR*
>m.11170 TR12186|c0_g1_i1|m.11170 TR12186|c0_g1_i1|g.11170  ORF TR12186|c0_g1_i1|g.11170 TR12186|c0_g1_i1|m.11170 type:3prime_partial len:52 (-) TR12186|c0_g1_i1:1-153(-)
MGFTEFIIYNLYYLHLCNIIIITIKQGKIKILIIFIKFQSANVLQILRFKN
>m.1082 TR1218|c1_g1_i1|m.1082 TR1218|c1_g1_i1|g.1082  ORF TR1218|c1_g1_i1|g.1082 TR1218|c1_g1_i1|m.1082 type:5prime_partial len:64 (+) TR1218|c1_g1_i1:3-194(+)
GETITADSYCQEIDKMYVRLQQKQLALVNRKGFILLHDNACPCGVCVHEISVNLKTTISI
QRR*
>m.11174 TR12191|c0_g1_i1|m.11174 TR12191|c0_g1_i1|g.11174  ORF TR12191|c0_g1_i1|g.11174 TR12191|c0_g1_i1|m.11174 type:3prime_partial len:57 (-) TR12191|c0_g1_i1:2-169(-)
MFDFSDQEKRGGQPQRCAVSQPQSGCTAQLITAPPTPSKFNQTIFHQITCCFICYP
>m.11176 TR12192|c0_g1_i1|m.11176 TR12192|c0_g1_i1|g.11176  ORF TR12192|c0_g1_i1|g.11176 TR12192|c0_g1_i1|m.11176 type:3prime_partial len:91 (+) TR12192|c0_g1_i1:84-353(+)
MRKIDPKSKHKNVKIRIPVIIINTNLFFWFFIETIYFIESGLVLLSMGDKYVVLHVKCVV
NPSFTVGLTIILLPIIGNKLLLFGYSQLIC
>m.11177 TR12192|c0_g2_i1|m.11177 TR12192|c0_g2_i1|g.11177  ORF TR12192|c0_g2_i1|g.11177 TR12192|c0_g2_i1|m.11177 type:5prime_partial len:156 (-) TR12192|c0_g2_i1:50-517(-)
QINWEYPNNNSLFPMIGNKIIVSPTVKDGLTTHLTCKTTYLSPIDNKTRPLSMKYIVSIK
NQKNKFVFIIITGILILTFLCLLFGSIFLILYCFKSNTKEAINADNEEPLIYEAPCNLIR
PNALEENHSIFTENSNGFLTEIKNNRSVCRNINYY*
>m.11179 TR12193|c0_g1_i1|m.11179 TR12193|c0_g1_i1|g.11179  ORF TR12193|c0_g1_i1|g.11179 TR12193|c0_g1_i1|m.11179 type:internal len:167 (+) TR12193|c0_g1_i1:2-499(+)
FEYSTKTKRDYIDFNVNLNSLIKPFESRGQFIVLSFQAENTIGILHSKAIIKVVDLPIWR
RSMDLIDCVDSCPGDREYLFSCNVFSDEYIRNGFKIDNQWKINDEIIDVNDIDTMKMKNI
HISEDSLIIKKNTLESVQRYKIECRILISAPQKYMNEKFAFEEMYD
>m.11181 TR12195|c0_g1_i1|m.11181 TR12195|c0_g1_i1|g.11181  ORF TR12195|c0_g1_i1|g.11181 TR12195|c0_g1_i1|m.11181 type:5prime_partial len:56 (+) TR12195|c0_g1_i1:1-168(+)
IAYAPLVNENVVIDINAINIDKRLLEFHWVTSESLKLCTGNKVESKHPIWNLYEK*
>m.11182 TR12201|c0_g1_i1|m.11182 TR12201|c0_g1_i1|g.11182  ORF TR12201|c0_g1_i1|g.11182 TR12201|c0_g1_i1|m.11182 type:5prime_partial len:76 (+) TR12201|c0_g1_i1:1-228(+)
FKKIKELLLLDYNIISCLFMFYLFLAKWEVIQNSTVSFKKLSLEFFRLTQFNITFKMKIS
WQIAVMAVRDICTVC*
>m.11184 TR12202|c0_g1_i1|m.11184 TR12202|c0_g1_i1|g.11184  ORF TR12202|c0_g1_i1|g.11184 TR12202|c0_g1_i1|m.11184 type:complete len:116 (-) TR12202|c0_g1_i1:83-430(-)
MVTIDAQSISVKASLQEPCGGEIDKSTTNGGYVEYFIHNTLKHDIDLPLIMSICDSENDC
HNDKETVTVESKSTITFRKKLILWKYYQNPGEINIKMKISLGDSIATSSCSFLLK*
>m.11186 TR12206|c0_g1_i1|m.11186 TR12206|c0_g1_i1|g.11186  ORF TR12206|c0_g1_i1|g.11186 TR12206|c0_g1_i1|m.11186 type:complete len:371 (-) TR12206|c0_g1_i1:342-1454(-)
MTEVEFVSKDEEAEFWKNKCQILQNELRETQEEFQNFEISSRDLENELELQLNDYESRNK
NLIISNEKLSLELENFSIRFSDTVNNLNHQISDMQDEVSRLKNEKSTLQKYVRELEQTND
DLERGKRVTVMSLQDFEEKLNIAIEKNAILENELEEKETLVETVQRLKEEARDLRHDLQV
KEMSLNQQVKKSDQDIEALATSMIEERDNSQMCHKYCQTDLTIPQDTILSNGFTDSNYSH
SRSSGHLNYNPRSSHIVNNPSYTPLTPAARISALNLVSDMLRKVGAIEHKLTSAAHRGLS
ESESNYQNYGSRTPSRHRMSESVIANGFMRHTDNDAFESEICATPVASPVKNYFGFDKPP
TTPLTQSVRE*
>m.11189 TR12208|c0_g1_i1|m.11189 TR12208|c0_g1_i1|g.11189  ORF TR12208|c0_g1_i1|g.11189 TR12208|c0_g1_i1|m.11189 type:complete len:50 (+) TR12208|c0_g1_i1:245-394(+)
MRVAYTQFSRHIELLINKMRESDALQGKRANYNSLQSLRSLSVSATTKL*
>m.11195 TR12213|c0_g1_i1|m.11195 TR12213|c0_g1_i1|g.11195  ORF TR12213|c0_g1_i1|g.11195 TR12213|c0_g1_i1|m.11195 type:complete len:66 (-) TR12213|c0_g1_i1:76-273(-)
MLEKTASQNDKQISLYEKEANKPKPMAVVPPLSAVTDNSGIIYAPAPMPPIDIENNGLGD
IDVEA*
>m.11197 TR12213|c0_g1_i2|m.11197 TR12213|c0_g1_i2|g.11197  ORF TR12213|c0_g1_i2|g.11197 TR12213|c0_g1_i2|m.11197 type:5prime_partial len:67 (-) TR12213|c0_g1_i2:136-336(-)
YDEMLKRKNREIDRTKDARLKITIKLDYLPCLKKPHPRMTNRLAYMKKKPSLTTPELFMH
PPQCRQ*
>m.11200 TR12214|c0_g2_i1|m.11200 TR12214|c0_g2_i1|g.11200  ORF TR12214|c0_g2_i1|g.11200 TR12214|c0_g2_i1|m.11200 type:3prime_partial len:436 (-) TR12214|c0_g2_i1:2-1306(-)
MIKLVLFVFMLLLTNSVVVLLKENESNILRQKWELVIGVVNKSVYLPCRLEISLKNSFNF
NSNFYPKTTIVWRRKWDKQYLTFQHQLLTKDKRFSLKIYQSNYVLMELKIDNIKSTDEGE
YECLYSTEKFIDRKIVKLDVQVPARILSIGTSQEHVIAKEKEKIIISCNSFGVPLPNVTW
YAKWKNGLNVKLNNNIKDFFVNYKTVTIINVSRIHDGYYTCIVDNKVATKQSKTFKLEIW
YEPSLKMGNDIIEQTQGHETMIQGIINGHPITSIQWEINFIALNIRPNKCFNLGRIKKYC
FYLDKTGQFQEQKAQLWIYNLTNDDFTTYQCIIQSPFGIIRGITKVVEFKPINHESWDNY
LNIANDYRKLVNTHKNKKAINRNSINIKIISVPFEKHNFTKFNRFIEKKEMEYKSINHIH
FDIFSAFVIQFIKLF
>m.11203 TR12221|c0_g1_i1|m.11203 TR12221|c0_g1_i1|g.11203  ORF TR12221|c0_g1_i1|g.11203 TR12221|c0_g1_i1|m.11203 type:3prime_partial len:85 (+) TR12221|c0_g1_i1:50-301(+)
MNALQIEINKLSERIISGEVDGFQYLSQLENSSMSGHDYVNIMVRSIFMNKVIERLEKRR
RGRNYVIGTIGLSLSLMLFVLFKR
>m.11205 TR12224|c0_g1_i1|m.11205 TR12224|c0_g1_i1|g.11205  ORF TR12224|c0_g1_i1|g.11205 TR12224|c0_g1_i1|m.11205 type:complete len:70 (+) TR12224|c0_g1_i1:1029-1238(+)
MGPVKMFEKLLYKQKFSNRKSDKNFSYVVGKQILKVDQRKKPLDHYLTENILIIGYYYYF
LLILNEPLC*
>m.11206 TR12224|c0_g1_i1|m.11206 TR12224|c0_g1_i1|g.11206  ORF TR12224|c0_g1_i1|g.11206 TR12224|c0_g1_i1|m.11206 type:complete len:66 (-) TR12224|c0_g1_i1:958-1155(-)
MVFSFDQLSKSVSQQHMKNFCLIFCWKTSAYIAVFQTSSPVPLDGFKIFCEFCHMGLSIL
VLLGI*
>m.11216 TR12229|c0_g1_i1|m.11216 TR12229|c0_g1_i1|g.11216  ORF TR12229|c0_g1_i1|g.11216 TR12229|c0_g1_i1|m.11216 type:3prime_partial len:195 (+) TR12229|c0_g1_i1:22-603(+)
MTNKKPSGPKTAYVFYTQDLREEYKKENPDVKINFTEFSKIASEKWKAISGKEKSKYCDL
AAEDKKRYLKEMESYEPDTKTKKGKKGKREAKDPNKPKNAWSAFFFFCDEHRKTVKEQNP
DFKVGDISKVLGKMWGECTDRSKYEELSKKDKERYNSAMEEYRNGAPPAKKANTTPAAKD
AEEEDEEEEEYESE
>m.11221 TR12238|c0_g1_i1|m.11221 TR12238|c0_g1_i1|g.11221  ORF TR12238|c0_g1_i1|g.11221 TR12238|c0_g1_i1|m.11221 type:complete len:74 (-) TR12238|c0_g1_i1:484-705(-)
MIEITVNDRLGKKVRVKCNPSDTIGDLKKLIAAQTGTRYEKIILKKWYTVFKDHISLDDY
EIHDGMNLELYYQ*
>m.11222 TR12238|c0_g1_i1|m.11222 TR12238|c0_g1_i1|g.11222  ORF TR12238|c0_g1_i1|g.11222 TR12238|c0_g1_i1|m.11222 type:3prime_partial len:56 (+) TR12238|c0_g1_i1:614-778(+)
MSFFKSPIVSDGLHFTRTFLPKRSLTVISIINVQFCKRIQNKKYFKQHFKINDNI
>m.11223 TR12239|c0_g1_i1|m.11223 TR12239|c0_g1_i1|g.11223  ORF TR12239|c0_g1_i1|g.11223 TR12239|c0_g1_i1|m.11223 type:complete len:67 (-) TR12239|c0_g1_i1:301-501(-)
MGIKVNKERAERNYCLKVIHHYKTTLTQWSHNLRICRHIDNLSKTFYLKTSFREDEIVVR
LTKKNS*
>m.11226 TR12242|c0_g1_i1|m.11226 TR12242|c0_g1_i1|g.11226  ORF TR12242|c0_g1_i1|g.11226 TR12242|c0_g1_i1|m.11226 type:3prime_partial len:60 (+) TR12242|c0_g1_i1:211-387(+)
MRTCLREARKLGAKVVMIIDNAPCYSQSESVFQEAEFKEHILLRLGPYSPMFNVMENVW
>m.11229 TR12244|c0_g1_i1|m.11229 TR12244|c0_g1_i1|g.11229  ORF TR12244|c0_g1_i1|g.11229 TR12244|c0_g1_i1|m.11229 type:5prime_partial len:59 (+) TR12244|c0_g1_i1:3-179(+)
YIVNNYITRRESLVSLLGDKEISPENFLSSLKTLKMIESKLGRLSNFRHCTGHFKNKL*
>m.11230 TR12248|c0_g1_i1|m.11230 TR12248|c0_g1_i1|g.11230  ORF TR12248|c0_g1_i1|g.11230 TR12248|c0_g1_i1|m.11230 type:complete len:82 (-) TR12248|c0_g1_i1:62-307(-)
MLMIWHLLPPQRLVKYAEWSSFEFRPSKCAYLPCPINGSLSQVEVIEESTPKLMHKESYR
YIGIDFSCDHFQTPTEMVEKS*
>m.11232 TR12250|c0_g2_i1|m.11232 TR12250|c0_g2_i1|g.11232  ORF TR12250|c0_g2_i1|g.11232 TR12250|c0_g2_i1|m.11232 type:3prime_partial len:86 (-) TR12250|c0_g2_i1:1-255(-)
MNRVLLSSDQIEKAKRILYKITILKKKLHKCDVTEENVYKGMNENIKANVSSGSDSSLNE
NEKDFNAYLNQLEKRGRIDIIQEYE
>m.11233 TR12253|c0_g1_i1|m.11233 TR12253|c0_g1_i1|g.11233  ORF TR12253|c0_g1_i1|g.11233 TR12253|c0_g1_i1|m.11233 type:3prime_partial len:82 (+) TR12253|c0_g1_i1:643-885(+)
MIMYFILCMCSSAGINKVIGLIHCHMSIIKIKIGYIEVATPNITNERRSQSDTICCNWKQ
RCRTRMNQKSHIHKMIWNVIF
>m.11238 TR12257|c0_g1_i1|m.11238 TR12257|c0_g1_i1|g.11238  ORF TR12257|c0_g1_i1|g.11238 TR12257|c0_g1_i1|m.11238 type:5prime_partial len:63 (+) TR12257|c0_g1_i1:2-190(+)
VFFRILKSMFFEYIKIENIEYFKLNILNQDSAKWSILTNKCRYQLIEVDTRILRVNIYEE
VD*
>m.11240 TR12258|c0_g1_i1|m.11240 TR12258|c0_g1_i1|g.11240  ORF TR12258|c0_g1_i1|g.11240 TR12258|c0_g1_i1|m.11240 type:3prime_partial len:58 (-) TR12258|c0_g1_i1:2-172(-)
MSEATRYNALANIHLQHKEEFLNRGIDQLERDSVETIEEQLYRAAPIEDRNVRKDSR
>m.11241 TR12259|c0_g1_i1|m.11241 TR12259|c0_g1_i1|g.11241  ORF TR12259|c0_g1_i1|g.11241 TR12259|c0_g1_i1|m.11241 type:complete len:127 (+) TR12259|c0_g1_i1:127-507(+)
MSDGHNMNSIFSFSNAKKISALQASNYSGMESVIPNKLTENLEAHIHSLEGEDLISFKLK
DVVDENNQYYFKIMDELKDKEREELELIKDLKELLENAKSLETRLLEEKYILLSQISPII
NLINDG*
>m.11248 TR12262|c0_g1_i1|m.11248 TR12262|c0_g1_i1|g.11248  ORF TR12262|c0_g1_i1|g.11248 TR12262|c0_g1_i1|m.11248 type:internal len:92 (+) TR12262|c0_g1_i1:2-274(+)
KDKCALASHLTLFLIHYPDYFLDVMKSIITNLVMDKTKGQEERLINSKSNTITEKIIGYW
LSLCLYENIKTSDMGEYLFNLYRGIKGKIET
>m.11251 TR12262|c0_g2_i1|m.11251 TR12262|c0_g2_i1|g.11251  ORF TR12262|c0_g2_i1|g.11251 TR12262|c0_g2_i1|m.11251 type:internal len:92 (+) TR12262|c0_g2_i1:2-274(+)
KDKCALASHLTLFLIHYPDYFLDVMKSLIRNLVMNERKSQGEKLINEKSNTITEKIIGYW
LSLCLYENIKTSDMGENLFNLYRGIKGKIET
>m.11257 TR12268|c0_g1_i1|m.11257 TR12268|c0_g1_i1|g.11257  ORF TR12268|c0_g1_i1|g.11257 TR12268|c0_g1_i1|m.11257 type:internal len:229 (-) TR12268|c0_g1_i1:2-685(-)
RARNRITLVEFNAEFQMNRFPYFNNVVDIQCNSDLFFSDRKTVKNFLCDLKNQSETVGAW
LGYGGTEITTPLRCEAVTCMYEDVIPTNSQNLEKVFELKKTNNQIVNITSHQGMSYNYTD
VLKFFCKNGFTTGNQETFQILKCESEGNWIPRLTDCIKQTEQVNSGAKRYYIPEAQNAEG
AQEVGAIVIIILVIFLSIIVILDLSTITRDIKILRKNIQFLKHYNNDN
>m.11258 TR12268|c1_g1_i1|m.11258 TR12268|c1_g1_i1|g.11258  ORF TR12268|c1_g1_i1|g.11258 TR12268|c1_g1_i1|m.11258 type:3prime_partial len:336 (-) TR12268|c1_g1_i1:2-1006(-)
MFQYFIISLIGLLLIFQENLQTKEICEINFDYKKETGKCYKLIRKLSSRDDMNKYCGKSL
TIIRDKQDLKTLQEFLANNGINEAIWLDGYFDENKKEWLWKEYNNMIDKSLFNSVELNST
NSCLTLKMFYLISDTGTYGINSLLESEHCMNHHSAVCEVQKDSCTPETIRYFNETIMELY
PNVPYINNIAAVRCKDGYYSDTDEDYTIECKLLENAIHPVWKPVSNELKKIQCSMIGCQK
PEEIFLYSKKDETHVDKTIYEYGDEIPFKCFRGYVEYKHKNQTKATLKCKQSKSNKKEGI
WEPQSFIPCVAVQCNITELQLLKPFNSIFTRARNR
>m.11261 TR12272|c0_g1_i1|m.11261 TR12272|c0_g1_i1|g.11261  ORF TR12272|c0_g1_i1|g.11261 TR12272|c0_g1_i1|m.11261 type:internal len:134 (+) TR12272|c0_g1_i1:3-401(+)
SITTINNPITTYSNPSSIDSNSITTNSNPSTIDSNSITTTSNSTTTTSNSITTNSKPLTL
TITNYNSTITLTYNVTGAQSNTTTILTTLISRLSTQSLLNQSIINNSTSISKDVLFIRYS
TEAGSIILTILGG
>m.11264 TR12272|c0_g1_i3|m.11264 TR12272|c0_g1_i3|g.11264  ORF TR12272|c0_g1_i3|g.11264 TR12272|c0_g1_i3|m.11264 type:internal len:155 (+) TR12272|c0_g1_i3:1-462(+)
SITTTSNSSTIVSKSITTTSDSITTNSNSITTNGNPSTTDSNSITTNSNPSTIDSNSITT
TSNSTTTTSNSITTNSKPLTLTITNYNSTITLTYNVTGAQSNTTTILTTLISRLSTQSLL
NQSIINNSTSISKDVLFIRYSTEAGSIILTILGG
>m.11267 TR12272|c0_g1_i4|m.11267 TR12272|c0_g1_i4|g.11267  ORF TR12272|c0_g1_i4|g.11267 TR12272|c0_g1_i4|m.11267 type:internal len:103 (-) TR12272|c0_g1_i4:3-308(-)
LVVIELLSVVEGLPLVVIELLLVVIESLVVVIDLLTMVEELLVVVIELLSMVEGLLLVVI
ELLSVVEGLPLVVIELLLVVIESLVVVIDLLTMVEELLVVVI
>m.11268 TR12273|c0_g1_i1|m.11268 TR12273|c0_g1_i1|g.11268  ORF TR12273|c0_g1_i1|g.11268 TR12273|c0_g1_i1|m.11268 type:5prime_partial len:116 (+) TR12273|c0_g1_i1:2-349(+)
GYIKRQFLFHFGELLVTIIDFSFLNRQTELSVNYILVSTSVNLNHVIMIMRDQSIFAGTT
AQIIRNIFLLLPDICHAFVYFVYLFTIKKYFCLTWRQYLTWTSSFVVYFGILFLN*
>m.11271 TR12275|c1_g1_i1|m.11271 TR12275|c1_g1_i1|g.11271  ORF TR12275|c1_g1_i1|g.11271 TR12275|c1_g1_i1|m.11271 type:complete len:61 (+) TR12275|c1_g1_i1:61-243(+)
MLEYEIEWEYKMNIYVKNVPTVMPPRTRCPVDEPDVFFITNEWYACKRVVLFIFDGNKEF
*
>m.11272 TR12276|c0_g1_i1|m.11272 TR12276|c0_g1_i1|g.11272  ORF TR12276|c0_g1_i1|g.11272 TR12276|c0_g1_i1|m.11272 type:internal len:82 (-) TR12276|c0_g1_i1:3-245(-)
KVFQLDPPTIPNEIYQQEEIKVYNDLAKDLAYESPGVINDILLNIKLKFLANFALGKQQK
YQIQIDISKQLNKFVLEKFNS
>m.11273 TR12277|c0_g1_i1|m.11273 TR12277|c0_g1_i1|g.11273  ORF TR12277|c0_g1_i1|g.11273 TR12277|c0_g1_i1|m.11273 type:internal len:182 (-) TR12277|c0_g1_i1:1-543(-)
PVDETLVREMRAKVIENIVDEIYREESQENETNELVLSETGSKIFQIIRVLKPELAINKS
GRWDPSKIALTILKIILKLPKKTVGEGTRNTIHGVSAGLAKVALAIIIRNSLATAGNDLK
KLKSKIKKFAPIYDVVFDNWINASSDWNEIEEDYNTSNVELPRFEFNPRGFLRNQSGVES
S
>m.11274 TR12277|c1_g1_i1|m.11274 TR12277|c1_g1_i1|g.11274  ORF TR12277|c1_g1_i1|g.11274 TR12277|c1_g1_i1|m.11274 type:internal len:97 (-) TR12277|c1_g1_i1:2-289(-)
KSGRWDPNKMALSILKIIKKLPKKGMGESTRNIIHTLGAKRVSPGLGKTALAIIISNATA
SAGNDIKKLKMKIIKFAPIYDHVFDRWINESQDWKE
>m.11276 TR12281|c0_g1_i1|m.11276 TR12281|c0_g1_i1|g.11276  ORF TR12281|c0_g1_i1|g.11276 TR12281|c0_g1_i1|m.11276 type:internal len:96 (-) TR12281|c0_g1_i1:2-286(-)
KSGLIMHSFEKDFYKLKNNSVYGKTVENLLKRINLKLCNNVKKLVTYASKPQLKNCLTIC
DDLLAVLMDKDVVTLDRPLYIGQAVLDLSKLRMYT
>m.11277 TR12283|c0_g1_i1|m.11277 TR12283|c0_g1_i1|g.11277  ORF TR12283|c0_g1_i1|g.11277 TR12283|c0_g1_i1|m.11277 type:5prime_partial len:70 (-) TR12283|c0_g1_i1:237-446(-)
VQKAFCTQAIIIFSKLLAFNQNAKVQYPFYLIRSSLSTPQKFGIIFEIKIKTLVRISSQR
QDRKQFEQG*
>m.11279 TR12284|c0_g1_i1|m.11279 TR12284|c0_g1_i1|g.11279  ORF TR12284|c0_g1_i1|g.11279 TR12284|c0_g1_i1|m.11279 type:5prime_partial len:146 (-) TR12284|c0_g1_i1:167-604(-)
ILYNLFETEMVFENQRKLPSFLAKKDDESMSKCQKCLETGHWTYECKNKRVFLNRKTKCD
ELKELQKKQETSAYLEGADNDSESSSDSDGSSSSSSGSSSSNSSSGSSSSGSESSDSDSS
SSSGSSSSSDSNKSAPKKKLKLSEK*
>m.11282 TR12287|c0_g1_i1|m.11282 TR12287|c0_g1_i1|g.11282  ORF TR12287|c0_g1_i1|g.11282 TR12287|c0_g1_i1|m.11282 type:complete len:50 (-) TR12287|c0_g1_i1:167-316(-)
MTKLIIEINSKEKNSHIDKKHANCLAHLRQRNIPQTIQPLDNTHLLFSV*
>m.11283 TR12288|c0_g1_i1|m.11283 TR12288|c0_g1_i1|g.11283  ORF TR12288|c0_g1_i1|g.11283 TR12288|c0_g1_i1|m.11283 type:complete len:236 (+) TR12288|c0_g1_i1:42-749(+)
MYYKNIFYMIYLLMIMISMTSILNAFKSDMVGRGEGSLTKECDPNNFETVLFETKESHCF
ELCLYKRNNCVQIAYSERNKKCVLCVSEEKQSGMRHLGQFRTIRKNSDGNYENSNSRNIK
CSLSNSNTKFVNISMDECYLLCKNHYKYCNEFYINDKARICVTCITPEVENIRNPNPPRE
DIRNVNTMINEDGTCTILTEANDIRTVDNFIRFYEAQINTLIKRRTMLQNFYYRK*
>m.11285 TR12290|c0_g1_i1|m.11285 TR12290|c0_g1_i1|g.11285  ORF TR12290|c0_g1_i1|g.11285 TR12290|c0_g1_i1|m.11285 type:5prime_partial len:50 (+) TR12290|c0_g1_i1:3-152(+)
AIRLDIPKEIVRLKRCWTCHKNEHISQVCSEKKPIKCFGCGNGEQMAEE*
>m.1089 TR1229|c0_g1_i1|m.1089 TR1229|c0_g1_i1|g.1089  ORF TR1229|c0_g1_i1|g.1089 TR1229|c0_g1_i1|m.1089 type:complete len:57 (-) TR1229|c0_g1_i1:126-296(-)
MRHQEKNKSLKTSYRKLLCEFRKTEEIQSAKLLCFSSAIHRQIKDERENQESNVAT*
>m.11291 TR12304|c0_g1_i1|m.11291 TR12304|c0_g1_i1|g.11291  ORF TR12304|c0_g1_i1|g.11291 TR12304|c0_g1_i1|m.11291 type:5prime_partial len:56 (-) TR12304|c0_g1_i1:92-259(-)
LIRIENKGKSLYAQRNCVVCAADQKRKLTCFKCDFCNTPLHRGECYQNYHDHKKY*
>m.11292 TR12308|c0_g1_i1|m.11292 TR12308|c0_g1_i1|g.11292  ORF TR12308|c0_g1_i1|g.11292 TR12308|c0_g1_i1|m.11292 type:internal len:133 (+) TR12308|c0_g1_i1:2-397(+)
NIFIFLGVLGHCMTSLTNMIIDIYSIVTTESKNDDILNNILYIFMNIERTILTFVKTTFF
TLLLERKYQQFEFNSWSVLIGSPFILLIHCGQMVFHEIIILSRNTSYKRFHVDLFLKGII
SISRPFVILDYA
>m.11293 TR12309|c0_g1_i1|m.11293 TR12309|c0_g1_i1|g.11293  ORF TR12309|c0_g1_i1|g.11293 TR12309|c0_g1_i1|m.11293 type:complete len:145 (+) TR12309|c0_g1_i1:257-691(+)
MCHLSKEEKLKCYVQRDLKVTKEYKVIMKYFGNLRSVIELFGTNGIRKRTINVHNKMEIN
EKSEFPALSNCTTIEMRNKVDEEIVFPPIIDYRTMSVPKVNYKEIKHMNIEVDVAKFLSG
KADLTQMEHRQLKKLRRTQLTNKI*
>m.1090 TR1230|c0_g1_i1|m.1090 TR1230|c0_g1_i1|g.1090  ORF TR1230|c0_g1_i1|g.1090 TR1230|c0_g1_i1|m.1090 type:5prime_partial len:76 (-) TR1230|c0_g1_i1:70-297(-)
KHFSNNRLCSPSNVAEHNNKCISVININNYKSLCINYKDYWNRMICVALMIRNYDIKINV
QTAASVSLLNIFILF*
>m.11300 TR12317|c0_g1_i1|m.11300 TR12317|c0_g1_i1|g.11300  ORF TR12317|c0_g1_i1|g.11300 TR12317|c0_g1_i1|m.11300 type:5prime_partial len:156 (-) TR12317|c0_g1_i1:151-618(-)
QVQALKGELLLENYWGLRNYLLELMESGNLELEVAQRWRNRYDEYEKEIKETATVQDYIL
SAMEMYRPLTDKFDYIKSVGNECKIPQAGDKHKLQPLIMTDMTIGSSMKAIKAWNWEKPV
SNFAMHSNVAVIRMDDVNAQVFGYGIYPGRKWLYY*
>m.11302 TR12318|c0_g1_i1|m.11302 TR12318|c0_g1_i1|g.11302  ORF TR12318|c0_g1_i1|g.11302 TR12318|c0_g1_i1|m.11302 type:complete len:163 (+) TR12318|c0_g1_i1:54-542(+)
MDLETKRPSIVNIDRRGSVYRGYRNSLYKRPSIFPKSNMVPQVIENTYRMMPDNNRKFTL
KKIEPQIHDLLQKRLSGVVYDYNKIPELCKMLAIEIKEKVKGLCHNRYKLVCIVSIGDKS
AANVNFASRSIWYPETGDNVAEATYDGCSIYSVVTVYGLYFE*
>m.1091 TR1231|c0_g1_i1|m.1091 TR1231|c0_g1_i1|g.1091  ORF TR1231|c0_g1_i1|g.1091 TR1231|c0_g1_i1|m.1091 type:5prime_partial len:95 (-) TR1231|c0_g1_i1:243-527(-)
FEHTIAIKSPDVKTSKATNSNDNKAVDPVVPASIKIVASPKLSHNNMVDSVSVVNLDHNL
QQILTCLEILCLKMLLPLKLFLLTTITLRSLLKS*
>m.1092 TR1231|c0_g1_i1|m.1092 TR1231|c0_g1_i1|g.1092  ORF TR1231|c0_g1_i1|g.1092 TR1231|c0_g1_i1|m.1092 type:5prime_partial len:50 (+) TR1231|c0_g1_i1:2-151(+)
EESTVVPHHQLLVMQLSEVSFLGLLTASEKVHSSRQIAAFRSWEEPLDN*
>m.11305 TR12323|c0_g1_i1|m.11305 TR12323|c0_g1_i1|g.11305  ORF TR12323|c0_g1_i1|g.11305 TR12323|c0_g1_i1|m.11305 type:complete len:157 (-) TR12323|c0_g1_i1:65-535(-)
MENNQERFIRIYRNPNGLYPVNPFPEDYPKRISAEKQDSTVLKLDWSKCRMENQRDWHGY
TGAIGYLPEPPLPSYSRYVAHSKCPPLIAGIKYHEFRRGRPVRESGPNIPYDYCQMGALS
GPEIMTRVIPRMVHSIRDDIPDSRQWRFDGRDHQLN*
>m.11316 TR12331|c0_g1_i1|m.11316 TR12331|c0_g1_i1|g.11316  ORF TR12331|c0_g1_i1|g.11316 TR12331|c0_g1_i1|m.11316 type:5prime_partial len:167 (+) TR12331|c0_g1_i1:2-502(+)
KIIKQKQQLCFIMIVLIFAITTIIIIIMEIFSIEAFFNGPFSLQNKCCLWKIQENQLLNS
HDVSLDSHNINKLKGLFSNNYFDTATCSDNSDNTNSLRNSFHAYKMMQFQSSFDLTFQEN
GYRKSKIDCITRCFNEYKFCWGVFFDELTHGCLLIFKRHVNFTWFH*
>m.11317 TR12332|c0_g1_i1|m.11317 TR12332|c0_g1_i1|g.11317  ORF TR12332|c0_g1_i1|g.11317 TR12332|c0_g1_i1|m.11317 type:complete len:83 (-) TR12332|c0_g1_i1:221-469(-)
MSHTNSRNRNACLSYGPPVCNCAREKYDMVDTYRNDYTGTSIDRAKPVKYPNNICLGCEI
ISGGPTQLTTESCLRPHDFHFP*
>m.11318 TR12333|c0_g1_i1|m.11318 TR12333|c0_g1_i1|g.11318  ORF TR12333|c0_g1_i1|g.11318 TR12333|c0_g1_i1|m.11318 type:complete len:59 (-) TR12333|c0_g1_i1:136-312(-)
MFNRILEQWRSKGRARWAVRPERHFPVGRDNQKYQRKNVTIANNHTFGYENNTCFQRN*
>m.11321 TR12336|c0_g1_i1|m.11321 TR12336|c0_g1_i1|g.11321  ORF TR12336|c0_g1_i1|g.11321 TR12336|c0_g1_i1|m.11321 type:5prime_partial len:100 (-) TR12336|c0_g1_i1:91-390(-)
NNINNNNNINNNNNINNNNKRRKFSSSEDESTTIQKFSISHIISDESINQKKSIEESCIN
QNTFLPQSLRLWPCNPFPTTKSVTNSTWIPPHFINCKPN*
>m.11322 TR12339|c0_g1_i1|m.11322 TR12339|c0_g1_i1|g.11322  ORF TR12339|c0_g1_i1|g.11322 TR12339|c0_g1_i1|m.11322 type:complete len:98 (-) TR12339|c0_g1_i1:40-333(-)
MNTFMFRKIFYLVSIINSSVYFIIDGFILFRKMLQCILWLSYFTKLVKALFTLFGNFVFI
IIAYQILKQIYLIIHICSFMKQGIFCISLSIKKEFRK*
>m.11324 TR12346|c0_g1_i1|m.11324 TR12346|c0_g1_i1|g.11324  ORF TR12346|c0_g1_i1|g.11324 TR12346|c0_g1_i1|m.11324 type:complete len:275 (+) TR12346|c0_g1_i1:135-959(+)
MKNISMSGLKYFHLTIVRHGETDENKNKIIQGQMETTLSDIGLLQAKETGIFFKNIPIDL
IYCSDLKRTCQTANEIAIRNEHIIKNKNSPVNSIIKSSTIRERSFGVYTGCSLTAWRNEC
KSKERYSKSWVPPNGESINQLRDRAIHSFADLCQIMLKQESRDNCHPCPVNIKGDSNHCI
LLTNGKDDVISDSSKNEYLGHLLLMSHGGFINQLLQYLSSINLHPMSIEHRNIPNCSITQ
LSVIFTTKNKSAQVDFHSINFTDHLTSDSSTENV*
>m.11333 TR12355|c0_g1_i1|m.11333 TR12355|c0_g1_i1|g.11333  ORF TR12355|c0_g1_i1|g.11333 TR12355|c0_g1_i1|m.11333 type:internal len:84 (+) TR12355|c0_g1_i1:2-250(+)
KISKEEEREFKAARTCYLCKNKLNNSVRDHDHYNGKYLSAACNQCNFSRQIRYELSVVFH
NLRGYDLHHILKFGLSRFPDWNI
>m.11335 TR12357|c0_g1_i1|m.11335 TR12357|c0_g1_i1|g.11335  ORF TR12357|c0_g1_i1|g.11335 TR12357|c0_g1_i1|m.11335 type:internal len:98 (+) TR12357|c0_g1_i1:1-291(+)
SDLKSENISKNVNSELKRKKLEKSPRESNNLNKTPSSRRDGDFHRETHHKVGYSEPRNRS
SRKDIHHQSNKRYSDSFRFDKSEFSERNNFIRPRTPD
>m.11336 TR12357|c1_g1_i1|m.11336 TR12357|c1_g1_i1|g.11336  ORF TR12357|c1_g1_i1|g.11336 TR12357|c1_g1_i1|m.11336 type:internal len:122 (-) TR12357|c1_g1_i1:1-363(-)
PRTPDRSHSRLNSVDKIRKHPENIINTSRSCNRNYSRQKVPKLGKCIYKKNYGKKRNPLD
TYNKHRKFPSKPHNNNNTNIVKIESHQNLPLDPDEEVINEFLSNLNDLTSLDENKIDENI
E
>m.11337 TR12361|c0_g1_i1|m.11337 TR12361|c0_g1_i1|g.11337  ORF TR12361|c0_g1_i1|g.11337 TR12361|c0_g1_i1|m.11337 type:internal len:79 (-) TR12361|c0_g1_i1:2-235(-)
SMILFNLAINPVLEAVSASNTLPFMLDTLEIQTLAYADDIALVATNTENLHQIINTASES
ARNIGFQFRPDKCMYFQL
>m.11338 TR12362|c0_g1_i1|m.11338 TR12362|c0_g1_i1|g.11338  ORF TR12362|c0_g1_i1|g.11338 TR12362|c0_g1_i1|m.11338 type:5prime_partial len:102 (-) TR12362|c0_g1_i1:227-532(-)
LSKCKAKETMNLRITLGLFLLFLSYVTMSSNELVEENEEKVNLDEDAVVEKGILSKCKAK
VGDCPSYMRRKCSTCIFHRKRKPILCHKSGEVSCFEENWDI*
>m.11340 TR12363|c0_g1_i1|m.11340 TR12363|c0_g1_i1|g.11340  ORF TR12363|c0_g1_i1|g.11340 TR12363|c0_g1_i1|m.11340 type:3prime_partial len:94 (+) TR12363|c0_g1_i1:85-363(+)
MFVFSKKKFGFETGRLIPQKPKNGIQDGRPINEKVPKIQLFSAKLEAYIDSQKTEIIHCN
VPIDEKNTQTIPLNESNDKPHKNECVSPQSNAQ
>m.11342 TR12365|c0_g1_i1|m.11342 TR12365|c0_g1_i1|g.11342  ORF TR12365|c0_g1_i1|g.11342 TR12365|c0_g1_i1|m.11342 type:internal len:80 (+) TR12365|c0_g1_i1:2-238(+)
PFDRSIIMDIIIFDDNENKFVTIPIATFTYKLCVNKYKSIIDIELKEVVKLLKKSIEFEK
QIKQAIGYLSSIKKRYGKE
>m.11343 TR12367|c0_g1_i1|m.11343 TR12367|c0_g1_i1|g.11343  ORF TR12367|c0_g1_i1|g.11343 TR12367|c0_g1_i1|m.11343 type:3prime_partial len:106 (+) TR12367|c0_g1_i1:157-471(+)
MNYYSYRIIIRQYTDNYILQCQQLFHQYIVDMFAKIESERLLYIKMNQKKLRSDDYIHLR
DAITTDADPNEMGKMVILPAAFTGSPRHMHEDAQDAMTCVWSYGQ
>m.11344 TR12371|c0_g1_i1|m.11344 TR12371|c0_g1_i1|g.11344  ORF TR12371|c0_g1_i1|g.11344 TR12371|c0_g1_i1|m.11344 type:complete len:54 (+) TR12371|c0_g1_i1:75-236(+)
MEKQRSLSRGRKYLAVVPTIKYQMGEKSVEYNSKEMNRKSRNPEVYKDEERSV*
>m.1094 TR1237|c0_g1_i1|m.1094 TR1237|c0_g1_i1|g.1094  ORF TR1237|c0_g1_i1|g.1094 TR1237|c0_g1_i1|m.1094 type:3prime_partial len:100 (+) TR1237|c0_g1_i1:33-329(+)
MKIELEYKEYRSMPSFINNKSLFIGNRKKIEHLIYMKQMLVEIIVFVDIIKRISQDQQCV
CVWLISPGSTDVILVGTDTENVLFLINYPYLSYNSNGMR
>m.11348 TR12381|c0_g1_i1|m.11348 TR12381|c0_g1_i1|g.11348  ORF TR12381|c0_g1_i1|g.11348 TR12381|c0_g1_i1|m.11348 type:complete len:62 (+) TR12381|c0_g1_i1:81-266(+)
MWLTFLMGHQSGSTVTCNSEAVGTPFSTTQRKLAFLEETSAMQSKQPSGGHFSHCCTSNF
A*
>m.11356 TR12386|c0_g1_i1|m.11356 TR12386|c0_g1_i1|g.11356  ORF TR12386|c0_g1_i1|g.11356 TR12386|c0_g1_i1|m.11356 type:5prime_partial len:106 (+) TR12386|c0_g1_i1:2-319(+)
IELRISALIIIGGFEGKRGKCSGRHFGASGKLGLCFLKNRMYGKEAQNAGLTLKDEVKQE
LLEVMTRLTYDISSSMQQLHSVNSRFGFLKPLFLDVTQSRNKCNG*
>m.11361 TR12389|c0_g1_i1|m.11361 TR12389|c0_g1_i1|g.11361  ORF TR12389|c0_g1_i1|g.11361 TR12389|c0_g1_i1|m.11361 type:5prime_partial len:76 (-) TR12389|c0_g1_i1:233-460(-)
HHHHHHHHHHQGKFQHYIRVLKNNLLKYDGKIFIYMIYFNTMMKTHKRIENINIHMIINR
YELVVVVVVVYQCQM*
>m.11363 TR12393|c0_g1_i1|m.11363 TR12393|c0_g1_i1|g.11363  ORF TR12393|c0_g1_i1|g.11363 TR12393|c0_g1_i1|m.11363 type:complete len:62 (-) TR12393|c0_g1_i1:285-470(-)
MKELLGINVEIDYTTVSLRKSKLFLLENKNKCSNKSLYHYLGEFRGLAMEKSDFISFSQW
Q*
>m.11370 TR12400|c1_g1_i1|m.11370 TR12400|c1_g1_i1|g.11370  ORF TR12400|c1_g1_i1|g.11370 TR12400|c1_g1_i1|m.11370 type:5prime_partial len:53 (+) TR12400|c1_g1_i1:3-161(+)
IFEEHTQVDNNGDLDNVDPIILSKYYSVQFSKAIRPPICVIKDNIIFMAFQV*
>m.11376 TR12409|c0_g1_i1|m.11376 TR12409|c0_g1_i1|g.11376  ORF TR12409|c0_g1_i1|g.11376 TR12409|c0_g1_i1|m.11376 type:internal len:89 (+) TR12409|c0_g1_i1:1-264(+)
GTLIGIHRHHGIIPWDDDVDIYIDQNEKPLLIKAMAELYKTHRLLTESKENLGVWKFFKL
NDNPISSSTKYAFRYPFIDIFFKFSHNS
>m.11378 TR12411|c1_g1_i1|m.11378 TR12411|c1_g1_i1|g.11378  ORF TR12411|c1_g1_i1|g.11378 TR12411|c1_g1_i1|m.11378 type:5prime_partial len:50 (+) TR12411|c1_g1_i1:3-152(+)
TYNRNAQDSPFLNPIEDYASHFKSKLLKNLTNNLELNNSSKFIQIITSI*
>m.11379 TR12412|c0_g1_i1|m.11379 TR12412|c0_g1_i1|g.11379  ORF TR12412|c0_g1_i1|g.11379 TR12412|c0_g1_i1|m.11379 type:complete len:167 (-) TR12412|c0_g1_i1:16-516(-)
MEDTQENLVPEGYNSIKFLFREYGMECSDDVCSILLEPIYKITRDILSEAKELMKYANHN
EISEAEIEIATKRVMSNIEFNSQTTLEAMKESSESINLQPLPVLKSFTGVKFPHDRNNLT
APNFEVKPRSELEMPSAQTVHQLSFAHQPSFITRNVSGVNTYFVQK*
>m.11383 TR12414|c0_g1_i1|m.11383 TR12414|c0_g1_i1|g.11383  ORF TR12414|c0_g1_i1|g.11383 TR12414|c0_g1_i1|m.11383 type:complete len:197 (-) TR12414|c0_g1_i1:102-692(-)
MISLILLISIVISVCQCAVSPAQQKQLIDAHNKFRRDVAQGKVSGQPNAANMLELKWNNE
AAQRAQNYANRCVFGHDQSKDRKFGSYDWVGQNIAYWSSNDVTEGIQMWFDEVKGYTFNN
DRCTGFTCLHYTALVWAKTKEFGCGIADCSRQNLGKIFLICNYGPGGNWNNEKPYETGSA
CSKCPSGTRCNNSLCS*
>m.11386 TR12415|c0_g1_i1|m.11386 TR12415|c0_g1_i1|g.11386  ORF TR12415|c0_g1_i1|g.11386 TR12415|c0_g1_i1|m.11386 type:5prime_partial len:63 (-) TR12415|c0_g1_i1:237-425(-)
WTNSFQGSSNISDTADVPTISNECVTEIGIDDAYYLLVIIERNLENYRGKWLIMRREIFP
FN*
>m.11389 TR12417|c1_g1_i1|m.11389 TR12417|c1_g1_i1|g.11389  ORF TR12417|c1_g1_i1|g.11389 TR12417|c1_g1_i1|m.11389 type:5prime_partial len:64 (+) TR12417|c1_g1_i1:3-194(+)
VINLDSIMGYSFMAFRGMGEIKAPVQNVYNCMGLVKVLCRVILIKYSPCKNDYQHDKGSE
KPR*
>m.11390 TR12419|c0_g1_i1|m.11390 TR12419|c0_g1_i1|g.11390  ORF TR12419|c0_g1_i1|g.11390 TR12419|c0_g1_i1|m.11390 type:3prime_partial len:207 (-) TR12419|c0_g1_i1:1-618(-)
MVKREPIRKMKFDEQMKIFTSKGPKTKEFLAQNMKKFAVLLSGGAKILGKIRIIAVIDAL
IDMGVQGISEIYKYYNQYEAHEMSLPAREARWGSTVDFTMNDVDEALERYRQFPENRMKR
WYGWWKKPDIEYAKLNGKLRSQYLQGNKYNLHWNRDTWKYDERIEYGPEDDDNYPNKFSH
HNKYISQSEHNFYWSLTSAEWAKYKE
>m.11394 TR12420|c0_g1_i1|m.11394 TR12420|c0_g1_i1|g.11394  ORF TR12420|c0_g1_i1|g.11394 TR12420|c0_g1_i1|m.11394 type:complete len:69 (+) TR12420|c0_g1_i1:100-306(+)
MYSALVKKQVEISKSIERSATETAKKKLKNICQIRWIERHESVDTYFKLFEPRIDGWSVI
TECNSQEE*
>m.11395 TR12423|c1_g1_i1|m.11395 TR12423|c1_g1_i1|g.11395  ORF TR12423|c1_g1_i1|g.11395 TR12423|c1_g1_i1|m.11395 type:5prime_partial len:72 (-) TR12423|c1_g1_i1:175-390(-)
NFSLIKQEFQLPSKKYGPRSLDVPNSAGLQLPDDILSVSAIGWRLSMVLCRFTQQLNLSI
VLYRLSCYGVD*
>m.11398 TR12433|c0_g1_i1|m.11398 TR12433|c0_g1_i1|g.11398  ORF TR12433|c0_g1_i1|g.11398 TR12433|c0_g1_i1|m.11398 type:internal len:75 (-) TR12433|c0_g1_i1:2-223(-)
LRYLNPKNKIGCWITSGGDDPVGQTAKRSTMEMKQLVIVAVSQTGNHYYEPLNRNEYVNS
ARFIRFLSNMQLHF
>m.11399 TR12434|c0_g1_i1|m.11399 TR12434|c0_g1_i1|g.11399  ORF TR12434|c0_g1_i1|g.11399 TR12434|c0_g1_i1|m.11399 type:3prime_partial len:82 (+) TR12434|c0_g1_i1:124-366(+)
MGYHIDKNEPFRHPLLFYFNHNLNAAETTKMICCVYEENAVSERIAQKWFSKFNSGNFDV
NDAHRADRPNDFDENCLNQLI
>m.11403 TR12439|c0_g1_i1|m.11403 TR12439|c0_g1_i1|g.11403  ORF TR12439|c0_g1_i1|g.11403 TR12439|c0_g1_i1|m.11403 type:internal len:142 (-) TR12439|c0_g1_i1:1-423(-)
VKFYAAILIFLGIPFNSMILHILVKDISNRNTTRFLMILLAICDNSVLLTAVLRYWIRAT
FNFDIRNFNNMICKGHGFLVSLSSDCAIGTLCAIAIERFIVVSYPNKSKSLVTMVTVIYG
ISGFVVGVILKNSCILWLYNI
>m.11410 TR12442|c1_g1_i1|m.11410 TR12442|c1_g1_i1|g.11410  ORF TR12442|c1_g1_i1|g.11410 TR12442|c1_g1_i1|m.11410 type:5prime_partial len:64 (+) TR12442|c1_g1_i1:2-193(+)
AIIKWYGHQNKPSYWAKNKIRYKKMKGVKKELLQEYLDEFNWRDNIPGECFEETIELIKN
CYQ*
>m.11411 TR12444|c0_g1_i1|m.11411 TR12444|c0_g1_i1|g.11411  ORF TR12444|c0_g1_i1|g.11411 TR12444|c0_g1_i1|m.11411 type:5prime_partial len:116 (-) TR12444|c0_g1_i1:123-470(-)
HNCNYALYIKINTSGKKMHIVYNLIILLICFFTCTNSELVLGRGFIDKDGRQLVEIFDNT
FDASQQKEVEVNFSKKCYKCLIEPAKMENQPEFECEGPTIVMQNGKEEYLDPCKE*
>m.11412 TR12445|c0_g1_i1|m.11412 TR12445|c0_g1_i1|g.11412  ORF TR12445|c0_g1_i1|g.11412 TR12445|c0_g1_i1|m.11412 type:5prime_partial len:76 (+) TR12445|c0_g1_i1:2-229(+)
CYQTFVEINYFLENLKEISCFACYIFCPFVCMNRYTPESLKKSNQCPFDRIEIKVISRHV
DFNDQFNELMPFWFL*
>m.11417 TR12448|c0_g1_i1|m.11417 TR12448|c0_g1_i1|g.11417  ORF TR12448|c0_g1_i1|g.11417 TR12448|c0_g1_i1|m.11417 type:5prime_partial len:81 (-) TR12448|c0_g1_i1:328-570(-)
RNNYNAIKIIITTLSILSINIILSVINQIQCDLVIDIRKKIKSNLNPTNVILSPSNIYLF
VILFLKHIKNNSILLLKFCC*
>m.11418 TR12449|c0_g1_i1|m.11418 TR12449|c0_g1_i1|g.11418  ORF TR12449|c0_g1_i1|g.11418 TR12449|c0_g1_i1|m.11418 type:complete len:300 (-) TR12449|c0_g1_i1:130-1029(-)
MAFDPLLINVTSSDISFEEDLEEQTYSKVVKVEDITNNEPEDDIESYDISGDYSGFYVSI
IDSSIYSRFIHFICCKERQYFSETFCDKYFSYLRFSENPEEIINLNRVDIWNIDWAYGLL
FQAFLAREYNLELPCLKKRNRKVPIISEKFKRPYRSKSFYDRDPIYEELLNNCQLTEKDS
CKRKSPRNQVLLHIFILDLLIHPYYKFCIVWNNKNDFTFEIKNSKAVAHIWMTIKGNDTC
NYENFARGIRFKRRNSNMFTRTNKRNRCVYQFTKTAIHDYKLKRNKNELAKLLLSEALL*
>m.11422 TR12450|c0_g1_i1|m.11422 TR12450|c0_g1_i1|g.11422  ORF TR12450|c0_g1_i1|g.11422 TR12450|c0_g1_i1|m.11422 type:internal len:123 (-) TR12450|c0_g1_i1:3-368(-)
IFNRYSLNEIEYLQICILWSDYNFFVGKLKYLPDDVRLILSKYTTDVKVLNIVVRKCCGQ
IRDFKNLEEIAKNGTELNKMIKKENQCLQPVLNKDILGKLVPSLLKLEVNKAIIVKIIKI
IK
>m.11424 TR12452|c0_g1_i1|m.11424 TR12452|c0_g1_i1|g.11424  ORF TR12452|c0_g1_i1|g.11424 TR12452|c0_g1_i1|m.11424 type:3prime_partial len:63 (-) TR12452|c0_g1_i1:3-188(-)
MCNLFSCSKCFYKKPSLSLKNAAEIEASDEDAFDPEFNKNDGFHLIFDEAKSALSEEMFF
NN
>m.11428 TR12460|c0_g1_i1|m.11428 TR12460|c0_g1_i1|g.11428  ORF TR12460|c0_g1_i1|g.11428 TR12460|c0_g1_i1|m.11428 type:5prime_partial len:77 (-) TR12460|c0_g1_i1:61-291(-)
KKEIKRKSKHIITMIQIILVVFAVLSLINCETDVQIKTQKCIDENKACKETCKMEHACLL
GCQETVQNCFRKAEES*
>m.11430 TR12461|c0_g1_i1|m.11430 TR12461|c0_g1_i1|g.11430  ORF TR12461|c0_g1_i1|g.11430 TR12461|c0_g1_i1|m.11430 type:3prime_partial len:83 (+) TR12461|c0_g1_i1:415-660(+)
MEHLTASSIKQALSECGYRFSTPNRSSSGWETITADGCDTTPWWIHADELRQRDATIKQL
QTQVEQQTRSLEQLKVQHKCDL
>m.11435 TR12466|c0_g1_i1|m.11435 TR12466|c0_g1_i1|g.11435  ORF TR12466|c0_g1_i1|g.11435 TR12466|c0_g1_i1|m.11435 type:5prime_partial len:280 (+) TR12466|c0_g1_i1:3-842(+)
TFKESFLNIFYCISDMKNQKVILKNNKSNNFKKSSFQKNIKKKFEKLNYHEFLHTGNYVD
YYKRRCNDDRVNYFEAQYFENSSVCDYGCHNGDFSFSLFENFHKIISKYDGIDVQMECIS
NAQKMLVSKVKRQIQGDFPGVDYNKIFFQLGNWVDDNYQVESNCSGQYNVILVLSVTKWI
HLFHGDKGLKVFFHKVFNRLHFGGYLFLEPQGKQSYIKTVNEFGGFIEESYKSLSILPEN
FRQMLEEIGFNFIKTVKEKVTGQSFNRDILLFVKSEKSL*
>m.11440 TR12471|c0_g1_i1|m.11440 TR12471|c0_g1_i1|g.11440  ORF TR12471|c0_g1_i1|g.11440 TR12471|c0_g1_i1|m.11440 type:complete len:85 (-) TR12471|c0_g1_i1:66-320(-)
MILTVWWYSKDIIHYNFLKTGNRITAVRCCKDLEEMYQKLTSLCHASVNRMGSILLHDNA
RPYVSQMKFFLIHQTLQISPVVTY*
>m.11442 TR12472|c0_g1_i1|m.11442 TR12472|c0_g1_i1|g.11442  ORF TR12472|c0_g1_i1|g.11442 TR12472|c0_g1_i1|m.11442 type:internal len:112 (-) TR12472|c0_g1_i1:1-333(-)
RKHEIDVVIVGGNESWYENFMNDVEQELNNMPINAKINEVKKCGQNKIEGYLKDIKNNAA
RSGFEKMALVLVPDNGYNRLHTKVKSFTMSTGLLTQCVTTSNANPNFIIMQ
>m.11444 TR12473|c0_g1_i1|m.11444 TR12473|c0_g1_i1|g.11444  ORF TR12473|c0_g1_i1|g.11444 TR12473|c0_g1_i1|m.11444 type:complete len:50 (+) TR12473|c0_g1_i1:236-385(+)
MLWKFLLIFKVTDSIFQDKGYSHTSNKKCNFSSNCLKSLTNIENMMQNH*
>m.11445 TR12474|c0_g1_i1|m.11445 TR12474|c0_g1_i1|g.11445  ORF TR12474|c0_g1_i1|g.11445 TR12474|c0_g1_i1|m.11445 type:5prime_partial len:101 (+) TR12474|c0_g1_i1:1-303(+)
KRSLSEKDAFTKEMEKQEAIYKKREANRQKENKFFVHPHFGIGPYPGAHPYYGAVPYFGT
IFPSREWLREKGEVLQAFEGMIDRMRLEGHSLDMWENQKK*
>m.11450 TR12480|c0_g1_i1|m.11450 TR12480|c0_g1_i1|g.11450  ORF TR12480|c0_g1_i1|g.11450 TR12480|c0_g1_i1|m.11450 type:3prime_partial len:131 (-) TR12480|c0_g1_i1:1-390(-)
MHVCNNTTKQAQYVCVCNNKNQKSQYRHNSMCVCVQSNYFQKATEIMQNLCVCVCAITVY
RIKILQNRQTPHYLTMARRIHYALPLHSHIPPSIVSKQQISIVRNRDKTHVSLQLFHRGS
LVSMRILVIL
>m.11458 TR12485|c0_g1_i1|m.11458 TR12485|c0_g1_i1|g.11458  ORF TR12485|c0_g1_i1|g.11458 TR12485|c0_g1_i1|m.11458 type:internal len:216 (-) TR12485|c0_g1_i1:3-647(-)
ENGFHCDYYLVFEFCDFTLLEWINIKSENIVEMESLMKQCLIALDFVHENNLLHRDLKPE
NILLTKNGVIKLADFGWSKSFDPFCKKRILTTNIVTLWYRPPELLLHDTCYDQTIDVWSL
GCIFYEMYTKRALFKSNNDVELLKLITKFCGDIDEINWPNGYMLKMKFKAQTTKRSCILE
KHLKEFIKNQEMENIIISMLSLNPINRPNCKNILQ
>m.11466 TR12487|c0_g2_i1|m.11466 TR12487|c0_g2_i1|g.11466  ORF TR12487|c0_g2_i1|g.11466 TR12487|c0_g2_i1|m.11466 type:complete len:579 (+) TR12487|c0_g2_i1:88-1824(+)
MNQNKNTKSIIWGRFLNIVLHFCNRSTFHGLSQIARAKKIRQRLFWIGICGGASLGFLVN
IYYLLDKYLETPILTNVIQNYQRFIFPDISICFTNPIYYPPKNSKAFRELMKNYKNYLYF
KKNMNPFFTNRVNLAEYLYMTKTDFYGHQAWASFVACSYMGHDCSYQHFEIRHIYPYGIC
YTFNSTKITMKDIRKMNSFSGMQSVKPYFQITIYKAVDMGENFNVDPFDDVTIPGGVLVM
IHDEYTFPFVGNSYILDAYSQIDLRITSKQHLNVNNRCKSSQESYTYMDLFNNKSATFSA
KTEDCVYKTIQINVMKNCKCIWQHYPPIVVPPSTKYCLDGTFSYNHLRSCLIKTHTEISD
KYLPKCYQDLCDHKVFESVISQSKFPAVTERGTHGSWLEILAMLEKNEIKHFGSSDLHMK
ALKRNNLSIKMTINKAFQLKRVDLLDDEFVDRNFMMLRVVPNSFFMDKVEETMEYPVSRL
LSDVGGCVGLWVGASLITIFEFLDLIFDFFDVTIQLKKLRLREKQLLKQQSNSTQQLSST
KESDIFSNQHTTIEKSESNKNDGSMTEYIRNVDLILTH*
>m.11469 TR12492|c0_g1_i1|m.11469 TR12492|c0_g1_i1|g.11469  ORF TR12492|c0_g1_i1|g.11469 TR12492|c0_g1_i1|m.11469 type:complete len:91 (+) TR12492|c0_g1_i1:103-375(+)
MAKRTKKVGIVGKYGTRYGSSIRKNIKKIEIQSHAKYDCNFCGKKALKRKCVGIWHCKGC
KKVIAGGAYTHITTAAVTARAHIRRVNEGR*
>m.11471 TR12493|c0_g1_i1|m.11471 TR12493|c0_g1_i1|g.11471  ORF TR12493|c0_g1_i1|g.11471 TR12493|c0_g1_i1|m.11471 type:internal len:88 (+) TR12493|c0_g1_i1:2-262(+)
VHFIENHSSFFYVIQQKLTIIHSLRYIVCPWFTLENFAIFSATLFIFRLTVFKLTFLSSK
NVFVFDCFVDSKTVAFILNSILGSNAS
>m.11472 TR12493|c0_g1_i1|m.11472 TR12493|c0_g1_i1|g.11472  ORF TR12493|c0_g1_i1|g.11472 TR12493|c0_g1_i1|m.11472 type:5prime_partial len:62 (-) TR12493|c0_g1_i1:76-261(-)
DALLPRIEFSINATVLESTKQSKTKTFLEDKKVNLKTVRRNINRVAEKMAKFSSVNQGQT
I*
>m.77 TR124|c0_g1_i1|m.77 TR124|c0_g1_i1|g.77  ORF TR124|c0_g1_i1|g.77 TR124|c0_g1_i1|m.77 type:complete len:58 (-) TR124|c0_g1_i1:131-304(-)
MQLDRKGSVLDHVSCSKNRQGKIKIDKFTVPNSGIGNYFDRLACEVLWIGSHKKFLH*
>m.11480 TR12507|c0_g1_i1|m.11480 TR12507|c0_g1_i1|g.11480  ORF TR12507|c0_g1_i1|g.11480 TR12507|c0_g1_i1|m.11480 type:5prime_partial len:84 (-) TR12507|c0_g1_i1:23-274(-)
LQSQINVALIEYLCIAAAPATFQKLMIEVLGTLNCKDAVVYLDDILIFAKTENEHNKRPK
GVFKSSIDANLKSEIKCFKLKLN*
>m.11482 TR12509|c0_g1_i1|m.11482 TR12509|c0_g1_i1|g.11482  ORF TR12509|c0_g1_i1|g.11482 TR12509|c0_g1_i1|m.11482 type:complete len:52 (+) TR12509|c0_g1_i1:160-315(+)
MNQCDQSNKYHKIGSYILDIVFGKANFSVVRLSVYTPTKMQIALEILKNLR*
>m.11483 TR12512|c0_g1_i1|m.11483 TR12512|c0_g1_i1|g.11483  ORF TR12512|c0_g1_i1|g.11483 TR12512|c0_g1_i1|m.11483 type:internal len:100 (-) TR12512|c0_g1_i1:2-298(-)
ISCPLDRTKVDYIEMINKESKTFDTVLLKKILKEMIYKSMFSDLKKRSKSLELYLANICP
FFLSRCTVINDLENLSKNLIDSHFDFEFEKISEIMQQFD
>m.11486 TR12515|c0_g1_i1|m.11486 TR12515|c0_g1_i1|g.11486  ORF TR12515|c0_g1_i1|g.11486 TR12515|c0_g1_i1|m.11486 type:internal len:142 (+) TR12515|c0_g1_i1:1-423(+)
ENYLNISTTIQMQQENNENSECVICYSLIDFKYQVKLLPCNHQICKDCLNEITMQSAKCP
FDRIEINSISTFDDNENNYVTIPIDSIMYKLYDNKCKSIIEINTKIAENKFKESIRFVKE
IKQIVQYFLNIKEFCKKEFLN
>m.1099 TR1252|c0_g1_i1|m.1099 TR1252|c0_g1_i1|g.1099  ORF TR1252|c0_g1_i1|g.1099 TR1252|c0_g1_i1|m.1099 type:internal len:107 (-) TR1252|c0_g1_i1:1-318(-)
EAVRRRRNINNSETAEFLLGGRKMSAYPVACSVMASLFSATTLLGTPNEIYQYGVIYWYI
GFGYCISILASTFLFVPVFYNLRVTSSYQYLGIRFSKANQIMSASA
>m.1100 TR1252|c0_g2_i1|m.1100 TR1252|c0_g2_i1|g.1100  ORF TR1252|c0_g2_i1|g.1100 TR1252|c0_g2_i1|m.1100 type:5prime_partial len:87 (-) TR1252|c0_g2_i1:111-371(-)
EAVRRRRNINNSETAEFLLGGRKMSAYPVACSVMASLFSATTLLGQFSLFCVKLNCLYTR
IKEHRMKYISTELFTGISDLVIASVS*
>m.11489 TR12530|c0_g1_i1|m.11489 TR12530|c0_g1_i1|g.11489  ORF TR12530|c0_g1_i1|g.11489 TR12530|c0_g1_i1|m.11489 type:complete len:71 (+) TR12530|c0_g1_i1:42-254(+)
MYCVTKDHKLIMKRPIAYALDTLSIELCKSMIDILKLLLNLNFISPNLKNRYEFAEGIKD
YNRKNDDEFG*
>m.11490 TR12531|c0_g1_i1|m.11490 TR12531|c0_g1_i1|g.11490  ORF TR12531|c0_g1_i1|g.11490 TR12531|c0_g1_i1|m.11490 type:internal len:98 (+) TR12531|c0_g1_i1:3-293(+)
KTGKTRHLMVDFRNKVYSGTKKIIFNDLQENTEYKFRVACGTTKWVGSIWWIYTKQTVSS
PECYIARAELFTLKRSEWEAEIKSGKPVKGVWENKSK
>m.11492 TR12531|c0_g2_i1|m.11492 TR12531|c0_g2_i1|g.11492  ORF TR12531|c0_g2_i1|g.11492 TR12531|c0_g2_i1|m.11492 type:internal len:98 (+) TR12531|c0_g2_i1:3-293(+)
KTGKTRHLMVDFRNKVYSGTKKIIFNDLQENTEYKFRVACGTTKWVGSIWWIYTEKTISS
PECYVTEVELFTLKRSEWEAEIKSGKPVKGVWENKSK
>m.11493 TR12532|c0_g1_i1|m.11493 TR12532|c0_g1_i1|g.11493  ORF TR12532|c0_g1_i1|g.11493 TR12532|c0_g1_i1|m.11493 type:internal len:137 (+) TR12532|c0_g1_i1:2-409(+)
DQMWSGLRPAVRNALSLYAGDSYEEITNKAALIETSLINSESTFMINTEKAKTIECYNCH
KKGHMSKDCTVKRKIEQNTSKQCTKCGYNNHTKENCKRKSLHCEKCNRAGHVAKVCRTKV
ENNVTRDTVNSNGKIK
>m.11495 TR12537|c0_g1_i1|m.11495 TR12537|c0_g1_i1|g.11495  ORF TR12537|c0_g1_i1|g.11495 TR12537|c0_g1_i1|m.11495 type:internal len:104 (-) TR12537|c0_g1_i1:2-310(-)
HSKKFKGKKSNKKNLIKRKSDYNRIFGSSSSINANSTHFNGSSSWFDSSYKSNDSTLSTE
SQETSDSECYEFPDFDWKSNYSHSYLSTLDSSSTLTESMKNVS
>m.11497 TR12538|c0_g1_i1|m.11497 TR12538|c0_g1_i1|g.11497  ORF TR12538|c0_g1_i1|g.11497 TR12538|c0_g1_i1|m.11497 type:complete len:544 (+) TR12538|c0_g1_i1:46-1677(+)
MPKFNKRNEYNYNKPKFNNSYKKRNFQFNTKGFHDIDDPSPSFKWLKVTCITSSQSHFND
ILNKIEDLCSRNTGRQAQFKACNIIYNDGMLEFYVKMRKSDIEYVIHNAYKIDHYRLKCY
KNEDIHIPHEIPPHWIEVLKQALKVRYSINSANNEAELNLSYFSEDKIIEENGLVLQFSS
PRVFECVLNILKQELSELSKLNLSNNGIVSIYKLKSFVNSVKITRLDISNNKISNMNELN
SLENGSIVDLNISGNHFRKTTPQDLKKEVRKILPGLKFLNGMKLEESVVIAGETLKSSKS
LPPVIYGVKTTDAYYFILNLISKFDAKNRDELCDFYNSESVLTMATYGESLPYYKSNSTN
IYNNKDSIRRNENIKRGKAQILGALSNFPPTKHIEESLNVDIISSHDEFIMVALTGTFIE
LPTSKNGSYRVRGFSRTMIIVNGGIILQDSIQLMCNDNNLYQKYRSTIDLLREQMDFAKS
HKDLENLSIQEVEIVRQFKEFSRMNVPTCLRFLKSFSDLATASEQFKQMQANGEIPNEAF
RNE*
>m.11504 TR12542|c0_g1_i2|m.11504 TR12542|c0_g1_i2|g.11504  ORF TR12542|c0_g1_i2|g.11504 TR12542|c0_g1_i2|m.11504 type:internal len:78 (+) TR12542|c0_g1_i2:3-233(+)
NHPQSYHSFMFNNFFKDTSLKIWHSQKIQKIKTNKVKAKKTEIKINLNERNKKEKNQNKK
NKKEKNQNKKNKKEKNQ
>m.11513 TR12558|c0_g1_i1|m.11513 TR12558|c0_g1_i1|g.11513  ORF TR12558|c0_g1_i1|g.11513 TR12558|c0_g1_i1|m.11513 type:internal len:94 (+) TR12558|c0_g1_i1:2-280(+)
FLCVVEGSLPISFAWQKDGRNIFENEKFAIDCEEYSSTLSIENTEDLDSGWYQCVASNPA
GNISCNARLSFKAVKIESSMNPPEWMKAIPKQK
>m.11514 TR12558|c1_g1_i1|m.11514 TR12558|c1_g1_i1|g.11514  ORF TR12558|c1_g1_i1|g.11514 TR12558|c1_g1_i1|m.11514 type:internal len:95 (+) TR12558|c1_g1_i1:2-283(+)
LDTTEKNIARFDFKVEGYPVPKITWLKDNCPLIYNSRVKAIINENGIHSLVFCTLELEDN
GQYQCIAQNKLGTDSFSTTILVVPAQKITPLKFL
>m.11516 TR12560|c0_g1_i1|m.11516 TR12560|c0_g1_i1|g.11516  ORF TR12560|c0_g1_i1|g.11516 TR12560|c0_g1_i1|m.11516 type:complete len:94 (+) TR12560|c0_g1_i1:272-553(+)
MGIAYYELLQLSDSIMGDWYRLQLIRLSYTLREKRSEYDQRHDKTFLLHDNARSYVGKVV
KYYMVTVKLDVLLRPPYSSNIAPSSYYWLFRRM*
>m.11517 TR12561|c0_g1_i1|m.11517 TR12561|c0_g1_i1|g.11517  ORF TR12561|c0_g1_i1|g.11517 TR12561|c0_g1_i1|m.11517 type:complete len:119 (-) TR12561|c0_g1_i1:200-556(-)
MVCLICCIPNTDTDKIRKKKIDRLTIGFPQDFRHVNHIGSGDTSNCTSLSTLSHQMQETD
CDHVSMPISQILVNCIDLTKKSPKKFEINRNRYSDNWTNVSDLPPPPLPPQISDEDYK*
>m.11523 TR12565|c0_g1_i1|m.11523 TR12565|c0_g1_i1|g.11523  ORF TR12565|c0_g1_i1|g.11523 TR12565|c0_g1_i1|m.11523 type:3prime_partial len:53 (+) TR12565|c0_g1_i1:254-409(+)
MKNSKLGYLAFIRFYRNIFSVLKQNEYCLLDRHKLKQLNCFINKNMKIFQFV
>m.11524 TR12567|c0_g1_i1|m.11524 TR12567|c0_g1_i1|g.11524  ORF TR12567|c0_g1_i1|g.11524 TR12567|c0_g1_i1|m.11524 type:5prime_partial len:425 (+) TR12567|c0_g1_i1:1-1275(+)
RRSYRNLYKSYMMSILQFIWVGDLDETKTQRLQNPQALSYDRCHPKKMIVRQDKKETRIG
RKNSKMPPDYALESAVSNRMISRNHVTIERLSKGNYMLYDHSLNGTYVNFVRVIGGTILK
HEDVVCFGHINGANIKPGESVTPFATDLKYRVEIIDKVSGPNEKSSGSIRKGDNYSQSES
SQYEETATTEQKQKKAKHKPLNDKTKKIKVVKRESDESDRSSDSSESSNNNLSNSYKKQK
KPVDLSSVSSSDDDRLKSTSKDRQFTKKSTDKQKKHSTMPESRFNDLSARKRKSGNENNT
NSKMSFKKSHESKRPMKTDEDRRMLSSGVKDRKMHLNQKSHSKPKYSDNNGNSNTNKSMK
RNVNLNSNYDYEECSAHPCLRPDGENLIDWIMCDKCTQWFHQSCVGLDEAVEDDESYYCP
YCVH*
>m.11525 TR12568|c0_g1_i1|m.11525 TR12568|c0_g1_i1|g.11525  ORF TR12568|c0_g1_i1|g.11525 TR12568|c0_g1_i1|m.11525 type:3prime_partial len:52 (+) TR12568|c0_g1_i1:208-360(+)
MIYYYLKYIDKYLINKKSKNIGNFLINKNERHLLEYTFAMNFDPFMPIFSA
>m.11527 TR12570|c0_g1_i1|m.11527 TR12570|c0_g1_i1|g.11527  ORF TR12570|c0_g1_i1|g.11527 TR12570|c0_g1_i1|m.11527 type:complete len:357 (+) TR12570|c0_g1_i1:120-1190(+)
MAMHDNQSSTQKGSSSSQKRKEIYKYEAPWNIYSINWSIRPDKKFRLAIGSFIEEYNNKV
QIISLDEDKGEFVAVSCVDHLYPTTKIMWIPDPKGHLPDLFATSGDYLRIWRVPANNETH
LECLLNSNKNSDFCAPLTSFDWNEIDPNILGTSSIDTTCTIWSLETGQVMGRTTQVTGNV
KTQLIAHDKEVYDIAFTKAGGGRDIFASVGADASVRMFDLRHLEHSTIIYEDPNKSALLR
LAWNKQDANYLATFTLNSPEIIVLDMRVPCTPVARLNNHRGCVNGVAWAPHSSCHLCSGA
EDCQALIWDITNMPRAIEDPILAYTAAGEINQIQWSSLQPDWISICYTSALEILRV*
>m.11535 TR12571|c0_g1_i1|m.11535 TR12571|c0_g1_i1|g.11535  ORF TR12571|c0_g1_i1|g.11535 TR12571|c0_g1_i1|m.11535 type:5prime_partial len:528 (+) TR12571|c0_g1_i1:3-1586(+)
SLCFIISNSSITLNIYKLSNRILTLLSCKRKCFLLFNMNYIISLLFLLPYVFASDVLEFK
DSNFEQSIKEHSVILVEFYAPWCGHCKKLAPEYEIAATTLKRQDPPIPIAKVDCTAETKT
CEKHGVSGYPTLKIFKNGQFAFDYSGERSSDGIIKYMISKSGPSSKEVKTEENFKKFIAS
TDPVVVGFFASESSDLYKAFLSVAEKLNEDFRFAHVFDESLKAKLNFENNIVIYHPQKMA
NKFEESQIKYKGDASEYQIRTWVEEKIMGMVGLRTSSNMKYFSSKPLLVALYSVDYEKNP
KGTNYWRNRIMKVAKKFVDSGKSVHFAISNSQEQSHELSEFGIESPDSNKVYIVARDEKN
QKFKMAEDFTMEAFEKFINDFLNEQVPVYLKSETIPEKNDEPVKVVVAKNFDALVNDPTK
DVLIEFYAPWCGHCKSLAPKYEELAKKLSGESDIVIAKMDATANDVPSPYEVTGFPTIYF
APKNSKNSPKSYNGGREVDDMLKYIASESTSSLKSYDRQGRVRKSDL*
>m.11547 TR12586|c0_g1_i1|m.11547 TR12586|c0_g1_i1|g.11547  ORF TR12586|c0_g1_i1|g.11547 TR12586|c0_g1_i1|m.11547 type:5prime_partial len:95 (-) TR12586|c0_g1_i1:4-288(-)
SKTSRCLKYFDTNNINVKYKSSRKALMTSEIFNPKIIEEKGKILLIIDKASCHIVSEYSA
VEILYLPKNTISLLQLINMGAIKAFKNHYSKILI*
>m.11551 TR12588|c0_g1_i1|m.11551 TR12588|c0_g1_i1|g.11551  ORF TR12588|c0_g1_i1|g.11551 TR12588|c0_g1_i1|m.11551 type:internal len:281 (+) TR12588|c0_g1_i1:2-841(+)
DNIKNEVEELREKDWKYREEINKKLESINKEMEKMKLEKLELEKRLEIAVEMSNVESAKL
KAEYEKEIQSIKTDKEELGDNLQKGLKNIWNKIDDIELEFKQRNENNEIKSIKSELIEKI
VILRENFDNKIDEIDLRNNAEIKLINDTIKWEIEEVCKQKIDKSIIKMETIQNKIQVEGN
VANKMNGIFEWIFDNVNDLRNMFVFCSEYFYVPMRPYKLTLRICPSSGDDLRVYLHIADD
IMNQYLMFPFRADVIIKIINNKRPEVSTSIKKYCEIQKPE
>m.11554 TR12591|c0_g1_i1|m.11554 TR12591|c0_g1_i1|g.11554  ORF TR12591|c0_g1_i1|g.11554 TR12591|c0_g1_i1|m.11554 type:5prime_partial len:90 (-) TR12591|c0_g1_i1:83-352(-)
TCFICCELIRLIPQTRIFSTNLDAEDFIIEMRNYFNLIQIDQDQSNRLIEEYTRKQFAKI
NHLKNFEQLRKLFSKPSSFAENLKMLRYI*
>m.11555 TR12591|c1_g1_i1|m.11555 TR12591|c1_g1_i1|g.11555  ORF TR12591|c1_g1_i1|g.11555 TR12591|c1_g1_i1|m.11555 type:5prime_partial len:65 (+) TR12591|c1_g1_i1:1-195(+)
NYFDLIQINPGQINKLIVAFMDEYIRNNLRKSMILRTMKKTLGNYSQNQVIWQIICRMLG
YIEG*
>m.11558 TR12594|c0_g1_i1|m.11558 TR12594|c0_g1_i1|g.11558  ORF TR12594|c0_g1_i1|g.11558 TR12594|c0_g1_i1|m.11558 type:5prime_partial len:61 (-) TR12594|c0_g1_i1:234-416(-)
LLYCFNAKVISKLRQINEIYKNRHSFSNNLIPYRPESLTNKIMSIQIKKMELFQSHKMDI
*
>m.11559 TR12594|c0_g1_i1|m.11559 TR12594|c0_g1_i1|g.11559  ORF TR12594|c0_g1_i1|g.11559 TR12594|c0_g1_i1|m.11559 type:5prime_partial len:54 (+) TR12594|c0_g1_i1:3-164(+)
ERCWTIVSLLNALSISNNYQIISYRSINQSQYYDNTYLILNLVFTIAICQSNI*
>m.11560 TR12595|c0_g1_i1|m.11560 TR12595|c0_g1_i1|g.11560  ORF TR12595|c0_g1_i1|g.11560 TR12595|c0_g1_i1|m.11560 type:3prime_partial len:50 (+) TR12595|c0_g1_i1:239-385(+)
MQIYDFNNILEYLLFIHSLQSILIFLEIWSIVIFFQLILIIYFLENCNN
>m.79 TR125|c1_g1_i1|m.79 TR125|c1_g1_i1|g.79  ORF TR125|c1_g1_i1|g.79 TR125|c1_g1_i1|m.79 type:5prime_partial len:99 (+) TR125|c1_g1_i1:1-297(+)
SVWIGNDNYDYMDFHLLKGEFDNDLLWPFSHDIKIVIINQKNRRVYVSKKIKYNDYQNDQ
RWNKPIADINREINFHALNKPKEIFQYSQMLIKCKILI*
>m.11563 TR12601|c1_g1_i1|m.11563 TR12601|c1_g1_i1|g.11563  ORF TR12601|c1_g1_i1|g.11563 TR12601|c1_g1_i1|m.11563 type:internal len:106 (-) TR12601|c1_g1_i1:2-316(-)
KINKKCANFFSTFLHTKINSIAHLATVQNRFSCSDVGCRGNGFRYGFYDYSRDYALKTNR
GPVAMVTIAVTAPLSALVSSFPNIFVLLTFDLYYNQFQSSVKYNW
>m.11564 TR12602|c0_g1_i1|m.11564 TR12602|c0_g1_i1|g.11564  ORF TR12602|c0_g1_i1|g.11564 TR12602|c0_g1_i1|m.11564 type:complete len:664 (+) TR12602|c0_g1_i1:78-2069(+)
MKWKLNGIILWILTIFNLIGFAFSANIHVATWDFNEVKDFFIISLFVLCLLIIKFIHAKV
HWINSFVPESFILLMVGTIFGLIFRFGTNPQVNFKLNPNLFFLILLPPIVLNSAYEMTTR
SFYRVFGICIMYAVLGTIFNFLLIGFTLYGVTTGGTPVYGTPALNLTLRPILLFSSLIVA
VDPVAVLAIFNDIGVEQELYFIVFGESLLNDAVTVVLYDIMKAFLGSDPISSLQIGLGII
SFFTVSLGGLLIGLVFGVITCLVTRIYENKYEVAVIILLGYISYILADTISWSGIIAIIG
CGIIQAEYTFNNISPESLIVLRNVIEMWANLSEGVIFLFLGESLAYIEQGWHTGFIFWSL
CLCYLARAVVCGALAFLNNIINLEDRKISITELIIIIYGGLRGAVAYSLAVLIDSGKLDG
STPDEKEYNRVVLITTTLFIILFTVGANGITMKPLVKLLKIKIAKVEDLSLFKTTNLYMI
DSTLSGIEGIAGDLGQNIIREKLNRINNRYIRRILQKRSAANDDSLMKVIDKMSLAMHYA
IVKPNESDTYLKEIPERLRYNNAMNFYPFFDKSEGKHKDESDFGTTTETVNIPHTSFVDA
LAKTRRQSRLISDATSNYHGYFKEMQNILKHKHKVITERYGNVGSTDTINKNNPINNIEE
TVI*
>m.11568 TR12603|c0_g1_i2|m.11568 TR12603|c0_g1_i2|g.11568  ORF TR12603|c0_g1_i2|g.11568 TR12603|c0_g1_i2|m.11568 type:complete len:126 (-) TR12603|c0_g1_i2:43-420(-)
MYNQELTRIYFLMQRNVCISINSNLLIKKLPTHIKQDPLRKRLSTTQIHLPILIEIVPNN
DVPIKYPILSGRNTIPILHSSMLKLSINHVGRVASKHAKFISGKKIEHKVIKIIGFLNNC
TISKL*
>m.11567 TR12603|c0_g1_i2|m.11567 TR12603|c0_g1_i2|g.11567  ORF TR12603|c0_g1_i2|g.11567 TR12603|c0_g1_i2|m.11567 type:5prime_partial len:131 (+) TR12603|c0_g1_i2:2-394(+)
LRQYVNINMPARENHNFEIVQLFKNPIILITLCSIFLPEMNLACLEATLPTWLMDNFNIE
EWRIGIVFLPDSIGYLIGTSLFGTISIRIGRWICVVLSLFLNGSCFIWVGSFLISKFEFI
DIHTFLCIRK*
>m.11572 TR12605|c0_g1_i1|m.11572 TR12605|c0_g1_i1|g.11572  ORF TR12605|c0_g1_i1|g.11572 TR12605|c0_g1_i1|m.11572 type:5prime_partial len:52 (-) TR12605|c0_g1_i1:123-278(-)
AIYLIRYIYNLHETNTSQTTIVQPKPTTISSSPRYLGFSASSSSFNFSRMR*
>m.11578 TR12615|c0_g1_i1|m.11578 TR12615|c0_g1_i1|g.11578  ORF TR12615|c0_g1_i1|g.11578 TR12615|c0_g1_i1|m.11578 type:complete len:62 (+) TR12615|c0_g1_i1:17-202(+)
MFLLKFLILNTMNAEKAGFDNFSKELTEKIGRLSPRQTNKIQNRFESLYSIIKIFNAEGM
L*
>m.11581 TR12623|c0_g1_i1|m.11581 TR12623|c0_g1_i1|g.11581  ORF TR12623|c0_g1_i1|g.11581 TR12623|c0_g1_i1|m.11581 type:complete len:302 (-) TR12623|c0_g1_i1:140-1045(-)
MSRCAGMVENRNTTEQRVTSWSVISPYEPAKKFRRETDTAKIIDADNSQISQAPKLGSVN
CLPQIEKGNEDMKLHTNYKDLKDIYETITSDNFKTCDNFNNYLKSVIKCFVIVENYLSDD
LMVKIKNENINKQEKLILDCVMIGTSILCELSDENDAISLKIGDDDTIISILYKLVDKLS
NEIKQFSISDQLIENIVFICLNVARRDSKTKINDIITKLRYCINIDNMNPVIKVGVALTF
SYVGDSNDEETLIIKQLIKKTIDKIIERKTNNWCGLSLNELNEGFTKLFINNESSEFKSI
K*
>m.11589 TR12624|c1_g1_i1|m.11589 TR12624|c1_g1_i1|g.11589  ORF TR12624|c1_g1_i1|g.11589 TR12624|c1_g1_i1|m.11589 type:internal len:99 (+) TR12624|c1_g1_i1:1-294(+)
VCSYALKLSTGDTLFNLDIQKVREFIENLQNENKSTLNSGGGYDATQYSKLDTFLSCLDM
TTDNLHRFANSLIPSIEYLVIDPILSMACINENDNYIT
>m.11590 TR12628|c0_g1_i1|m.11590 TR12628|c0_g1_i1|g.11590  ORF TR12628|c0_g1_i1|g.11590 TR12628|c0_g1_i1|m.11590 type:5prime_partial len:62 (-) TR12628|c0_g1_i1:209-394(-)
CTGKRVTSLIFKDEDMTFCHKFTVKDTENDNTKIEVQKSIFYDYDTKLHMYHTKQWKVSG
P*
>m.11593 TR12629|c0_g1_i1|m.11593 TR12629|c0_g1_i1|g.11593  ORF TR12629|c0_g1_i1|g.11593 TR12629|c0_g1_i1|m.11593 type:internal len:77 (-) TR12629|c0_g1_i1:1-228(-)
ILNSNHIKTVFFWIWWALSGKDPAFLSSHLQIDFYNSCHPYFVIGLVGSSRWQIGFDQRA
KIEQIKIEFLLRANRF
>m.1102 TR1262|c0_g1_i1|m.1102 TR1262|c0_g1_i1|g.1102  ORF TR1262|c0_g1_i1|g.1102 TR1262|c0_g1_i1|m.1102 type:5prime_partial len:148 (+) TR1262|c0_g1_i1:3-446(+)
LTYLIKIFFSLILMIFIEFPSTLSTSLSSTCIPLHSKQSINSLLNLLEINISISILNDTC
NDINEHLFINNNISIQSRCNYNLTVNLNQCREPPVIVEGICDETNQCNQAYIATLVEIQQ
CSTSNHDYSRLYDTVVYQRRTGCELRI*
>m.1103 TR1262|c0_g1_i1|m.1103 TR1262|c0_g1_i1|g.1103  ORF TR1262|c0_g1_i1|g.1103 TR1262|c0_g1_i1|m.1103 type:3prime_partial len:54 (-) TR1262|c0_g1_i1:2-160(-)
MEILISSKFNNEFIDCFEWSGIHVDDNDVDNVDGNSMKIIKINEKKILIKYVN
>m.11595 TR12635|c0_g1_i1|m.11595 TR12635|c0_g1_i1|g.11595  ORF TR12635|c0_g1_i1|g.11595 TR12635|c0_g1_i1|m.11595 type:complete len:139 (-) TR12635|c0_g1_i1:262-678(-)
MAWAAWDNNLDTYMNNNFPECNTVTIATEGGDCICTTRNKDNGPTPAVSEITTIANFIKS
KSSFDGLQYGNNKLMFTRDIEDSISIFNFKGDVKGAIAACKSASGNFLIIAGGAGADKNS
QGVGVQAIRFVEFLKNSL*
>m.11604 TR12645|c0_g1_i1|m.11604 TR12645|c0_g1_i1|g.11604  ORF TR12645|c0_g1_i1|g.11604 TR12645|c0_g1_i1|m.11604 type:complete len:766 (-) TR12645|c0_g1_i1:142-2439(-)
MSNLFILGVFVSQILLKVIFTQSNVVYESPVTNVRYAEPDEQGYRYCASWKLADGTSLHS
TCDPFSFKRCGKTLEFGYDCCPGFQKVRSNIFENNPSGNQVCAETISQWKLCPDFLNSFS
GLNSFSKMIRTGEMINENPTLEYTIFAPDAASVNELSKIYSSSNQGSNSPIFYHVIKGRF
HSSNLRNNQELISYYQNQKLKVTKYSYGVICIDCIELTKADLECKNSVVHFIKKPLVPRS
GTSFDRNNVFDALKTDSDTSQFANDIPFDLQKELRNTRSKIWYTVLAVKNENWNIIKNKY
FGPDLVKIIRNHIIPKLYCSAALYKSIRDFKTFSGEKISVECVTENNAEARYVSDLCGGK
SKFISQDNMAGNGVYHILDKPLIPLSARSFKDILNDPQCASSNFFKSKKFFDFIKECDLR
MQPGKKYSILLPMDKSFEWWKDYNQFQPEYKRFLSDKEYRCRVARYHITEYNPELEKLSS
LLHEQKGYKTNNKDLLHEVDYFLKDKDHSDLYFHFSPVVDFMSTNFRDGTLYRISRINVI
PEKFIVDVLKENPSLTVTSNQVQKANMDKNEFKPRRPLSLFLATLDKGLNDLSTGKLDKI
IAGYDGEALKNYLLLHTVPLYLWGGDIGYFKPNTIHRFMSRSGIELIFWMDKNQIMRIGY
DGLPKEKWAEVVKFNLHAKDGIVWLLKRWIPCPPKLCPHKVVIMDYDLFDVYVSACQIME
LPGITNAKEARKQFNDRPIKIALDNPGKCSIYKQPTHKVTKKINA*
>m.1104 TR1264|c0_g1_i1|m.1104 TR1264|c0_g1_i1|g.1104  ORF TR1264|c0_g1_i1|g.1104 TR1264|c0_g1_i1|m.1104 type:complete len:68 (-) TR1264|c0_g1_i1:46-249(-)
MKILILILFFILTTIENGNSEIEGYFPQKDLLSDQLRYYSWNQIKRAFNRRQNIIPCQFN
AITCFGK*
>m.11610 TR12650|c0_g2_i1|m.11610 TR12650|c0_g2_i1|g.11610  ORF TR12650|c0_g2_i1|g.11610 TR12650|c0_g2_i1|m.11610 type:3prime_partial len:367 (-) TR12650|c0_g2_i1:1-1098(-)
MSRPLIGVYKVNLPTDDSKPKLECSIEGTVKFPSVFNAPIRMDILSTVHDLIRKNSRQPY
AVSTGAGHNNSAESWGTGRAVARIPRVRGGGTHRSGQGAFGNMCRGGHMFAPTKVWRKWH
HRVPIQQRRYAMVTAIAACGIPALVSARGHKINKVPELPLVISEEYEGLKKTKMAVKVLK
GCGVWEDIQKVKDSRKVRAGRGKMRNRRYVQKRGPIIIYKSDNGITRAFRNIPGVTLINV
KNLNILKLSPGGHIGRLAIWTKPAIEELEKIYGSLKRPSETKVDFVLPKAKMTNCDLFKL
LKSDEIQSVLKPRNMKAQKSSRKVKKNPLKNDGVMAKLNPYAAGEKKINKRRSSGCDAVV
AKKIKA
>m.11613 TR12651|c0_g1_i1|m.11613 TR12651|c0_g1_i1|g.11613  ORF TR12651|c0_g1_i1|g.11613 TR12651|c0_g1_i1|m.11613 type:internal len:96 (-) TR12651|c0_g1_i1:3-287(-)
YWERYQLKHDEKVEWSEAKRFLTEHFQNEIIPGQNFNRFVERQQLKGESFYAYLQEVKRF
GRLALEDKMTDEVVMKVFINGIEDSEVQRFVRLKG
>m.11614 TR12653|c0_g1_i1|m.11614 TR12653|c0_g1_i1|g.11614  ORF TR12653|c0_g1_i1|g.11614 TR12653|c0_g1_i1|m.11614 type:complete len:141 (+) TR12653|c0_g1_i1:262-684(+)
MAVLQKLTDKLKYSNDNNDFFIFGSENCKKNIEFIMESYKLTISGLQEEIEKLRTKNRIL
QDQLLLDPFNELLNVASEDSTQVISEKSKQINDLQRQLHLTKKQINELTIKHEQCQNERL
LSNSHVSLSEPSTWFSCRLI*
>m.11618 TR12654|c0_g1_i1|m.11618 TR12654|c0_g1_i1|g.11618  ORF TR12654|c0_g1_i1|g.11618 TR12654|c0_g1_i1|m.11618 type:3prime_partial len:56 (+) TR12654|c0_g1_i1:160-324(+)
MNMKRDREMRPEQHNGILQYKTGSDLIHGVINKTAIEFNVTRLTLSRIWHIVFRN
>m.11622 TR12658|c0_g2_i1|m.11622 TR12658|c0_g2_i1|g.11622  ORF TR12658|c0_g2_i1|g.11622 TR12658|c0_g2_i1|m.11622 type:internal len:86 (+) TR12658|c0_g2_i1:1-255(+)
FLIFRDRGDVLPFRRFVNSLHLNIGFTVEEEGNGYLPFLDVLIERKSSYYETEVYRKKGD
TGLYVAPNSFCDPVCGRGMMGGLMH
>m.11627 TR12665|c0_g1_i1|m.11627 TR12665|c0_g1_i1|g.11627  ORF TR12665|c0_g1_i1|g.11627 TR12665|c0_g1_i1|m.11627 type:complete len:52 (+) TR12665|c0_g1_i1:80-235(+)
MSRDSDQVLVKLEDIWTGLIRNVPNLEKIDLFYDWSYYSFDTLYLVDIPKY*
>m.11630 TR12671|c0_g1_i1|m.11630 TR12671|c0_g1_i1|g.11630  ORF TR12671|c0_g1_i1|g.11630 TR12671|c0_g1_i1|m.11630 type:complete len:389 (+) TR12671|c0_g1_i1:97-1263(+)
MSQKCIFKKSSVNNKLVLYLGNRDFFDDLTTIDPIDGVLTIDKNYIKGRKVFVRIQCLFR
YGREDMDDVLSGVNFKKDFHLQCEQIYPPIDNGNVKLTPLQEKLMKKFNNEAFPFLFYLP
HDIPCSVMLQLSEDEDPTNQPCGIEYSLRAFVGESKDDRAHSHNSVSVVIRRLTTASVNP
KVQPYSKELQKPFHIHSGIIKIEASLPKEVFFHCETIPLNLIIDNNSSNSIKRIKLQILQ
IVELTLFRPQTYKTVIYEFETSSGMPIEPGKTGWSQNFKMRPSLTSNRNHCGLALDGKMK
HQDTNFATSTLVKDFRKKDTMGIIVQYSIRLKVITGFGGRDTEMDIPFVLIHEPKKNDSS
NICEEINIENFSRIKLKLDEEIASSDPV*
>m.11633 TR12674|c0_g1_i1|m.11633 TR12674|c0_g1_i1|g.11633  ORF TR12674|c0_g1_i1|g.11633 TR12674|c0_g1_i1|m.11633 type:complete len:274 (+) TR12674|c0_g1_i1:69-890(+)
MKHAKTVSDSYDQSEIECYNLEYISDSDMSEIIKWINIVRRLQHKNLMKLKDAFLQDSCI
NLSYNISKYGTLETVLNKKCHQYGMGCEAAISSIIYQICDGLMYLHNMNIIHRGIWPGAV
FIDGKGFVKLGKLNNCIQEDNEATKSTDFPIRYPHLIPWYSPELIEQEFYGYSYNSDVYS
IGLLIAFIFTGRMPYSDCEPPLILLKKISLLEVPTLEVISARSDASSAMQEFFNLCITHN
PRERPNVDTLMSHAWLQTRAPCSKSSWKKLIND*
>m.11635 TR12679|c0_g1_i1|m.11635 TR12679|c0_g1_i1|g.11635  ORF TR12679|c0_g1_i1|g.11635 TR12679|c0_g1_i1|m.11635 type:complete len:116 (-) TR12679|c0_g1_i1:25-372(-)
MLKNNDIALTTRVSGKSWKKPRKAVNSLLVKIHRKTLDEKNKIKEELKKDRQRKQEEKEQ
LDKMKIEKREKMQAKEQRRLENIKKNETFVEIKNLDKLKRMNRNQRKSIVTRDLK*
>m.11636 TR12681|c0_g1_i1|m.11636 TR12681|c0_g1_i1|g.11636  ORF TR12681|c0_g1_i1|g.11636 TR12681|c0_g1_i1|m.11636 type:complete len:405 (-) TR12681|c0_g1_i1:215-1429(-)
MFSEYSTTENLMKVVIELIYELNKENSVKEVIVKLNQIKKEIENHENSKYFQMRIKLISN
LVENNLKMKEENNLDLQKERSSYDEMETTTVNLYEWICEIENDVEEILIKTKKMSFSNSV
EVLTDLLNEIQQSYKITLSTIHELTASMITSSDTSTLFERLKEIRQKNISCLKKILDLLA
TCHSETIKNHYKFDFNDDSSRKKMESLKETIEFNYSDWSENIQSLLEEFDKLTRNTIEEE
EMKESDSMQSFNLSPVNLMERINARLNNLINCFHKNLSINYEVELNILNQELSQLDPNPN
DIDAEGHGQFVILKTKLKELKDLIENKIPPSSISVDSLHLKYENIFAFNSDMKTLFLKTL
EDLNNQWTLSSMDSTGIEQDILNSILSSRDIVSYNDSENVSLKI*
>m.11642 TR12682|c1_g1_i1|m.11642 TR12682|c1_g1_i1|g.11642  ORF TR12682|c1_g1_i1|g.11642 TR12682|c1_g1_i1|m.11642 type:complete len:52 (-) TR12682|c1_g1_i1:226-381(-)
MFTPIFRPLSFDRLFMDMKYHISILISVILIENGKNKMCDTNSGINSFLYS*
>m.11645 TR12684|c0_g1_i1|m.11645 TR12684|c0_g1_i1|g.11645  ORF TR12684|c0_g1_i1|g.11645 TR12684|c0_g1_i1|m.11645 type:complete len:67 (+) TR12684|c0_g1_i1:45-245(+)
MNQHNYNSEVNENEDHVEKMLNKAGCLEKNNAVSECMFEHRDWRKCQDVLKILQTCMADY
YNRKNK*
>m.11648 TR12689|c0_g1_i1|m.11648 TR12689|c0_g1_i1|g.11648  ORF TR12689|c0_g1_i1|g.11648 TR12689|c0_g1_i1|m.11648 type:3prime_partial len:63 (+) TR12689|c0_g1_i1:216-401(+)
MLEAFFIITFLLREETVTKDKYYQGINKVHQEVQNLCLPLILGQCLATRRKILRIQTNAT
FN
>m.11649 TR12689|c0_g1_i2|m.11649 TR12689|c0_g1_i2|g.11649  ORF TR12689|c0_g1_i2|g.11649 TR12689|c0_g1_i2|m.11649 type:3prime_partial len:63 (+) TR12689|c0_g1_i2:216-401(+)
MLEAFFIITFLLREETVTKDKYYQGINKVHQEVQNLCLPLILGQCLATRRTIDELNVAFV
WI
>m.11650 TR12690|c0_g1_i1|m.11650 TR12690|c0_g1_i1|g.11650  ORF TR12690|c0_g1_i1|g.11650 TR12690|c0_g1_i1|m.11650 type:3prime_partial len:102 (+) TR12690|c0_g1_i1:96-398(+)
MMKNITLIHKGLTVSQSRTIPINIKNPVIPETIYNDPEIPTHLIESIEPIESIDPIDPID
SSEYIIKELGLDPFQYTTIAEICTRTFMAIINNIVIEWLEY
>m.11652 TR12691|c0_g1_i1|m.11652 TR12691|c0_g1_i1|g.11652  ORF TR12691|c0_g1_i1|g.11652 TR12691|c0_g1_i1|m.11652 type:3prime_partial len:145 (-) TR12691|c0_g1_i1:3-434(-)
MKNYLKLFGLIVFLNISQAQVVFIGRMACVFATAQTMQAKNNLDCSIKCATNNCQVFSFD
GGSNCYFYLSEKVCQSRNSCTYIKVFINSNFPINTTAPDTARYHVLNDINFTLPYSAVSP
YTVINSIQVNPIVVGPSGGVLIGA
>m.11654 TR12691|c1_g1_i1|m.11654 TR12691|c1_g1_i1|g.11654  ORF TR12691|c1_g1_i1|g.11654 TR12691|c1_g1_i1|m.11654 type:5prime_partial len:149 (+) TR12691|c1_g1_i1:2-448(+)
LIGAGWNKTSRLVIWYSVDLIKDMNSGSMNSIFQANNVVRYLTSDKCVSYQNCYAPIENY
QNYTGSMNMVFGVVPASIFDATEFQIMAQNYQWHVVMAGNFLLNSMTSQFKSLLASYGYC
ATPAAGLMPLTVDYNICQPVVPIPQICL*
>m.11655 TR12694|c0_g1_i1|m.11655 TR12694|c0_g1_i1|g.11655  ORF TR12694|c0_g1_i1|g.11655 TR12694|c0_g1_i1|m.11655 type:3prime_partial len:199 (-) TR12694|c0_g1_i1:1-594(-)
MSLEESNDPIKIILVGDSTVGKSSLYSQFMNGKFNKEHVHTYTDCKLKTIQINKDSIQIK
LWDTAGTKDFQSVATQYYENAQGVVLVFSLIDRVSFNSVSYWLKEVNRYVGIDHVKLLVG
TKVDLRDKRVIGEKEAQDFADAKKLKYIETSANYPDTVRKLFLTITSDIISSLKCQDTST
DTISTEDPIIQYPNPSED
>m.11656 TR12695|c0_g1_i1|m.11656 TR12695|c0_g1_i1|g.11656  ORF TR12695|c0_g1_i1|g.11656 TR12695|c0_g1_i1|m.11656 type:internal len:89 (-) TR12695|c0_g1_i1:1-264(-)
HLYCIKSGGDDKPNDEDKFDDEFIIEIVMSMNDIEILKSLGRGGFARIYLCRDIISNKQF
VIKKPIQIDGVLYRDINIYSKLNSSRNI
>m.11659 TR12698|c0_g1_i1|m.11659 TR12698|c0_g1_i1|g.11659  ORF TR12698|c0_g1_i1|g.11659 TR12698|c0_g1_i1|m.11659 type:3prime_partial len:90 (-) TR12698|c0_g1_i1:2-268(-)
MPLWNQVVNNTLMDKETEKFTIETGLEAVGKLNIEKDIARFIKTRLENKYGPSWHVVVGK
NFGSCVTHDGNNFIHFRLNQVSIIAYKTG
>m.11665 TR12700|c0_g1_i1|m.11665 TR12700|c0_g1_i1|g.11665  ORF TR12700|c0_g1_i1|g.11665 TR12700|c0_g1_i1|m.11665 type:5prime_partial len:52 (-) TR12700|c0_g1_i1:145-300(-)
QRGTLDRKHSSGSHYIENYEEQPAAVYTGLVASLIFPMRLISQVAGCKELL*
>m.11666 TR12703|c0_g1_i1|m.11666 TR12703|c0_g1_i1|g.11666  ORF TR12703|c0_g1_i1|g.11666 TR12703|c0_g1_i1|m.11666 type:complete len:106 (-) TR12703|c0_g1_i1:105-422(-)
MLKFTLRKFSSYFRVKHKLPRSCEFGPLTDLPDFSRINGDNVLYTTLGQKKRAFNNYNNA
KMCVNLLNEIEDAQKLYETIKSERENRVNDLKAQTLKCKSKNQLT*
>m.11669 TR12704|c1_g1_i1|m.11669 TR12704|c1_g1_i1|g.11669  ORF TR12704|c1_g1_i1|g.11669 TR12704|c1_g1_i1|m.11669 type:5prime_partial len:63 (+) TR12704|c1_g1_i1:2-190(+)
RSISSTLVIPRILDWSSSFLQMKISNSIFLNKRVPQRRLYVSKSTKIFKTVRFVTVSNRY
LY*
>m.11675 TR12714|c0_g2_i1|m.11675 TR12714|c0_g2_i1|g.11675  ORF TR12714|c0_g2_i1|g.11675 TR12714|c0_g2_i1|m.11675 type:complete len:621 (-) TR12714|c0_g2_i1:317-2179(-)
MNCYGSISNKFNTPAPPLRTTSSTGLSYTDNSFDVKKPLPKIPDEDERKRERKLKTKAIA
VLICQEKSSLIDFLEAKLQKSKNTLPNISAPISVTHKLHITFCSETGEFTGMPPEWMRML
EDNISKVEQQQNPNAVVSALNFFADKNHTKDKFMTVEPLINLNQTSSGSTSFNGDDAAIE
SPNSTNSSESLSYQKDLTVTKTKDIPTNLKNSHSNNTHNNYFTSQNNTINYSNDDSQIFS
NLNNLNFPPESTTPANTSPICIKTVHHNIVVEPPPITSRPEKTKSIYTKPIEDIKEPIPT
SQLSPTKMHHIKRKSKLSDEQISEKIRAIVSLGDPNRKYELKERIGQGASGIVNSGIEIA
TGKKVAIKQMNLKNQPKKELLINEIYVMKANHHQNIVNYLDSYLLPHDELWVVMEYLDGG
SLTEVVTETYMEEGHIAAVSRECLQALKFLHERNVIHRDIKSDNILLGIDGSVKLIDFGF
CAQLSSEQMKRSTMVGTPYWMAPEVVAKKQYGPKVDVWSLGIMAIEMIDGEPPYLNENPL
RALYLIATNGKPEIKERDKLSSLFINFLDNCLSVDVEIRSSAADLLVHPFIKQCAKPLTS
LIPLIVVAKEQAMRRNQANI*
>m.11678 TR12716|c0_g1_i1|m.11678 TR12716|c0_g1_i1|g.11678  ORF TR12716|c0_g1_i1|g.11678 TR12716|c0_g1_i1|m.11678 type:3prime_partial len:70 (+) TR12716|c0_g1_i1:861-1067(+)
MFRNSNFNSKKVIKMNCFDKENCIIKDIELNNDQLDKHCKIFFMNEMRKSKDNNDMIVKN
RRLDSELEK
>m.11679 TR12717|c0_g1_i1|m.11679 TR12717|c0_g1_i1|g.11679  ORF TR12717|c0_g1_i1|g.11679 TR12717|c0_g1_i1|m.11679 type:internal len:107 (-) TR12717|c0_g1_i1:2-319(-)
TDYHNMIFNLESSKIIKDIENNWSEYFSDNIISAKYLWEITSNCLKIHYFWYEQNVKIGM
NEITLLLKFLEDRFKTVIDLHNSIETEDEKQLIYEKYVNSLSENSR
>m.11681 TR12717|c1_g1_i1|m.11681 TR12717|c1_g1_i1|g.11681  ORF TR12717|c1_g1_i1|g.11681 TR12717|c1_g1_i1|m.11681 type:3prime_partial len:81 (-) TR12717|c1_g1_i1:2-241(-)
MNFNFVRYNFSFPEINCESLLNRKTKNNQLIQENIQFFIEDLSFLNETFLYTKCMIITFL
KDNEIFYKSIESNIDETEFT
>m.11682 TR12718|c0_g1_i1|m.11682 TR12718|c0_g1_i1|g.11682  ORF TR12718|c0_g1_i1|g.11682 TR12718|c0_g1_i1|m.11682 type:complete len:84 (-) TR12718|c0_g1_i1:130-381(-)
MLVVISNTYDLPDAEDAGLEVSLALGAPGGNIRIESGYLDDVGSDPSTNPGKSTVDSGKY
AADEFGLPKKVVYISRSQIILLK*
>m.11684 TR12721|c0_g1_i1|m.11684 TR12721|c0_g1_i1|g.11684  ORF TR12721|c0_g1_i1|g.11684 TR12721|c0_g1_i1|m.11684 type:3prime_partial len:57 (-) TR12721|c0_g1_i1:1-168(-)
MASQKDRLTRLYENQMNNAISTFISEVTTSTTDNTGIIYAPILMSPVDKNPWSIMD
>m.11685 TR12722|c0_g1_i1|m.11685 TR12722|c0_g1_i1|g.11685  ORF TR12722|c0_g1_i1|g.11685 TR12722|c0_g1_i1|m.11685 type:5prime_partial len:306 (+) TR12722|c0_g1_i1:3-920(+)
TISKCNFLIFNRLYSKGKIKLEDKISNPYIFLNRKNVDSEHLFGIHPINLALRLKKRLFY
NIYMKEDIFNLHDSEKNIHIVDICNAANLLNIPITPTSRYMLNKLVNFRNHQGIILECSR
LPFPIFNRLHMIDLMNKSPGVILFLNKRVTIDFGVLLRTCAFFGVMAVLIPYGKCSLPFP
IISKMSSGALELIPMYQVDNILQAIQMLKDEKCGIIGAIESQTRNCHESKVQSCMNSNKF
AIKNDHNLLILGDNYSLSDDVIALCDLLLEISQSKQYENFENNLSQPISVGILLHFIYSH
NKRFI*
>m.11686 TR12723|c0_g1_i1|m.11686 TR12723|c0_g1_i1|g.11686  ORF TR12723|c0_g1_i1|g.11686 TR12723|c0_g1_i1|m.11686 type:complete len:585 (+) TR12723|c0_g1_i1:151-1905(+)
MSSPRISIKESSYYSKHKENLLGVSPQNIKMTNESISDNIVYLASEISQLIAKLLLDSTV
YVEILRLFKISAKHSIQFLQIIIAENLSNDDFNIGKKFKNSLFQYFTQEDFSYINFLSPS
SSKLCGLDEYFTVPLKNLTVHGAELIGKSMKPLTPQILLSTPSEMFWDSVPFPKRKDDNN
FIFSQNFYTTPDNDPANLLAIDCEMVMTGNDNDLELARISVVRCCRNIDLKTVKGIKQWL
SLSKAAAYEIIYDTFVKPQNNIKNYLTNFSGITPSSLIGVETTLSDVHRVLKDLIKSDTI
LVGHSIQSDLKAMKMYHPYVIDTSTIYNISGDFSRKPGLKPLSTEILKQEIRKSGKNIGH
DSIEDAQTALKLVIVKLSKDLNFGNKTRPTYNPPNSMLGPWKDVASPEKSTKLKQENNIS
RIEQKTVIKCVLESNEAFNHIEDADIQTTMDKFTSLKENPAVVKTTDLLFETKIAIQIIV
NSRGIIGQQQCNNLCQSFIKVLSDEEVVKQTVINSRKNDVLVSVLSDFNLNNGHSDLEQQ
KKFSSIFQSIKSIVTDIPKRSAIFVIFPGTNGVESIGNFFWKIS*
>m.11689 TR12725|c0_g1_i1|m.11689 TR12725|c0_g1_i1|g.11689  ORF TR12725|c0_g1_i1|g.11689 TR12725|c0_g1_i1|m.11689 type:internal len:113 (+) TR12725|c0_g1_i1:3-338(+)
SFLNDSKNLYKTIQSDSNKIDFNSCLICMEKIHGTHYGKFIKCHHKLCMSCIKKLWISEA
HCPLDGDLTNILEIVSATNKLNALLYHSTNNLEECCSLKFKNPFQYLLKKFE
>m.11690 TR12727|c0_g1_i1|m.11690 TR12727|c0_g1_i1|g.11690  ORF TR12727|c0_g1_i1|g.11690 TR12727|c0_g1_i1|m.11690 type:internal len:80 (+) TR12727|c0_g1_i1:2-238(+)
IAYPTIPSLLRYGRAGKCWNRMRDNRLPDPVLTYHSCPGRCILRYGFFGQCMDGVLVPSQ
RCRFGAERVKINNSTVLLS
>m.1107 TR1273|c0_g1_i1|m.1107 TR1273|c0_g1_i1|g.1107  ORF TR1273|c0_g1_i1|g.1107 TR1273|c0_g1_i1|m.1107 type:internal len:249 (+) TR1273|c0_g1_i1:1-744(+)
AIYNDKWFELVITQLQIKGFIVFSVPTDIWRINSENKYDWKFTFSKMDLAKVLKKLFPKD
IWQEVVIFYDDSIDLSIIRDYVKITTNENRKTTIVKIENATKEFISGFMLNNIRKKIRHI
FIVSNNISKTQETIKIASNCKLLKENYYWIIINPTISFSEILTQIPTNRSPNIALIKSYL
ETTNCGMNSCMDSNIFDSLIGILQVLLEFDKVLNGSFITDFNICQNIDQRRIFHEKYQQF
KQNNIVGN
>m.11696 TR12740|c0_g1_i1|m.11696 TR12740|c0_g1_i1|g.11696  ORF TR12740|c0_g1_i1|g.11696 TR12740|c0_g1_i1|m.11696 type:5prime_partial len:412 (-) TR12740|c0_g1_i1:18-1253(-)
FLKIISLKQYLNDKMISNETIPGYELIIFYKYFVSWFVPIVIFFGSSGTILSIIVLLLRR
TTQPEIRCWFLALSANDLFGLIFGLTTLYLSRLNLIWSKPFWDFDLKSSQQFGCYLNSNC
VFFSLLLSSWLQAGISALRAVSTSQPLKLRTKITTSSARIYLLLLISTALTISLILVNVT
VEYKEERFRNRSQGYRCRLKTNFLDLFYYFSLIVRVIIPVLLLLLSSFMIWKSLNKHQNE
RRQSCLLGNHELSTSRNSPSPRGKRIPSQTSNHRNISCMLLWMNLAFLLANLPYEIFKIV
YKNYDVLSIKSNKEMHLYILSRIFDKFFNILVYLNQSTNWLFYFMLGKKFRKDLIILFRC
QKHRWSRRKWNSKNLNNLDFSSTYSVKFNRKILSNPTTLEKFYEYNRRAEL*
>m.11699 TR12743|c0_g1_i1|m.11699 TR12743|c0_g1_i1|g.11699  ORF TR12743|c0_g1_i1|g.11699 TR12743|c0_g1_i1|m.11699 type:5prime_partial len:67 (-) TR12743|c0_g1_i1:55-255(-)
GKGEDHRKAGQSCSHQVEKFTGNKLRRTVPTHFISKAVCHDPLARVTLRGQGKGEDHRKA
GQNCGH*
>m.1109 TR1274|c0_g1_i1|m.1109 TR1274|c0_g1_i1|g.1109  ORF TR1274|c0_g1_i1|g.1109 TR1274|c0_g1_i1|m.1109 type:3prime_partial len:64 (+) TR1274|c0_g1_i1:47-235(+)
METGNAKFDKLLILMKEANEKNLKVKNKINIQVEEINKTKAIINQFEDCLKQQNEMLNKL
IDE
>m.11705 TR12753|c0_g1_i1|m.11705 TR12753|c0_g1_i1|g.11705  ORF TR12753|c0_g1_i1|g.11705 TR12753|c0_g1_i1|m.11705 type:complete len:183 (-) TR12753|c0_g1_i1:341-889(-)
MNIVDGYKLQLENKLKEKNAFTDALSLVEAKTGVKKVYLVGGLIGFIILYLIVGYGAQFL
ANFIGFLYPAYCSVKAIETKEKDDDTKWLTYWVVYAAFSLMEFFTDIFLFWIPLYALLKC
IFLVFCMAPTSWNGSLLIYEKLIKPFVLRHEKRIDSAIAKGTKVISEFAEEAERRYDETK
VD*
>m.11706 TR12755|c0_g2_i1|m.11706 TR12755|c0_g2_i1|g.11706  ORF TR12755|c0_g2_i1|g.11706 TR12755|c0_g2_i1|m.11706 type:internal len:97 (+) TR12755|c0_g2_i1:3-290(+)
HLEINYSVFIGKPLYPFTRKLTELKEQKDSIYKQNVYTKNALLASYKVAYRVANCKKPHT
IAEQLILPAAIDLVNIMIDELARKLLLDIPLSNNTI
>m.11709 TR12760|c0_g1_i1|m.11709 TR12760|c0_g1_i1|g.11709  ORF TR12760|c0_g1_i1|g.11709 TR12760|c0_g1_i1|m.11709 type:5prime_partial len:112 (-) TR12760|c0_g1_i1:24-359(-)
CIIRRNMNRFEIRVLIKNYWKQNVNEIQATKKICNVEGVSIRVAQVLFKKINLVQDRLQD
QARPIRPITTDFECIYNALEATPSTCTQRLSYELGIPFIGQGEQMLSTNST*
>m.11710 TR12760|c1_g1_i1|m.11710 TR12760|c1_g1_i1|g.11710  ORF TR12760|c1_g1_i1|g.11710 TR12760|c1_g1_i1|m.11710 type:5prime_partial len:66 (+) TR12760|c1_g1_i1:3-200(+)
QRLETCQKLLSNPSDARFIHRIVTSEEKWVYLDTPNRHNQWLDPRQLPNQVLKRDRSSKK
VLLCV*
>m.11711 TR12763|c0_g1_i1|m.11711 TR12763|c0_g1_i1|g.11711  ORF TR12763|c0_g1_i1|g.11711 TR12763|c0_g1_i1|m.11711 type:internal len:235 (-) TR12763|c0_g1_i1:3-704(-)
HFAAQNGHTNVTSLLLGKSASQITKKDFKGRTALHYASSCGHFEMVALFLGQGGEINGQD
NMGFTPLHYAAKSGNLQVCKLLVESGAKCEAQTNDFKIPLIFAAKFNHIDVVSYLFHNIH
CTETLMEDNKFLYDLMICSKVNNFKSVDEFILLSTAPVETAAKLSKLYCTLSEKEKERSK
DLLCVSKHCETMCIDLVALAAYEIGADKLLKSYGQHEIQFLDILIETEQKEVIS
>m.11712 TR12763|c1_g1_i1|m.11712 TR12763|c1_g1_i1|g.11712  ORF TR12763|c1_g1_i1|g.11712 TR12763|c1_g1_i1|m.11712 type:internal len:111 (-) TR12763|c1_g1_i1:2-331(-)
LLDAGANSSDENNDGMTCLHVAAKYGHIQLLEYLKNKISLKIVSHKTGMTPIHIAAHYGQ
IDFVREMLNYVPPNIRSERPKTGGQIKDLLTESGLTPLHLAAQSGHENLI
>m.11715 TR12765|c0_g1_i1|m.11715 TR12765|c0_g1_i1|g.11715  ORF TR12765|c0_g1_i1|g.11715 TR12765|c0_g1_i1|m.11715 type:internal len:347 (+) TR12765|c0_g1_i1:1-1038(+)
RKDAKFMWGNEQQQAFETLKEKLISQPILRHPDMERQFYVMTDASNLAVGAVLGQVDDDG
REYAVAYASQLLKKHQRNYAVIELETYAIVFAVQKFRQYIWGKKVIVLTDHCPLQWLMKH
KNDLSKLIRWALELQEYDIEIRYRKGRANANADAMSRIPSDQYEATDTIFTILKQANQEI
NIQKAQQEDAELKLVDSFIKGEITDLPKGWHKHRHFFIMDEGLIKFMDTQRSTVVVPSVL
KDPLLLQYHDGALGGHLSARKTLSRLKVKYFWPSMKQDVKVWCQSCQICATRRNTGKKAK
VPLKPMPVSLHSWDVLAVDVLGKFPLTSNGNRVILVFCDYLTKWPK
>m.11717 TR12765|c1_g1_i1|m.11717 TR12765|c1_g1_i1|g.11717  ORF TR12765|c1_g1_i1|g.11717 TR12765|c1_g1_i1|m.11717 type:internal len:116 (-) TR12765|c1_g1_i1:3-347(-)
WPEAFPLPNHEAVTLARVFVEQIIFKYGVPKKLLSDRGTDFMSNLIKEINNYFGILKLNT
SPYHPQTDGLVERFNDTLANMLASYVSSNQTDWDVHIPSCLFAYRNAVQPSIGQS
>m.11718 TR12766|c0_g1_i1|m.11718 TR12766|c0_g1_i1|g.11718  ORF TR12766|c0_g1_i1|g.11718 TR12766|c0_g1_i1|m.11718 type:complete len:59 (-) TR12766|c0_g1_i1:94-270(-)
MMASSACYIHLIYPVGCSKQRNLDNHVGHCRSVIICSQNTANNFLLAFVTLLLFLEIK*
>m.11719 TR12771|c0_g1_i1|m.11719 TR12771|c0_g1_i1|g.11719  ORF TR12771|c0_g1_i1|g.11719 TR12771|c0_g1_i1|m.11719 type:complete len:234 (+) TR12771|c0_g1_i1:347-1048(+)
METLNEIHNNTKVNAEKNLTELFPLKIIKLNKMLLSDNYNIEKFNRAISTKQNSKLTSEK
CGDDDNKLKKIDESDMSNLHDNQEEFVVNKTIIGLASEIKPIIHECIDDVQMLQLWIQLN
VPKIEDGNNFGVSIQEKILEKLSEIESELLVRLEFFSEYHYYRAKLLAKYYKYPSVVDFK
MSVIEYDRSIIIQIREIIQDIRNYYAILHDIFIKNLVKLKKPKSDNGVSYAIS*
>m.11724 TR12774|c0_g1_i3|m.11724 TR12774|c0_g1_i3|g.11724  ORF TR12774|c0_g1_i3|g.11724 TR12774|c0_g1_i3|m.11724 type:5prime_partial len:113 (+) TR12774|c0_g1_i3:1-339(+)
VPLSLSHPRNISFWRTVTGTFKTITDVYEKDSITDLTIRTWLQKFRSGHFDLDNGKRSGR
PCLVDDDLVKSYPRKTIEEMGDNLNMSKSSVQRHLQKLGYISKSCNILLPSR*
>m.11727 TR12780|c0_g1_i1|m.11727 TR12780|c0_g1_i1|g.11727  ORF TR12780|c0_g1_i1|g.11727 TR12780|c0_g1_i1|m.11727 type:complete len:60 (-) TR12780|c0_g1_i1:323-502(-)
MISENWNLELVLEFISSQLFNIHGSNWSVTETPVLFLFFLIKKAYEFSHYLVLNRNVLE*
>m.11730 TR12782|c0_g1_i1|m.11730 TR12782|c0_g1_i1|g.11730  ORF TR12782|c0_g1_i1|g.11730 TR12782|c0_g1_i1|m.11730 type:5prime_partial len:50 (-) TR12782|c0_g1_i1:782-931(-)
FFFFQNQTIYFIIIHCIIHTHSYINGKEFVENMVFTWLRSLKATPKKNS*
>m.11731 TR12783|c0_g1_i1|m.11731 TR12783|c0_g1_i1|g.11731  ORF TR12783|c0_g1_i1|g.11731 TR12783|c0_g1_i1|m.11731 type:complete len:82 (+) TR12783|c0_g1_i1:101-346(+)
MFDSGDILSDCQVIEIISLNSVIRVIWWSGKYILMYNAILLSGSYFYPGFVPLNRRKNLI
NFNEIVFLKNWMLFQHGDKYC*
>m.11733 TR12784|c0_g1_i1|m.11733 TR12784|c0_g1_i1|g.11733  ORF TR12784|c0_g1_i1|g.11733 TR12784|c0_g1_i1|m.11733 type:internal len:87 (-) TR12784|c0_g1_i1:1-258(-)
ENALLGNVILIVSIKLFVESSYKKQTQTSDDNKKSIIRAYCNAVIPNANIFQCSICDKII
PKKSGVTLSRCFHNFCKDCIESYVTS
>m.11736 TR12784|c0_g2_i1|m.11736 TR12784|c0_g2_i1|g.11736  ORF TR12784|c0_g2_i1|g.11736 TR12784|c0_g2_i1|m.11736 type:internal len:164 (-) TR12784|c0_g2_i1:1-489(-)
LFNAKQFKLFIKILVIVLLTSIMVIQCLICTKMFESNETKTLMCNHVFCLICLRENWSKN
IRSLKKCPVSLCSKDVSLNIVQTILDRKDITLYENALLGNKQTQTSDDNKKSIIRAYCNA
VIPNANIFQCSICDKIIPKKSGVTLSRCFHNFCKDCIESYVTS
>m.11741 TR12786|c0_g1_i2|m.11741 TR12786|c0_g1_i2|g.11741  ORF TR12786|c0_g1_i2|g.11741 TR12786|c0_g1_i2|m.11741 type:5prime_partial len:66 (+) TR12786|c0_g1_i2:1-198(+)
LDNNSTTQITKVLISIPILFNLKSSINENTKTGQQIHNPIIFDSKSAISVSQTPISEHSI
LPTEV*
>m.11743 TR12788|c0_g1_i1|m.11743 TR12788|c0_g1_i1|g.11743  ORF TR12788|c0_g1_i1|g.11743 TR12788|c0_g1_i1|m.11743 type:5prime_partial len:53 (-) TR12788|c0_g1_i1:301-459(-)
IESKVIQGWAISVVGNTTTTHVRSYEDVPQNELLTDTNIKPLALMKEEFQII*
>m.11748 TR12799|c0_g1_i1|m.11748 TR12799|c0_g1_i1|g.11748  ORF TR12799|c0_g1_i1|g.11748 TR12799|c0_g1_i1|m.11748 type:complete len:247 (+) TR12799|c0_g1_i1:85-825(+)
MTDRETKVYRAKLAEQAERYDEMVDAMRDVAKMTGELNMEERNLLSVAYKNVIGSRRASW
RIMSSIEQKAEQKDPSRLPLIKAYRSQVEKELKEVCADIISLLDDHMLVAATNGEAKVFF
LKMKGDYYRYLSEFTVDNERKTAAENSLTAYKEATAIAESDLQPTHPIRLGLALNFSVFY
YEILNSADRACQLAKKAFDDAITELDNLNEESYKDSTLIMQLLRDNLTLWTSDADQDDKV
GDEENN*
>m.11755 TR12804|c0_g1_i1|m.11755 TR12804|c0_g1_i1|g.11755  ORF TR12804|c0_g1_i1|g.11755 TR12804|c0_g1_i1|m.11755 type:complete len:484 (-) TR12804|c0_g1_i1:46-1497(-)
MNAVNLATNSKKTISGRDHAQNQLQRDSYDVISLLDSALNHYGKEKVVLNISGLKYETFL
DTLTKFPDTLLGNSMKRNMYYDSARNEYFFDRNRSSFDGILHYYQSGGVLRRPNNVPFDV
FAEEIRFFELGEDVFERFKVDEGYEKEEERILPTNNFQRKVWLLIEYPESSIMAKFIAIV
SVLVIILSIIVFCVETLPRFKHYQIINTTIFATNNTEMQIVEDDTPEFGEPFFMIESICI
IWFTFELLIRFASSPLKLDFLKNVMNMIDLVSIFPYFITLGTIISTDGVSQNQATTSLAI
LRIIRLVRVFRIFKLSRHSKGLQILGQTLKASVEELSMLTFFLLICVILFSSAVYFVEAD
TEASLFRSIPDGFWWAVVTMTTVGYGDMMPVTVFGKLIGSLCAIAGVLTIALPVPVIVSN
FNYFYHREMESDHHSLNYSDLLKPTVSTSSINQISQDQKDKIIFKVNHDPHFTKQLSAIE
TDV*
>m.11761 TR12811|c0_g1_i1|m.11761 TR12811|c0_g1_i1|g.11761  ORF TR12811|c0_g1_i1|g.11761 TR12811|c0_g1_i1|m.11761 type:5prime_partial len:851 (+) TR12811|c0_g1_i1:1-2553(+)
RRSYRNLYKSYMMGSLFRSQEMALCQLFLHTETAYMCISELGELGMVQFKDSTPDTSAFH
RKFVNEVRRCDEMERKLRFLEKEIRKDCIPILDIGDNPEAPAPREIIDLESTFEKLEKEL
QEVNVNAEQLKKNYLELLELKEILRKTQIFFDEGIHDNPMNEESLELLGEEGLKAGGLAG
QGLRLGFVAGVILRERLPAFERMLWRACRGNVYLKQAEIDTELEDPVSGVKVEKSVFIIF
FQGDQLKTRVIKICEGFHGTIYPCPDSQNERREMAIGVMSRIEDLQTVLNQTQEHRHRVL
MAASKNLKSWFCKVRKIKAIYYILNMFNLDVTAKCMIGECWCALEDLERIKLALRHGMER
SNSSVQPVMNQIITNKKDEPPTYHKVNKFTTAFQDIVDAYGIAKYREVNPAPFTIITFPF
LFAVMFGDAGHGLIMFIFALWMVFNEKKYQAKKTDDEIWNTFFGGRYIILLMGIFSIYTG
LIYNDIFSKSINIFGSSWYPGAFSNSTIRSNSLLQLDPINATIPGSSYPFGIDPIWQNSK
NKITFTNSIKMKISIIFGVGQMCFGVILSSFNHRFYQDNLGIYCEFIPQMIFLLSIFGYL
IIEIFYKWIAFQSKDSYCAPSLLIGLINMFMFKYEPQTINNKCNPNGIFYSGQAYIQSLL
VILAIACVPWMLLSKPFILRKRNMVLKRTENLNGKITDFQSVERIDMSTGDNVSMVHESE
VEEFEFGEVLVHQSIHTIEYCLGCISNTASYLRLWALSLAHGQLSEVLWGMVLRLGLARS
NYFGSIILFFVFSFWASLTIFVLLLMEGLSAFLHALRLHWVEFQNKFYSGSGYKFVPFSF
EALNELRFEE*
>m.11763 TR12812|c0_g1_i1|m.11763 TR12812|c0_g1_i1|g.11763  ORF TR12812|c0_g1_i1|g.11763 TR12812|c0_g1_i1|m.11763 type:5prime_partial len:71 (+) TR12812|c0_g1_i1:2-214(+)
KKLMVTVWSNNSEVIHYSFLNLGETITAELSLHAKLSKTHLKLVNRCGPILLHDNIYYVT
AIYPTIPNLY*
>m.11765 TR12814|c0_g1_i1|m.11765 TR12814|c0_g1_i1|g.11765  ORF TR12814|c0_g1_i1|g.11765 TR12814|c0_g1_i1|m.11765 type:complete len:84 (-) TR12814|c0_g1_i1:113-364(-)
MLTKSILRSDTGILTWHLIHKVRNNFVAINVRLQNTKPEKRLCCQYHESEERMLHVFQTC
RVTKSLTIKHHNVCLDKLISILK*
>m.1110 TR1281|c0_g1_i1|m.1110 TR1281|c0_g1_i1|g.1110  ORF TR1281|c0_g1_i1|g.1110 TR1281|c0_g1_i1|m.1110 type:complete len:92 (+) TR1281|c0_g1_i1:71-346(+)
MSVKNIYYSDKYYDDVYEYRHVHLPPDLTKLVPKQRLMSEREWRSIGIQQSVGWVHYMIH
EPEPHVILFRRPKTDTEPSANTEIEPQGQKQ*
>m.11779 TR12827|c0_g1_i1|m.11779 TR12827|c0_g1_i1|g.11779  ORF TR12827|c0_g1_i1|g.11779 TR12827|c0_g1_i1|m.11779 type:complete len:50 (+) TR12827|c0_g1_i1:24-173(+)
MSNFSQMIDHFFVEEAACNYSNPLEDEKRREEKTEIHNNKSSRFPEKYI*
>m.11781 TR12831|c0_g1_i1|m.11781 TR12831|c0_g1_i1|g.11781  ORF TR12831|c0_g1_i1|g.11781 TR12831|c0_g1_i1|m.11781 type:complete len:175 (-) TR12831|c0_g1_i1:40-564(-)
MDQDINFEDLVNCNNEALNNPIIDSFKKMMDEERSNEYGKLFKNDTNEDDFYDGEADFID
EEEAVKEFNSHFIDKPIESDAILNCPACMSLLTIDCQQHEIFKNQFRAMFVENCRTDETE
SVICPIENKDNKKRSAEIKTCDVFHPVYCQICDTKVGVVNKKGVYHFFNVLPSE*
>m.11786 TR12843|c0_g1_i1|m.11786 TR12843|c0_g1_i1|g.11786  ORF TR12843|c0_g1_i1|g.11786 TR12843|c0_g1_i1|m.11786 type:5prime_partial len:64 (-) TR12843|c0_g1_i1:38-229(-)
WIKIFEKIFSFNQFYNFNYYEMCKKEKQLKSYAISNQHNITVKFSKLTENCKVFEFTTKV
QKF*
>m.11787 TR12844|c0_g1_i1|m.11787 TR12844|c0_g1_i1|g.11787  ORF TR12844|c0_g1_i1|g.11787 TR12844|c0_g1_i1|m.11787 type:complete len:273 (-) TR12844|c0_g1_i1:81-899(-)
MTLLINPAQEPVILQESNNNRSKISPQSITQNLFQFWLACRNFKAHFNDRPINSSYLLAK
DIHKTFLKHYNSSSIKDYTEKSERNIIKEKLKNFHDLINKPNQLKSIFDSIQAKIAQILS
HYLPNLFPENFTKRFSDFGKSKATHVRLLAEKSPHDFANLLIRKLELILPEQSITTAKCQ
FSLLALIKNLQCHKKLSPSISRRENADPQEILDYHCKRVWPEEDFYITKDKFNYSHRTSV
DSWIIFPHYKSSDNKSLEDSAFTSSCSSVFGY*
>m.11788 TR12847|c0_g1_i1|m.11788 TR12847|c0_g1_i1|g.11788  ORF TR12847|c0_g1_i1|g.11788 TR12847|c0_g1_i1|m.11788 type:internal len:85 (-) TR12847|c0_g1_i1:2-253(-)
FEEICIKKGDENCDNLKAACRQCPPINYTSFMLMDILKIVKNIGKNFDINKQSILRNNNN
FNLSIQILINQYEILKSHIYDANK
>m.11789 TR12848|c0_g1_i1|m.11789 TR12848|c0_g1_i1|g.11789  ORF TR12848|c0_g1_i1|g.11789 TR12848|c0_g1_i1|m.11789 type:complete len:73 (-) TR12848|c0_g1_i1:41-259(-)
MINNDGDQTNFQWSAKVKAAIEYHQYCVKQLKLSMMKFANPSENSNEIEIESEKKFINLR
KPIYFRSIITNE*
>m.11790 TR12849|c0_g1_i1|m.11790 TR12849|c0_g1_i1|g.11790  ORF TR12849|c0_g1_i1|g.11790 TR12849|c0_g1_i1|m.11790 type:complete len:110 (+) TR12849|c0_g1_i1:72-401(+)
MTDFIETGNDTIEDIFLNRLHTIDIKKYDLYHFEEFMVDDRKFLFRLSSNKDLMTVVTTM
NQTHILLVSITTNNDHEEKLRKIHKYILLKETQGRIDHYYYFKRNFVCH*
>m.11792 TR12850|c0_g1_i1|m.11792 TR12850|c0_g1_i1|g.11792  ORF TR12850|c0_g1_i1|g.11792 TR12850|c0_g1_i1|m.11792 type:5prime_partial len:63 (-) TR12850|c0_g1_i1:150-338(-)
SSIYENHCIFHYFYFHQTNQIIRSVVIIDSNLSSLIFSVSINYFSNIIFNRKFCNKTDFL
CN*
>m.11795 TR12852|c0_g1_i1|m.11795 TR12852|c0_g1_i1|g.11795  ORF TR12852|c0_g1_i1|g.11795 TR12852|c0_g1_i1|m.11795 type:complete len:52 (+) TR12852|c0_g1_i1:218-373(+)
MEMKNKCKKDELLIEFDEKIDVKMNEKCCEIKELLKERIDENQLNSEIIKK*
>m.11796 TR12853|c0_g1_i1|m.11796 TR12853|c0_g1_i1|g.11796  ORF TR12853|c0_g1_i1|g.11796 TR12853|c0_g1_i1|m.11796 type:5prime_partial len:52 (+) TR12853|c0_g1_i1:1-156(+)
AWLTKNKIMELKEIELLPHPGYSPDRESSDYYLFRSRENFSECGKSEKFPT*
>m.11802 TR12855|c0_g1_i1|m.11802 TR12855|c0_g1_i1|g.11802  ORF TR12855|c0_g1_i1|g.11802 TR12855|c0_g1_i1|m.11802 type:5prime_partial len:80 (+) TR12855|c0_g1_i1:2-241(+)
PEPLWSKIKHPTGADIIDMMESPNKKQQKTQDSPDSPDDGHTTQHDNTMQTFANTQQSSV
TMALPLHTRMHSLFLIQIQ*
>m.11804 TR12857|c1_g1_i1|m.11804 TR12857|c1_g1_i1|g.11804  ORF TR12857|c1_g1_i1|g.11804 TR12857|c1_g1_i1|m.11804 type:internal len:76 (-) TR12857|c1_g1_i1:1-225(-)
YDMYTLLEGGIRGGLTPVNKHHAVSDENTDPPHIDTNNPHGWALSQKPPFKNSEWVYSDL
EKTPDDCKSLDPETP
>m.11806 TR12864|c0_g1_i1|m.11806 TR12864|c0_g1_i1|g.11806  ORF TR12864|c0_g1_i1|g.11806 TR12864|c0_g1_i1|m.11806 type:complete len:457 (-) TR12864|c0_g1_i1:97-1467(-)
MSQVNAPTNDEKITFYSQFETKELEIQLLEEKSFQNRNIIRQVIRKKRKEKEIAESNDRP
VEYKNENSREIEKLKELLTETTDFFEQCKIRSTILHLQKNEKKNDENKKENLNVIENMEK
NPPKKEDINKKVEKRELKQLVYDEISQNLNVMNTVLRINDSLELIWVMPYKILSSIEYTW
RINDKKIDTYQTSRCVGNFDGKKACLKLENLNITDNGLYHLTIHSQRLKRKDLKFNIIVN
IDKTETSSIIDDEVKVEIEKPKTEATPDPQYDYKPRTIHKNRFNRHKTMMGQEMLEGLKA
SQNKEILQNNNNIDTTPNKTPPTQSVLKRFTRSATSAKDIILMFCKLNTEEYEQYGVCVD
NLSTSWTDGLAFCALIHHFYPESFDFSKLNKNDRRYNFELAFKTADNYAEIYPLLDIDDM
MIMEKPDWKCIFTYVQSFYKTFRTHPLNKLKTVPIS*
>m.11812 TR12867|c0_g1_i1|m.11812 TR12867|c0_g1_i1|g.11812  ORF TR12867|c0_g1_i1|g.11812 TR12867|c0_g1_i1|m.11812 type:complete len:52 (+) TR12867|c0_g1_i1:71-226(+)
MLNSIECAFLKIKIAVRGILRNGKNGISTDLINKAMETINVEDCTGYYRHE*
>m.11813 TR12868|c0_g1_i1|m.11813 TR12868|c0_g1_i1|g.11813  ORF TR12868|c0_g1_i1|g.11813 TR12868|c0_g1_i1|m.11813 type:complete len:109 (+) TR12868|c0_g1_i1:140-466(+)
MGVVVETIVQGDNVNYPKPGQNVTVHYVGTLTNGKKFDSSRDRKEPFKFKIGNGSVIKGW
DEGVLKMSKGEKAKLTCSPDYAYGERGYPGLIPANSTLIFEVELIDFK*
>m.11817 TR12875|c0_g1_i1|m.11817 TR12875|c0_g1_i1|g.11817  ORF TR12875|c0_g1_i1|g.11817 TR12875|c0_g1_i1|m.11817 type:complete len:65 (-) TR12875|c0_g1_i1:155-349(-)
MQNIIKIAKIKYSHRIILKTQTPLGIPLEKPRQIFCDPKCICDGRNICNKEIVTYKIAYV
IIDM*
>m.11818 TR12875|c0_g1_i1|m.11818 TR12875|c0_g1_i1|g.11818  ORF TR12875|c0_g1_i1|g.11818 TR12875|c0_g1_i1|m.11818 type:complete len:56 (+) TR12875|c0_g1_i1:123-290(+)
MILHASVYIFPYISIITYAILYVTISLLQIFLPSQMHLGSQKICLGFSNGMPKGV*
>m.11821 TR12879|c0_g1_i1|m.11821 TR12879|c0_g1_i1|g.11821  ORF TR12879|c0_g1_i1|g.11821 TR12879|c0_g1_i1|m.11821 type:3prime_partial len:50 (+) TR12879|c0_g1_i1:261-407(+)
MGLEQGSPKYGRQAYYETTNVEIYHSFGPPNFKKSAMWPFAVKVWRPLI
>m.11823 TR12880|c0_g1_i1|m.11823 TR12880|c0_g1_i1|g.11823  ORF TR12880|c0_g1_i1|g.11823 TR12880|c0_g1_i1|m.11823 type:5prime_partial len:81 (-) TR12880|c0_g1_i1:1491-1733(-)
HDAYYTRLIVISFHRNCHQSSCKTNVKDEWELSIQKYFHKFKLICVKFVDIHILKCDLMM
LMFRIFSGFVVPGFGIDKNG*
>m.11827 TR12882|c0_g1_i1|m.11827 TR12882|c0_g1_i1|g.11827  ORF TR12882|c0_g1_i1|g.11827 TR12882|c0_g1_i1|m.11827 type:5prime_partial len:52 (-) TR12882|c0_g1_i1:93-248(-)
LLLDFINNLRNEMESMKNEIVELKSENKHLSQEVQILKNKLENKQVKLFID*
>m.11826 TR12882|c0_g1_i1|m.11826 TR12882|c0_g1_i1|g.11826  ORF TR12882|c0_g1_i1|g.11826 TR12882|c0_g1_i1|m.11826 type:internal len:84 (+) TR12882|c0_g1_i1:1-249(+)
VCFLILILQSQINYPLFSFQILHFSSTTKINQSINNFTCLFSNLFFNICTSWLKCLFSDF
NSTISFFIDSISFRKLFMKSNNN
>m.11832 TR12883|c0_g1_i1|m.11832 TR12883|c0_g1_i1|g.11832  ORF TR12883|c0_g1_i1|g.11832 TR12883|c0_g1_i1|m.11832 type:5prime_partial len:67 (+) TR12883|c0_g1_i1:2-202(+)
LDYCKKIDTRVDNGEIVSMGVPPANNPIAKNIYRTLLNFDNCDEALQYLRENDPQTYVLK
RSSIES*
>m.11831 TR12883|c0_g1_i1|m.11831 TR12883|c0_g1_i1|g.11831  ORF TR12883|c0_g1_i1|g.11831 TR12883|c0_g1_i1|m.11831 type:5prime_partial len:77 (-) TR12883|c0_g1_i1:163-393(-)
KRSPIESCLIRENKKRVVATHTDFNIPKINVFDDKCHIFVSETGIGKTNFALSHFQDPVL
ISDRQDSIEDLLSTYV*
>m.11838 TR12890|c0_g1_i1|m.11838 TR12890|c0_g1_i1|g.11838  ORF TR12890|c0_g1_i1|g.11838 TR12890|c0_g1_i1|m.11838 type:3prime_partial len:58 (+) TR12890|c0_g1_i1:108-278(+)
MICELLEISDYCSKQHQYFFCSSKVLLVSRNDCTVHFFLKVLTENHVENDDQNYKYS
>m.11840 TR12892|c0_g1_i1|m.11840 TR12892|c0_g1_i1|g.11840  ORF TR12892|c0_g1_i1|g.11840 TR12892|c0_g1_i1|m.11840 type:3prime_partial len:75 (+) TR12892|c0_g1_i1:314-535(+)
MKARCFMTHATKAIYRYILADYIRVSSNGTSLHSIYNESDINKSLEKIETIDFHQQIEVK
GIKFTAYHAGHVLG
>m.11843 TR12896|c0_g1_i1|m.11843 TR12896|c0_g1_i1|g.11843  ORF TR12896|c0_g1_i1|g.11843 TR12896|c0_g1_i1|m.11843 type:complete len:56 (+) TR12896|c0_g1_i1:98-265(+)
MGTLNIFITWSSDNILQHRASWWIIQWLDIKFENDSPFLQRAINPLFLPTIAGTP*
>m.11844 TR12897|c0_g1_i1|m.11844 TR12897|c0_g1_i1|g.11844  ORF TR12897|c0_g1_i1|g.11844 TR12897|c0_g1_i1|m.11844 type:complete len:327 (+) TR12897|c0_g1_i1:83-1063(+)
MNLISYVKKTIKQNHMKKVHFNITLTLEELSSIPCINGVFFAKMKFLESMNLTIYSPHNS
VSNHKVQWNSSHSINCKLAIEPETNTLESAFLKITIKQESNDGKTANNYGFVMINISSFA
DKGNLECRRRYILASKNESIRQANSLLQISLKMCQTFGDPCFRVPTEDVSSCIDVSHIKS
RDQISNNSVPTTPPIQLVLSQDDNNDDEYSNNDCLGSCIDSLKVPQTSYRGHRRNISDNT
SAWMLPRNSDPFFSDDMGILDLELKRYHSTLNCAEHHGSSKNVNSRESSSVFTNKQILIN
STRGSRAQIVEDVFRTCFDPPIQKLN*
>m.11851 TR12909|c0_g1_i1|m.11851 TR12909|c0_g1_i1|g.11851  ORF TR12909|c0_g1_i1|g.11851 TR12909|c0_g1_i1|m.11851 type:3prime_partial len:53 (+) TR12909|c0_g1_i1:629-784(+)
MKVYRRLQSEDCLQEVMLSVLWDWKGIVHYELCELGQTIDSIFYCDQLKRLN
>m.11850 TR12909|c0_g1_i1|m.11850 TR12909|c0_g1_i1|g.11850  ORF TR12909|c0_g1_i1|g.11850 TR12909|c0_g1_i1|m.11850 type:complete len:58 (-) TR12909|c0_g1_i1:336-509(-)
MEILFIKKTITEDEKWIFYGNIVRKKSWFKKDKASQTVAKLGLSSTKVMLSVLCDWK*
>m.1115 TR1290|c0_g1_i1|m.1115 TR1290|c0_g1_i1|g.1115  ORF TR1290|c0_g1_i1|g.1115 TR1290|c0_g1_i1|m.1115 type:complete len:302 (-) TR1290|c0_g1_i1:358-1263(-)
MLFKVRNFLGILSNIFTLLSSVLSICFDPESEFKECSKELNFVTPNRDIGFAFGFGSIND
TELMCKSRWHIKLLECMRKRAKKLCQNEQDKTLKSIWDFTLDSSKFKNGANYLCRPHNLG
IFRTHKNQCFLQQEIPANHCAKLKSSTIEEAIKALGNESQNIHSDKDKYSKYVMETLNTF
ECKGLKKQLKCLYNILHINCHEDAVRLILNYFKEILPHKCVFEYETMLTNYINSDYYKNK
ENSRGDTETPSAVSIKSRQINNDNQEPENGFQKQSCIVNRVSVILQIFFTIFQHILFFQL
F*
>m.1119 TR1290|c0_g1_i1|m.1119 TR1290|c0_g1_i1|g.1119  ORF TR1290|c0_g1_i1|g.1119 TR1290|c0_g1_i1|m.1119 type:complete len:51 (+) TR1290|c0_g1_i1:170-322(+)
MKIKKKLKIKIYKSLEKNQLEKKTLVNVDLLRLFKGFLSVKKNSNSTLFL*
>m.11858 TR12922|c0_g1_i1|m.11858 TR12922|c0_g1_i1|g.11858  ORF TR12922|c0_g1_i1|g.11858 TR12922|c0_g1_i1|m.11858 type:5prime_partial len:95 (-) TR12922|c0_g1_i1:47-331(-)
ESWFNEHEDYSFEYGDCTGICGHYTQVVWASSYALGCANAECGNINGSRFNYIVFCNYGP
SGNYIRYKPYSVGEACSECRYGSTCKDGLCSSSV*
>m.11863 TR12931|c0_g1_i1|m.11863 TR12931|c0_g1_i1|g.11863  ORF TR12931|c0_g1_i1|g.11863 TR12931|c0_g1_i1|m.11863 type:5prime_partial len:76 (+) TR12931|c0_g1_i1:1-228(+)
NTACLKTSKMGSMLAGITQWLEDGNPPIGCQSRIITASYILARNKPRRNIRRNIAIVKLL
LPAPSAVEFLIYSML*
>m.11865 TR12936|c1_g1_i1|m.11865 TR12936|c1_g1_i1|g.11865  ORF TR12936|c1_g1_i1|g.11865 TR12936|c1_g1_i1|m.11865 type:5prime_partial len:61 (-) TR12936|c1_g1_i1:61-243(-)
LYPTIIPTIIAIVILCCKLNIEILIIDLIYIENWLTSENLTKFFLLVIHLDKFFILRIPQ
*
>m.11870 TR12940|c0_g1_i1|m.11870 TR12940|c0_g1_i1|g.11870  ORF TR12940|c0_g1_i1|g.11870 TR12940|c0_g1_i1|m.11870 type:internal len:562 (-) TR12940|c0_g1_i1:2-1684(-)
NICPVCFGNLSNVSYIKFSECDHEFCLECSKQMASKRTLQCSLDGMNIQSIKLIQNNNTS
VSKPIFQYQCEVWKEKQPKFQNRIEKGWRNSLLIRIKQINLSLQFLSEYYKCLDNETFTK
TELENCRQALNKVKRSKNVEYSFYFLGFETELLTKVFNEFDQNIFLLNVITNEQFGEIVD
WFSSFVFAYNIEKRPLGSRVNINQKVIMESKENIQIKYKIRSEIIPMLNVLIITHITDNQ
SIYAAIEHNSNIDEFKQCLVCLDFIELNCFGNFSTCNHKICLKCINKYMLFAGSCPFHSD
QQTHLQFSSQQPTIDNQFELANQYLLENCENIIIDNFNDIFNESNNLIDFVVECKHEMIS
WINEVQIQSYKLENYEKMFSLINTKYQFFEFNLNRFMQICEKSVMEKLRKLKGSLRKCKD
NFFLIHYELMQSLLFILSDDKFFKEYHFTSNKFTYALREIKRIPFHLQKSNFSDLRISRA
RLNESVNKLIIVLEDVEQIANRNETTENFDENYKYENNEISDENENNMEVEDEGEGEGEG
EGEGEGEGEGEGEGEGEGEGE
>m.11873 TR12942|c0_g1_i1|m.11873 TR12942|c0_g1_i1|g.11873  ORF TR12942|c0_g1_i1|g.11873 TR12942|c0_g1_i1|m.11873 type:internal len:83 (+) TR12942|c0_g1_i1:1-246(+)
KRNQIIRWYNEEKNVSEISMLLPETPRRSIKNIIKIFKNSGVIEASPRGGAIGVKNNESL
QSNIEAILSADCKLTLSEIKRQ
>m.11880 TR12948|c0_g2_i1|m.11880 TR12948|c0_g2_i1|g.11880  ORF TR12948|c0_g2_i1|g.11880 TR12948|c0_g2_i1|m.11880 type:complete len:63 (+) TR12948|c0_g2_i1:117-305(+)
MRILLVAIFGEEILLRNFMNFNFYCYMLLTIQIIETLSRLKLNLRNAILAFQYLISRSSV
NR*
>m.11883 TR12952|c0_g1_i1|m.11883 TR12952|c0_g1_i1|g.11883  ORF TR12952|c0_g1_i1|g.11883 TR12952|c0_g1_i1|m.11883 type:3prime_partial len:70 (+) TR12952|c0_g1_i1:176-382(+)
MINEDPSYCRINTKVLAIKFSQNELKWQKDFKEIEDIKKDMISNKLDSILVNNVVKTKED
KIWIPLNRK
>m.11884 TR12954|c1_g1_i1|m.11884 TR12954|c1_g1_i1|g.11884  ORF TR12954|c1_g1_i1|g.11884 TR12954|c1_g1_i1|m.11884 type:5prime_partial len:60 (+) TR12954|c1_g1_i1:2-181(+)
VTHAAGRISAEFGFDQRLVIAGESFVVGSRWSDPPLSETPSISLSTVSDYQMDWVVLNV*
>m.11885 TR12955|c0_g1_i1|m.11885 TR12955|c0_g1_i1|g.11885  ORF TR12955|c0_g1_i1|g.11885 TR12955|c0_g1_i1|m.11885 type:5prime_partial len:71 (+) TR12955|c0_g1_i1:1-213(+)
VPFNLSLFTSIPGKQTSVDFLQLNRYLINQRNCGYPNTLYLSDCENYCKCNNRQLKFGTW
FKGSIYSIEV*
>m.11886 TR12956|c0_g1_i1|m.11886 TR12956|c0_g1_i1|g.11886  ORF TR12956|c0_g1_i1|g.11886 TR12956|c0_g1_i1|m.11886 type:internal len:152 (+) TR12956|c0_g1_i1:3-455(+)
RRYKCRKDVATGIHYNSLDILISEIIPRNIWQESVIFWDTSTDLNGLQGLLNSFSKLEIR
CKLFNTKLETDESLNTFMKTNIKRKIRLLVIYSNNANEALNIIKTGINENILQSNYFWIV
FNINLNLKDVTNILNSNLHPNIVLVQPSISR
>m.11890 TR12960|c0_g1_i1|m.11890 TR12960|c0_g1_i1|g.11890  ORF TR12960|c0_g1_i1|g.11890 TR12960|c0_g1_i1|m.11890 type:complete len:376 (+) TR12960|c0_g1_i1:107-1234(+)
MFLISFSNNCIIGNVTRPPISNSVYSYMMILFSILASLANGISVIILSRPNSSQRFGQIR
LNLLILSISETTLNAFITIFNVTNILNISQYSGIVALWIETMIFWNITSLICNRNWIVIL
IACSRCEIVFLPLHSVSGLKFNNKVIRNLSILIFIISYLLSSVRLFSKKAIICTNINEVK
LQPHLSGRWEYVVYETYCFFIFQSVLPVLVVGGISAAMTYSLIKEPNPQLVRPNNPTLSQ
KPYSKTTNIRGSSQRKATKTIFVLAIVFTTLEAPVFIIQILIQNGKIALSTNSIAQFVFF
IINFLVVLDSCSNFMVYLVTSDKFRAEFRRLIWRLGCYNQSRQRSVINDNFSVTEQLIVT
QSQKMASIIHRIRPD*
>m.11891 TR12960|c0_g1_i1|m.11891 TR12960|c0_g1_i1|g.11891  ORF TR12960|c0_g1_i1|g.11891 TR12960|c0_g1_i1|m.11891 type:complete len:119 (-) TR12960|c0_g1_i1:277-633(-)
MFVQMIAFFENSLTDDNKYEIINMRIDRFLMTLLLNLRPETLCNGRNTISHREHAIKMTI
QFRLQIKDVIFQNIIVSIQSATIPEYWLIFKILVTLKIVIKAFKVVSDIDNINKFSLI*
>m.11892 TR12961|c0_g1_i1|m.11892 TR12961|c0_g1_i1|g.11892  ORF TR12961|c0_g1_i1|g.11892 TR12961|c0_g1_i1|m.11892 type:complete len:55 (+) TR12961|c0_g1_i1:50-214(+)
MSNDVKINAKNSDDWKFDQLILKTINQLILVNKFEIILKNCMDFYKDLHIVLYL*
>m.11893 TR12962|c0_g1_i1|m.11893 TR12962|c0_g1_i1|g.11893  ORF TR12962|c0_g1_i1|g.11893 TR12962|c0_g1_i1|m.11893 type:3prime_partial len:52 (-) TR12962|c0_g1_i1:1-153(-)
MNKIEICLAIFINHKSRTFYSTPPFPLDPYRSLKKKHLTLKKISFIKRYIF
>m.11897 TR12965|c0_g1_i1|m.11897 TR12965|c0_g1_i1|g.11897  ORF TR12965|c0_g1_i1|g.11897 TR12965|c0_g1_i1|m.11897 type:internal len:105 (-) TR12965|c0_g1_i1:2-313(-)
FIDETFEYQISISFCSIWFSLDIFFTSSSIVHLCLISIDRYLVLRNPFKSKKYQKRSLKL
DLICAWCLPCSVAGPLFVLAYMTQKDEEISYKGCGPKKTYFIVL
>m.11898 TR12965|c1_g1_i1|m.11898 TR12965|c1_g1_i1|g.11898  ORF TR12965|c1_g1_i1|g.11898 TR12965|c1_g1_i1|m.11898 type:internal len:157 (+) TR12965|c1_g1_i1:2-469(+)
NKTYFIVLSTVLTFYLPMLIMTITYTLTVISLMKQSKEIADLNAKFIGKASNSNPLSQSL
RNATNKLDLKLPESCKRYSSRNVLSKHINQSKKAIKTLGILFGLITFCYSPFFISYVINI
NCLQCQSTQISIFEWLAYSASVLNPITYFIFYPLFR
>m.11899 TR12966|c0_g1_i1|m.11899 TR12966|c0_g1_i1|g.11899  ORF TR12966|c0_g1_i1|g.11899 TR12966|c0_g1_i1|m.11899 type:complete len:75 (+) TR12966|c0_g1_i1:28-252(+)
MLERLTLALTIVITMGSCQSLPHQRSVKTEDFVNLFNDIQQQTLINDNDSINQDNDLLLN
KRGAEFFIRRVVGK*
>m.11902 TR12969|c0_g1_i1|m.11902 TR12969|c0_g1_i1|g.11902  ORF TR12969|c0_g1_i1|g.11902 TR12969|c0_g1_i1|m.11902 type:complete len:69 (+) TR12969|c0_g1_i1:132-338(+)
MRLYMGRMWVCYSPKLNAAYCEPCWPSEKKKKDNGREHSVRNWRGLSKKIKIHENGQHHI
FACCIYEK*
>m.11904 TR12971|c0_g1_i1|m.11904 TR12971|c0_g1_i1|g.11904  ORF TR12971|c0_g1_i1|g.11904 TR12971|c0_g1_i1|m.11904 type:5prime_partial len:97 (+) TR12971|c0_g1_i1:3-293(+)
QLKEVLIKAFMTTYAVKLYEAVDSKIDDYESICREAFSETVDLRKTLINTLKYRRHNKSP
TAFFAKMDKLTDDILRHELTKEKLVKFLLKNPMDDK*
>m.11906 TR12971|c0_g2_i1|m.11906 TR12971|c0_g2_i1|g.11906  ORF TR12971|c0_g2_i1|g.11906 TR12971|c0_g2_i1|m.11906 type:5prime_partial len:76 (+) TR12971|c0_g2_i1:1-228(+)
VDLKIDDYESRCRGAFSEPEGLCKDLINTLKYRRHNKSPTAFFAKMDKLTDDILRHELTK
EKLVKFLLKNPMDDK*
>m.11909 TR12975|c0_g1_i1|m.11909 TR12975|c0_g1_i1|g.11909  ORF TR12975|c0_g1_i1|g.11909 TR12975|c0_g1_i1|m.11909 type:complete len:473 (+) TR12975|c0_g1_i1:197-1615(+)
MSSLTNTSLNYAKNLIKFIDKSPTPYHAVASVKDMLVNYGFKEIHEQDEWNLKPNDLVFV
TKNHSTIIALAIGGKYKPGNGFSMIGAHTDSPCLRLKPCSEQLSNTYMKLGVETYGGGLW
YTWFDRDLTVAGRCVVRESDKYRHLLVNLHRPIARIPTLAVHLDRSVNDSFAPNKELHLN
PVLCTTIYEQINKINSEQKDSPTSSLNHPTVLLEAIAQELKVKVEDIVDVELCLADCQPS
TIGGIHQEFVFAPRLDNLFNCYTSVQALVESLESVSDDTNIRAVCLFDNEEIGSQSAQGA
QSAFTELILRRVVNTICQNCGVASFSHYERAIANSLLISADQAHGVHPNYEEKHERQHKP
LPHQGIVLKINSNQRYASNAMTTSILREVANKSEVPLQNFVVRQDMACGSTIGPIMSANM
GLATVDVGGPQLSMHSCREMTDVSSVEQAVHLFKGFFNLYPDLSRRVTLGLH*
>m.11912 TR12978|c0_g1_i1|m.11912 TR12978|c0_g1_i1|g.11912  ORF TR12978|c0_g1_i1|g.11912 TR12978|c0_g1_i1|m.11912 type:5prime_partial len:56 (+) TR12978|c0_g1_i1:3-170(+)
IVKVLKIQKLYKVKLLVVKIISNFYSCQVNSNFKNSFISILVITSFKTDGKFEET*
>m.11914 TR12988|c0_g1_i1|m.11914 TR12988|c0_g1_i1|g.11914  ORF TR12988|c0_g1_i1|g.11914 TR12988|c0_g1_i1|m.11914 type:complete len:131 (+) TR12988|c0_g1_i1:187-579(+)
MNTNPNAPPKGYDTNPPPPYPEFNQYPPGQQYQPMPQPHTAQPQVVYQTIIQNPVYGCLP
VNTVCPHCQAQIVTGIRYENGLLTWLLCGGLALLGCWLGCCLIPFCVDDCKDVVHLCPSC
HRKIGEHRRV*
>m.11919 TR12996|c0_g1_i1|m.11919 TR12996|c0_g1_i1|g.11919  ORF TR12996|c0_g1_i1|g.11919 TR12996|c0_g1_i1|m.11919 type:5prime_partial len:168 (+) TR12996|c0_g1_i1:2-505(+)
NSAKYVIKFSCDIIKKSMEFTEKFLWNYSDNDSEKRLELFYELHSDIIYDIYTTGLVINL
FIYNLDIYETLLQCFDQSKNIRKISKHSSLLDSLYSVIYSISEYINKLLLIVKNESNENA
DDSLKSIRDKLNSDLINILGNIKFPDSKIVQEYISSFYQITETLLQI*
>m.11924 TR13007|c0_g1_i1|m.11924 TR13007|c0_g1_i1|g.11924  ORF TR13007|c0_g1_i1|g.11924 TR13007|c0_g1_i1|m.11924 type:internal len:135 (+) TR13007|c0_g1_i1:3-404(+)
KSLAKMMIKIKHQADELDSSLGSFVEFKNMPFIKAYDALCKSDPKNARKITVRHLKMMNK
FETVQGFSRISNTLLKEFRGFCRSKKLDPANQDVCKIIYPSIRREDQKSPVDLSKGKKAQ
ETPLNNQVPTNDPV
>m.11925 TR13008|c0_g1_i1|m.11925 TR13008|c0_g1_i1|g.11925  ORF TR13008|c0_g1_i1|g.11925 TR13008|c0_g1_i1|m.11925 type:complete len:58 (-) TR13008|c0_g1_i1:372-545(-)
MISLDSESFNNLNNNGFHQTITETLEPQDDVIEGGIIVEIDESKLGKRKQCINCWWC*
>m.1122 TR1300|c0_g1_i1|m.1122 TR1300|c0_g1_i1|g.1122  ORF TR1300|c0_g1_i1|g.1122 TR1300|c0_g1_i1|m.1122 type:3prime_partial len:98 (-) TR1300|c0_g1_i1:1-291(-)
MVIPLSDLEISDEWNDTVADTYYPNLNLVKTKIIEESSPDEATKIKLEPKEMNMEDNDRT
RKTIADFKDFLTFADIADVDDPAYKAHIENPEKSNWY
>m.11928 TR13012|c0_g1_i1|m.11928 TR13012|c0_g1_i1|g.11928  ORF TR13012|c0_g1_i1|g.11928 TR13012|c0_g1_i1|m.11928 type:complete len:53 (-) TR13012|c0_g1_i1:386-544(-)
MNFLRLLKSIPDKQSSVQFLRNHGKLYNPGRCTNGNNMTLYLTSLRDRWRRL*
>m.11930 TR13019|c0_g1_i1|m.11930 TR13019|c0_g1_i1|g.11930  ORF TR13019|c0_g1_i1|g.11930 TR13019|c0_g1_i1|m.11930 type:3prime_partial len:85 (+) TR13019|c0_g1_i1:54-305(+)
MFFGLCSAPGTFPKFMNVVPREENSIKCVICLDDKLLFPIISILMQLKEANLKVSLDKYQ
FLQTKVKYLGHIINNEGFKLILKK
>m.11931 TR13019|c0_g1_i1|m.11931 TR13019|c0_g1_i1|g.11931  ORF TR13019|c0_g1_i1|g.11931 TR13019|c0_g1_i1|m.11931 type:3prime_partial len:61 (-) TR13019|c0_g1_i1:2-181(-)
MLIIGKSSLSSKQITHLIEFSSLGTTFINFGKVPGAEHNPKNILLDSNWLDLVFIFQWLR
>m.1124 TR1301|c0_g1_i1|m.1124 TR1301|c0_g1_i1|g.1124  ORF TR1301|c0_g1_i1|g.1124 TR1301|c0_g1_i1|m.1124 type:internal len:106 (-) TR1301|c0_g1_i1:1-315(-)
NWDKMLEEGILLNLITDTLEYLNFGVTDLWYFRKMIYRKLKFDKLNNFFGYLGDGGLSIF
SYLKNKLDKQITGALGYMSLDTTDMWYYKENIFKMLKFDKIGNFI
>m.11934 TR13022|c0_g1_i1|m.11934 TR13022|c0_g1_i1|g.11934  ORF TR13022|c0_g1_i1|g.11934 TR13022|c0_g1_i1|m.11934 type:internal len:81 (+) TR13022|c0_g1_i1:3-242(+)
KVRDGGGRDGGGWNGGFEMAGTGWLTGWRIQGGEGRDGRFGMADSGWRIGRESKMAGSRV
ADWERIQDGGKQGGGLGENP
>m.11936 TR13023|c0_g1_i1|m.11936 TR13023|c0_g1_i1|g.11936  ORF TR13023|c0_g1_i1|g.11936 TR13023|c0_g1_i1|m.11936 type:complete len:195 (-) TR13023|c0_g1_i1:114-698(-)
MAPKRKKKTKRPEDIIRDLNMALQKLTNQMNSLKLVFNQRSMYSRKNHEKYLEASLYNEE
LKLEISAMEEDFHQFSSCINLQYKFLQKLTVLRVKELDEKLHQVVKELHLTKIKMREEIA
WRDNHIKQMADRILDLEMHINTMHLKWQKVLMESFGELERRVSIDWDTWQLEHLRLHKST
KDKLLDYSICFNVI*
>m.11939 TR13025|c1_g1_i1|m.11939 TR13025|c1_g1_i1|g.11939  ORF TR13025|c1_g1_i1|g.11939 TR13025|c1_g1_i1|m.11939 type:5prime_partial len:50 (-) TR13025|c1_g1_i1:176-325(-)
LHLGNPGIDNQKLVYNDFRTLSKKYKMLNLADEINSWNVNNIKWIKSSL*
>m.11941 TR13027|c0_g1_i1|m.11941 TR13027|c0_g1_i1|g.11941  ORF TR13027|c0_g1_i1|g.11941 TR13027|c0_g1_i1|m.11941 type:5prime_partial len:84 (-) TR13027|c0_g1_i1:215-466(-)
NRFSKDKPRNLFMKTLIFSVVTLCIYEINQVSTMEDSSEVMESLFKRQVPDNCFMTCRTC
ERRKIDMQCAQTCSGRTIYECLN*
>m.11950 TR13035|c0_g1_i1|m.11950 TR13035|c0_g1_i1|g.11950  ORF TR13035|c0_g1_i1|g.11950 TR13035|c0_g1_i1|m.11950 type:internal len:141 (+) TR13035|c0_g1_i1:1-420(+)
VLGLELSVFVQRIPFLMYGKIVNKIKLLYQQFFTHLSPINFDVCISDCQFQDMNVDIISK
IKSIENKKFEWDLKANHEICFSGIQVKYIFEDAKMNEGKLAAINSNSLNRNYTRKLLSDR
NIYQKLQNDMNYDLKTKCCE
>m.11952 TR13040|c0_g1_i1|m.11952 TR13040|c0_g1_i1|g.11952  ORF TR13040|c0_g1_i1|g.11952 TR13040|c0_g1_i1|m.11952 type:complete len:61 (+) TR13040|c0_g1_i1:140-322(+)
MIAKKQECLLPKEEGMCRGSFPMFFFNNESGKCEEMIYGGCQGNDNKFDTIEQCQENCEN
*
>m.11954 TR13045|c0_g1_i1|m.11954 TR13045|c0_g1_i1|g.11954  ORF TR13045|c0_g1_i1|g.11954 TR13045|c0_g1_i1|m.11954 type:5prime_partial len:340 (+) TR13045|c0_g1_i1:3-1022(+)
ENSVLLFVVIGFSLLNFITSFLSIFVFKKLWNKNVMQKNLFFLSSAEFVFNLCNFSFVIT
LLLLPSTNNQSSRNTIKVKILLNFLTISFYFINCFLTVRNWCIVVIAASRCEAISRPLQT
RRRKVFNAFNTMLIMIIVLLISLTFATIRLFEYTFIVCKYSGIIQKMQLILDSSWIYNKF
FKIAIFFGFQTVLPIIVITISTVIITKSINGNSITSNRRNQIKATKTVNFLLLTFIAFEF
PMVVLFTIRVIGLITDFNIVNLTIWIGNVLITFDSTANFVIYIATMRNYRQSLKQLFCFQ
ITHSTYSSTMNRNDSVTQIHNPVIQENQFYYNNFKNTQC*
>m.11955 TR13047|c0_g1_i1|m.11955 TR13047|c0_g1_i1|g.11955  ORF TR13047|c0_g1_i1|g.11955 TR13047|c0_g1_i1|m.11955 type:internal len:200 (+) TR13047|c0_g1_i1:2-598(+)
LAVCYTIQFFEKKMSEMNEIYDEFPQDKLLVKSNTNKSTNVPLNNDVSVINLPSDNLAKN
YKMLSDEKKSYNLNFRWLGILILVSGFNMFLFVLISLFIGCNGVYGGFFVSWMLIVVGFL
QIRLSQQYLTIKLIYMYVTLVMTFSSCISIIAWFFNEVLTISNCRFFKPIAIYLLLLSIV
PVFFSLFRLLLSYKKRRRS
>m.11956 TR13048|c0_g1_i1|m.11956 TR13048|c0_g1_i1|g.11956  ORF TR13048|c0_g1_i1|g.11956 TR13048|c0_g1_i1|m.11956 type:complete len:172 (+) TR13048|c0_g1_i1:72-587(+)
MNYSFCKQKRKNLTKNSGLFHDLKLFRHKTFNWMLPLKKQKRIKEFNDKAFEEETICEAL
LENTNDGDSISERCASIMSQYASISIESGKFHYNNENPIQIENKTKKSVVNLKNNFSTFN
KIYSYYPFNSQTIFMDEKNLRSNSLQRNIPIKNEQWLVGNFYFYPLTPQRV*
>m.1126 TR1304|c0_g1_i1|m.1126 TR1304|c0_g1_i1|g.1126  ORF TR1304|c0_g1_i1|g.1126 TR1304|c0_g1_i1|m.1126 type:5prime_partial len:229 (-) TR1304|c0_g1_i1:294-980(-)
SRRKWFVKISLYTIWIFPLTFAIPIAINSDVVRVILSNCVYVQFCAVFQTHTEISFVIGM
VWSKFIIFFIIPASLITIFYSLMAVKLYKNDMALNLHSRNGTRIRERRKLAKIVLGLILV
FVICWLPEQLHSLSWFLFKYSHIGWKTVAKSLTYIYACSNPITLCVMSKKFRQLYLRSVF
PFMLVTHNRIYSPFQASACPGIISLTGSRDKRLSTMTKENRVYINKMT*
>m.11957 TR13051|c0_g1_i1|m.11957 TR13051|c0_g1_i1|g.11957  ORF TR13051|c0_g1_i1|g.11957 TR13051|c0_g1_i1|m.11957 type:complete len:65 (+) TR13051|c0_g1_i1:49-243(+)
MLLVTFLLFILVSVRLGKGEIDQQKNLACQKEYVKCIPGCKANAECFDKCTETMEVCSGY
PKIT*
>m.11960 TR13055|c0_g1_i1|m.11960 TR13055|c0_g1_i1|g.11960  ORF TR13055|c0_g1_i1|g.11960 TR13055|c0_g1_i1|m.11960 type:internal len:121 (-) TR13055|c0_g1_i1:3-362(-)
LSVYIFPLIGSFGLVSNIIIFYIFLFRYPKKTRQTIFLAVLSIADFSLIFSLGWLWLFPA
KGLPYATGGSIFYFIIHASDQACSYYRGFYISCSNWTYGAFFMICFDRLLAIYFPMKMMK
>m.11961 TR13055|c1_g1_i1|m.11961 TR13055|c1_g1_i1|g.11961  ORF TR13055|c1_g1_i1|g.11961 TR13055|c1_g1_i1|m.11961 type:internal len:77 (+) TR13055|c1_g1_i1:3-230(+)
LLAIYFPMKMMKFTYKSAFYASGVMFALSILFGLGFNIFQKSVKIGTKIFCSYDFNLEPV
LLNFIIMWRLLFVYSG
>m.11962 TR13056|c0_g1_i1|m.11962 TR13056|c0_g1_i1|g.11962  ORF TR13056|c0_g1_i1|g.11962 TR13056|c0_g1_i1|m.11962 type:5prime_partial len:72 (+) TR13056|c0_g1_i1:3-218(+)
TDKKQCKISLQNCPKGFFKKDLQENMEEQNIFEENQPNEMKNDEEEMYSEQTMKDKEMIE
KIDVSTYDNTM*
>m.11963 TR13056|c0_g2_i1|m.11963 TR13056|c0_g2_i1|g.11963  ORF TR13056|c0_g2_i1|g.11963 TR13056|c0_g2_i1|m.11963 type:5prime_partial len:78 (+) TR13056|c0_g2_i1:2-235(+)
NLDKVIDHLIEMVDMNYSTSEVNYNQSIVINMEEQNIFEENQPNEMKNDEEEIYSEQTMK
NKVMIEKIDVSTYDNTM*
>m.11964 TR13057|c0_g1_i1|m.11964 TR13057|c0_g1_i1|g.11964  ORF TR13057|c0_g1_i1|g.11964 TR13057|c0_g1_i1|m.11964 type:3prime_partial len:196 (+) TR13057|c0_g1_i1:49-633(+)
MNMLLRKFDHIFAKHEYDLGITNILEHKITLTTDKPIKLRPYPIPEKLEKSVDKQIKLML
RYKIISDSKSPFQSPLIVVAKKDGTVRLCNDFRKLNEITVKDSHPLPLLDWIFDKLRKAL
YYFVGDAQKGFYQIQNSDQTKAMTAFSTHMGHYEYNVMPFGLTGAPATFQRAMNKILEDV
PFAMVYIDDILIFSE
>m.11967 TR13059|c0_g1_i1|m.11967 TR13059|c0_g1_i1|g.11967  ORF TR13059|c0_g1_i1|g.11967 TR13059|c0_g1_i1|m.11967 type:3prime_partial len:51 (-) TR13059|c0_g1_i1:1-150(-)
MISSYSYCKKNQFIIYNNIRNIFMLICNLRMGMVGLRTSSNMKYFSSKPL
>m.11969 TR13061|c0_g1_i1|m.11969 TR13061|c0_g1_i1|g.11969  ORF TR13061|c0_g1_i1|g.11969 TR13061|c0_g1_i1|m.11969 type:5prime_partial len:75 (-) TR13061|c0_g1_i1:46-270(-)
YHSSSEALLFEGIPNVIQCNGVHAEIRSNQRTDDPTRNHKSPSFTFRHNHEVSTNIPLNH
SIRHSYLIMISYVI*
>m.11974 TR13065|c0_g1_i1|m.11974 TR13065|c0_g1_i1|g.11974  ORF TR13065|c0_g1_i1|g.11974 TR13065|c0_g1_i1|m.11974 type:internal len:75 (+) TR13065|c0_g1_i1:2-223(+)
KKLWLLDIKTLFSNSNNLEKAHDLNISKYQSLKDEVPILLPSWRVVLHNFVNVCLGLWWK
HNDNILNILKFSKS
>m.11976 TR13066|c0_g1_i1|m.11976 TR13066|c0_g1_i1|g.11976  ORF TR13066|c0_g1_i1|g.11976 TR13066|c0_g1_i1|m.11976 type:internal len:100 (+) TR13066|c0_g1_i1:2-298(+)
SMFRSPECEKLKCPESYRLCSHCFIEYIQSQLEELVKQKDLLRENKENEEPKEKSEVGMK
GERFYSLENEDYKIDENIRSSREEQEEIGGIQHSMSRKF
>m.11977 TR13067|c0_g1_i1|m.11977 TR13067|c0_g1_i1|g.11977  ORF TR13067|c0_g1_i1|g.11977 TR13067|c0_g1_i1|m.11977 type:internal len:86 (+) TR13067|c0_g1_i1:1-255(+)
VAAESISFFEQQDFGTGVEGEEVSLGVMEEVSRRVINYDRMQDRPSITVVISGVMLECLL
DTGARINMMSWNIVKMLRDVVIEKC
>m.11982 TR13070|c0_g1_i1|m.11982 TR13070|c0_g1_i1|g.11982  ORF TR13070|c0_g1_i1|g.11982 TR13070|c0_g1_i1|m.11982 type:complete len:58 (+) TR13070|c0_g1_i1:125-298(+)
MIACFFCFTGHVVTISLENQRTVNAEWYTTVYYYHLLIRQKHLELMGHCSYSPDVSP*
>m.11985 TR13072|c0_g1_i1|m.11985 TR13072|c0_g1_i1|g.11985  ORF TR13072|c0_g1_i1|g.11985 TR13072|c0_g1_i1|m.11985 type:complete len:54 (-) TR13072|c0_g1_i1:20-181(-)
MLLAKLSSHVAFSLLNYQSKSISQLLFATESSFWCASNDTEVLKRFSNAIFVK*
>m.1127 TR1307|c0_g1_i1|m.1127 TR1307|c0_g1_i1|g.1127  ORF TR1307|c0_g1_i1|g.1127 TR1307|c0_g1_i1|m.1127 type:5prime_partial len:77 (+) TR1307|c0_g1_i1:3-233(+)
DIVRSGQILWIRGLSRLQTQRQQQTKNLDRQGLRMTSIRRYTLRRKQYNSQRPNRESLLS
DVDKFSDLYDEASFSL*
>m.1131 TR1307|c0_g2_i1|m.1131 TR1307|c0_g2_i1|g.1131  ORF TR1307|c0_g2_i1|g.1131 TR1307|c0_g2_i1|m.1131 type:complete len:55 (-) TR1307|c0_g2_i1:254-418(-)
MIMIIIIISIINNTKLRPSYKKSGENKKRELYEHSTTRPTTGRDAVQDAVAFNE*
>m.11990 TR13081|c0_g1_i1|m.11990 TR13081|c0_g1_i1|g.11990  ORF TR13081|c0_g1_i1|g.11990 TR13081|c0_g1_i1|m.11990 type:5prime_partial len:88 (+) TR13081|c0_g1_i1:2-265(+)
FGRTYDPNRTKHDHDINKRKGSEKDWKALLQRVEFSMNAKIQESTKFSFEIMFSRKMNLY
AKEKTFSVGSTEKEEIMRQNLKKSEQK*
>m.11994 TR13085|c0_g1_i1|m.11994 TR13085|c0_g1_i1|g.11994  ORF TR13085|c0_g1_i1|g.11994 TR13085|c0_g1_i1|m.11994 type:5prime_partial len:104 (-) TR13085|c0_g1_i1:189-500(-)
GHGYKNLLDENRITPRSGDVFLFKAGITGGMTFVNKHRVIADENTSLLYIDISYLYGWAL
SQPLPYGDLKWIVDDEELKTLIDLLPYLDTENEENGLIFEVDL*
>m.11997 TR13090|c1_g1_i1|m.11997 TR13090|c1_g1_i1|g.11997  ORF TR13090|c1_g1_i1|g.11997 TR13090|c1_g1_i1|m.11997 type:3prime_partial len:60 (-) TR13090|c1_g1_i1:2-178(-)
MYAKLTQKYPLLVNRKRVLMQQDYAKPQTTKKNMEKIKELESVQLLQHPAYSPNPVPSD
>m.11999 TR13094|c0_g1_i1|m.11999 TR13094|c0_g1_i1|g.11999  ORF TR13094|c0_g1_i1|g.11999 TR13094|c0_g1_i1|m.11999 type:internal len:185 (-) TR13094|c0_g1_i1:2-553(-)
GTVNRVISKQFLTNWENQKSIPLVYNNEPGIHAPPPMNAIIPNLAPIINIPQPLPMPIIQ
VPNLLPTVHMNFNNNFREDMKLPFNENQLKMVPCQINTPNFTPNIPQMQPVRSGYQNFPN
TPQIPFGNQLPNFRPGLFHSNDVNDSNFPKHQQQPNQTSQNGPIVNRNQNRLFRPDFHQN
NDQN
>m.12000 TR13095|c0_g1_i1|m.12000 TR13095|c0_g1_i1|g.12000  ORF TR13095|c0_g1_i1|g.12000 TR13095|c0_g1_i1|m.12000 type:internal len:83 (-) TR13095|c0_g1_i1:2-247(-)
PFNEEKKQIPVIHRQKQLKSTYKQLIENLRTSTRVKILRTSTSKNSPINKISNRISKFSH
QHSPFCFSENLQFLRIFIQNSR
>m.12002 TR13096|c0_g1_i1|m.12002 TR13096|c0_g1_i1|g.12002  ORF TR13096|c0_g1_i1|g.12002 TR13096|c0_g1_i1|m.12002 type:3prime_partial len:66 (+) TR13096|c0_g1_i1:269-463(+)
MNVDGCPGFAYDVLRTGVSKILSQNIPISCLLSRFATKKDFLRCLAIMKSSICHSHFFLK
DHAEF
>m.12005 TR13098|c0_g1_i1|m.12005 TR13098|c0_g1_i1|g.12005  ORF TR13098|c0_g1_i1|g.12005 TR13098|c0_g1_i1|m.12005 type:5prime_partial len:638 (+) TR13098|c0_g1_i1:2-1915(+)
SNQVFFQNLIMSKFLFAWGSNQHEQCLLDNNKTVTLESGYDNRISVYQNLKYIKCGASHC
VFLTKEGHVYGWGNNNFNQLSYLSNKPMKLTRIHISHNCTKSKVKSEFFESVLIKQISCG
SLFTIFVTRCNCIVRFGSIIGDNIPSIQMDFHCFLGSISKVSCGQCHIVLLLSNGQVACF
GRNMYGQIGIPRKDLDNNVETVSHPRVVTNNFAHRVIKIAAGAYHTLCVDEINQIYCWGY
GIPCGVLNGHIMQPSHLPGIHESILDLVGGSNHSLFLTNSNKIFSIGSNEFGQSVPNSQY
PFINYPTELERFDESFVREIYCSDNYSLARTEKNDLFIWGKSNSLVDNENQNEKFPTQFS
KISFNELFDDNYKLLELSCGSWHIVCHISSCETEFNDDSENNSSTENSSDSESVDLSSEN
NVNDNNYSSSNKIESYILFRERTHTTLKALYSETPEQKSIEKNSIENEKQHLNKQIHKND
SKLTEKYGMNLNNSAEKTNIDFLKFTENQNDKRNNLNFPNDSNRFLDKIPQTNFQNSTSK
IINQNLEIFDRKFENEKYHLKKSKTELVTKSKGRKFSNCTSLTNAKENLKFPILVPGLVN
LELNKEYGYKCCENFKFSNKIKAILERSKTYCKPKKL*
>m.12009 TR13098|c0_g1_i2|m.12009 TR13098|c0_g1_i2|g.12009  ORF TR13098|c0_g1_i2|g.12009 TR13098|c0_g1_i2|m.12009 type:complete len:310 (+) TR13098|c0_g1_i2:1044-1973(+)
MKIKMKNFLHNFLRFLSMNYSMTIINYWNYHVDLGILFVIYLHVKPSLMMILKTIHVITN
NNYYDEIFVFNFSFSATENSSDSESVDLSSENNVNDNNYSSSNKIESYILFRERTHTTLK
ALYSETPEQKSIEKNSIENEKQHLNKQIHKNDSKLTEKYGMNLNNSAEKTNIDFLKFTEN
QNDKRNNLNFPNDSNRFLDKIPQTNFQNSTSKIINQNLEIFDRKFENEKYHLKKSKTELV
TKSKGRKFSNCTSLTNAKENLKFPILVPGLVNLELNKEYGYKCCENFKFSNKIKAILERS
KTYCKPKKL*
>m.12014 TR13101|c0_g1_i1|m.12014 TR13101|c0_g1_i1|g.12014  ORF TR13101|c0_g1_i1|g.12014 TR13101|c0_g1_i1|m.12014 type:complete len:439 (+) TR13101|c0_g1_i1:137-1453(+)
MNYFCFVLIFALLLNCSIQTYFEGSLIEEPCQKNCFCRHKEKSSKIEVAQCTVGEKDKFV
ECNVEWPVLLLKIQKIRFNSDLLASCQRIKRLMITADSSLIVLTPEMFKLNVHLETLIVK
APIQTIENHFLKYFAALKQLDITETNIVMLSRAMFYDCPVIERIRLSSNQISIIGEKTFE
NCNRLNQLDLDNNKLIIIQRNTFNQGNNLEFLDLSKNQIVTIENFSFENLKQLKILNLER
NHLKEIKNNNFHGLDNLNNLILSRNQLEFIEENSFRKLKSIKLINLEKNYLLRPDLVWFV
NLENLSILINRVKCVDERNNDHLLVSMNVSKEFTKFSLCSGIRKRNVTVEQKKLIQNTVL
SDGDEDNNIPTSQWKNRKTAMPTIFDLHPYLFPMIFGGLTVLLISIIVIAVVCHVKNQQI
NDLRLQEFQNLPMMQSTL*
>m.12016 TR13102|c0_g1_i1|m.12016 TR13102|c0_g1_i1|g.12016  ORF TR13102|c0_g1_i1|g.12016 TR13102|c0_g1_i1|m.12016 type:complete len:189 (+) TR13102|c0_g1_i1:100-666(+)
MASGDKRFTLIDNVSLPETDEDSDEILIDCNGVPSQSKFDEIIGHLEDIIVGAEFQKIHN
DFLTKNCESFDNSDENKFCYTTIHNDYIEIIERYLTDELCKRMLNFSMEDFMVQIIEMKD
QLVGEVFEMLLTFTDFHLFKELMLDYKKAKSGAYADLNLGISVCPLVLEDWPNTFVATTT
GSTSSGDN*
>m.12019 TR13107|c0_g1_i1|m.12019 TR13107|c0_g1_i1|g.12019  ORF TR13107|c0_g1_i1|g.12019 TR13107|c0_g1_i1|m.12019 type:complete len:53 (+) TR13107|c0_g1_i1:116-274(+)
MIRLRKAIIEMQMPGSSCTVIEFHEKGFTFLHKFEMSWLSSDSLQRMVQIRV*
>m.12023 TR13111|c0_g1_i1|m.12023 TR13111|c0_g1_i1|g.12023  ORF TR13111|c0_g1_i1|g.12023 TR13111|c0_g1_i1|m.12023 type:5prime_partial len:63 (-) TR13111|c0_g1_i1:546-734(-)
EELPAARGCVLGLSEKQPGTREKSPAACMKSNQDKRAGTLIMNQNLVNKNCRRLIEQTNL
AD*
>m.12027 TR13113|c0_g1_i1|m.12027 TR13113|c0_g1_i1|g.12027  ORF TR13113|c0_g1_i1|g.12027 TR13113|c0_g1_i1|m.12027 type:complete len:62 (-) TR13113|c0_g1_i1:176-361(-)
MPNLLTFNSTTLKPTDIMHACYIMNNFTRFWPNKIGDKIQKEIRYVLRKLVCQIEQLHQE
R*
>m.12031 TR13116|c1_g1_i1|m.12031 TR13116|c1_g1_i1|g.12031  ORF TR13116|c1_g1_i1|g.12031 TR13116|c1_g1_i1|m.12031 type:5prime_partial len:61 (-) TR13116|c1_g1_i1:277-459(-)
IMYTHRHIFWHRKKFLHKFMSNVINEIVGIPPFSAAFAHATEQLLCSHDHNLLVLPRYHP
*
>m.1136 TR1311|c0_g1_i1|m.1136 TR1311|c0_g1_i1|g.1136  ORF TR1311|c0_g1_i1|g.1136 TR1311|c0_g1_i1|m.1136 type:complete len:56 (+) TR1311|c0_g1_i1:298-465(+)
MSIRTIDNYIEKFHYSVKRISVNPMRRNDQESIETRALFTERFLEILAFYMSNQI*
>m.12035 TR13122|c0_g1_i1|m.12035 TR13122|c0_g1_i1|g.12035  ORF TR13122|c0_g1_i1|g.12035 TR13122|c0_g1_i1|m.12035 type:3prime_partial len:60 (-) TR13122|c0_g1_i1:2-178(-)
MLNLSNKLVVLTIIISNGKLNIDTFFYCKTHNFILYFYSCINSFKLTKPEPPKVRNPIE
>m.1141 TR1312|c0_g1_i1|m.1141 TR1312|c0_g1_i1|g.1141  ORF TR1312|c0_g1_i1|g.1141 TR1312|c0_g1_i1|m.1141 type:complete len:56 (+) TR1312|c0_g1_i1:198-365(+)
MRFCNTTNFFKFNTLSNPIPIQKTSIFDYCLMNVELNFFSVILLELSLDSYNICQ*
>m.12037 TR13131|c0_g1_i1|m.12037 TR13131|c0_g1_i1|g.12037  ORF TR13131|c0_g1_i1|g.12037 TR13131|c0_g1_i1|m.12037 type:5prime_partial len:70 (-) TR13131|c0_g1_i1:104-313(-)
LKEVRPCEVNRQDLQDEISHWKFKVSTIIHFSASQRERGKNFSGRLKNFRPKVLIKNLRT
WEEIVILKF*
>m.12041 TR13136|c0_g1_i1|m.12041 TR13136|c0_g1_i1|g.12041  ORF TR13136|c0_g1_i1|g.12041 TR13136|c0_g1_i1|m.12041 type:complete len:97 (+) TR13136|c0_g1_i1:657-947(+)
MVEHFTSSCVHMGGPGVIIEAEETMLFYKVKNHRGIPATEQTWALCIVDTNCSLAMEYAE
VVPNTRKETLLNIIRRVVREGSAIITDKWRVTMTLL*
>m.12048 TR13139|c0_g2_i1|m.12048 TR13139|c0_g2_i1|g.12048  ORF TR13139|c0_g2_i1|g.12048 TR13139|c0_g2_i1|m.12048 type:complete len:59 (+) TR13139|c0_g2_i1:69-245(+)
MPETTNNTEIGWSDERKLLVQEIKGLQNQLASVRSKFGKTKERLATVEIDDKYHLYGC*
>m.1145 TR1313|c0_g1_i1|m.1145 TR1313|c0_g1_i1|g.1145  ORF TR1313|c0_g1_i1|g.1145 TR1313|c0_g1_i1|m.1145 type:5prime_partial len:77 (+) TR1313|c0_g1_i1:3-233(+)
RALAITGAIAISSSCALEGTVTRQIVPSVGYGNINIEHPSGALDVHLSNEGQDATTLRAS
VIRTTRKIFSGEVYLP*
>m.12050 TR13142|c1_g1_i1|m.12050 TR13142|c1_g1_i1|g.12050  ORF TR13142|c1_g1_i1|g.12050 TR13142|c1_g1_i1|m.12050 type:5prime_partial len:60 (+) TR13142|c1_g1_i1:3-182(+)
SKLSAYKKTTIMKKAFRIRIDDAKKFLWTLLSNKNLRFYNYFQEIVESSNNKYFAANKR*
>m.12054 TR13148|c0_g1_i1|m.12054 TR13148|c0_g1_i1|g.12054  ORF TR13148|c0_g1_i1|g.12054 TR13148|c0_g1_i1|m.12054 type:3prime_partial len:53 (-) TR13148|c0_g1_i1:2-157(-)
MKKQVNDMRELLFFIKKYFNKQTMRFHKGFTEIIISLFDLAISTKLSAGLTS
>m.12063 TR13154|c0_g1_i1|m.12063 TR13154|c0_g1_i1|g.12063  ORF TR13154|c0_g1_i1|g.12063 TR13154|c0_g1_i1|m.12063 type:5prime_partial len:71 (+) TR13154|c0_g1_i1:1-213(+)
GISVKCTDEHKGPLCSEDDKQRNDNGQFVCAMKDSKLTYRDLQNKGDDFRTNLTSTRGSQ
KRRILVEVRM*
>m.12065 TR13156|c0_g1_i1|m.12065 TR13156|c0_g1_i1|g.12065  ORF TR13156|c0_g1_i1|g.12065 TR13156|c0_g1_i1|m.12065 type:internal len:209 (-) TR13156|c0_g1_i1:1-624(-)
DTFCFNCIISAMYNKRMCPICRNSLHDISVIKRTEFKIRNQIKIGDEVQLTMTTKTEDNN
ASRISSRLPAWKEYRLPERGDKEALSNQIVMQSDRETKMQISKDLWVLTTSKYSPGDKAD
IQSYLLHEKYYFEQCLQITSREEFNQIFLENASIERFNVLQHKGERGTSTLYQSNHQNTI
ILNEKQTEELMNNNELTEIHGRVKGIKN
>m.12067 TR13158|c0_g1_i1|m.12067 TR13158|c0_g1_i1|g.12067  ORF TR13158|c0_g1_i1|g.12067 TR13158|c0_g1_i1|m.12067 type:3prime_partial len:124 (-) TR13158|c0_g1_i1:3-371(-)
MVNSKINEKLFRKLSDTILLLRSVSSTGLFPEDIIGNSNYPDKYIQDEDENKYDNFRSIL
LDEWDNWKPLEINVTVRDYDDVIVGWFLFSVDKFDTIKSWFNSKSLLESSPWNATHLKRI
KYR
>m.12070 TR13161|c0_g1_i1|m.12070 TR13161|c0_g1_i1|g.12070  ORF TR13161|c0_g1_i1|g.12070 TR13161|c0_g1_i1|m.12070 type:5prime_partial len:58 (+) TR13161|c0_g1_i1:3-176(+)
KDLSITIFEMELKTQKGGHFQMDNYCLQNEHITVIEEIYFWSYILKNSVAITRSFGL*
>m.12076 TR13166|c0_g1_i1|m.12076 TR13166|c0_g1_i1|g.12076  ORF TR13166|c0_g1_i1|g.12076 TR13166|c0_g1_i1|m.12076 type:internal len:121 (+) TR13166|c0_g1_i1:2-361(+)
NYLQSEYFSIFNLKSKSSLDDIMDLLGKFVWEHLDFIEHIFRKLLIDKNENDLVEINRKF
KNHKNKVIKTKLFENSCEILKLINNVGMKHFKIIRKKNDYFFSKYISGECYHSLTLYNAA
>m.12078 TR13167|c0_g1_i1|m.12078 TR13167|c0_g1_i1|g.12078  ORF TR13167|c0_g1_i1|g.12078 TR13167|c0_g1_i1|m.12078 type:internal len:84 (-) TR13167|c0_g1_i1:1-249(-)
TYFLWSIPRPLLLNIYSNLIDRFAAHFSSPPIFIGKFAAHFYSPRIFIGRLLAHFNSSPV
FIGQFAAHFVKFSSLGGWGVRGV
>m.12080 TR13169|c0_g1_i1|m.12080 TR13169|c0_g1_i1|g.12080  ORF TR13169|c0_g1_i1|g.12080 TR13169|c0_g1_i1|m.12080 type:internal len:82 (-) TR13169|c0_g1_i1:3-245(-)
FSCARTKTEVIVRNVFLPATVKSVKDDLNKSNYTTIYSDCPNHGSIKLCYILVRYFMPNS
GVNVKVLNVNQLTGGNSDIIT
>m.12082 TR13169|c0_g3_i1|m.12082 TR13169|c0_g3_i1|g.12082  ORF TR13169|c0_g3_i1|g.12082 TR13169|c0_g3_i1|m.12082 type:5prime_partial len:79 (-) TR13169|c0_g3_i1:37-273(-)
RYFMPNSGVNVKVLNVNQLAGENSDILTATLRDSLAEYQITDKLLAIFPTTPTAILEEHP
EMAKIMYLDKFKEILEES*
>m.12084 TR13174|c0_g1_i1|m.12084 TR13174|c0_g1_i1|g.12084  ORF TR13174|c0_g1_i1|g.12084 TR13174|c0_g1_i1|m.12084 type:3prime_partial len:57 (-) TR13174|c0_g1_i1:1-168(-)
MISFHGIIKSRNYLEILGDEVHPVIHELFPEGNTIFQDDNAQIHAAIIVKKNGIRN
>m.12088 TR13179|c0_g1_i1|m.12088 TR13179|c0_g1_i1|g.12088  ORF TR13179|c0_g1_i1|g.12088 TR13179|c0_g1_i1|m.12088 type:complete len:74 (+) TR13179|c0_g1_i1:248-469(+)
MVRSFQYISQNFSHNSLLRFSGSLLLQDTNLKFQNTWDSLDHSCLKILNQNSQFSTHNSF
NKCDSLDHFCSTG*
>m.12089 TR13180|c0_g1_i1|m.12089 TR13180|c0_g1_i1|g.12089  ORF TR13180|c0_g1_i1|g.12089 TR13180|c0_g1_i1|m.12089 type:5prime_partial len:73 (-) TR13180|c0_g1_i1:19-237(-)
SNLGGEHWIAVYHKHDKVYVFDSFGFYYPTMLVKHLSRIQKPIMYNRIQYQHWFTKTCGQ
HCLLWLLKQHYN*
>m.12090 TR13180|c0_g2_i1|m.12090 TR13180|c0_g2_i1|g.12090  ORF TR13180|c0_g2_i1|g.12090 TR13180|c0_g2_i1|m.12090 type:5prime_partial len:73 (-) TR13180|c0_g2_i1:19-237(-)
SNLGGEHWIAVYHKHDKVYVFDSFGFYYPTMLVKHISRMQKPIMYNRIQYQHWFTKTCGQ
HCLLWLLKQHYN*
>m.12092 TR13184|c0_g1_i1|m.12092 TR13184|c0_g1_i1|g.12092  ORF TR13184|c0_g1_i1|g.12092 TR13184|c0_g1_i1|m.12092 type:5prime_partial len:60 (-) TR13184|c0_g1_i1:71-250(-)
LFIKTHRHRDLYVCSFVDCRDRVIKLNRIRFSGTTFTHSALPTKSKQSGPLDQLKRITL*
>m.12096 TR13186|c0_g1_i1|m.12096 TR13186|c0_g1_i1|g.12096  ORF TR13186|c0_g1_i1|g.12096 TR13186|c0_g1_i1|m.12096 type:5prime_partial len:52 (+) TR13186|c0_g1_i1:2-157(+)
FLRKEIIDFIELRQIKNESVIPSSQVFKKLQGASKIPGFELFCVQLRTHNA*
>m.12100 TR13192|c0_g1_i1|m.12100 TR13192|c0_g1_i1|g.12100  ORF TR13192|c0_g1_i1|g.12100 TR13192|c0_g1_i1|m.12100 type:5prime_partial len:71 (+) TR13192|c0_g1_i1:2-214(+)
INQMSGGAYESKTRKYDDDDPNHKGWNKPTTEINDPICFHRIDKSHEIIQNDQMIIKCRI
LLLTKNIDYI*
>m.12101 TR13192|c0_g2_i1|m.12101 TR13192|c0_g2_i1|g.12101  ORF TR13192|c0_g2_i1|g.12101 TR13192|c0_g2_i1|m.12101 type:5prime_partial len:106 (+) TR13192|c0_g2_i1:3-320(+)
VWIGESFVYVYSHLLKGEFDNDLLWPFKHAVTIDIINQIDGTIHTSKTLTYDDDYTSDQR
RNKPTTEINDPICFHRIDKSHEIIQNDQMIIKCRILLLTKNIDYI*
>m.12103 TR13199|c0_g1_i1|m.12103 TR13199|c0_g1_i1|g.12103  ORF TR13199|c0_g1_i1|g.12103 TR13199|c0_g1_i1|m.12103 type:3prime_partial len:64 (+) TR13199|c0_g1_i1:103-291(+)
MENSKCSETIRTDNYVEEIKRTFDANARNSLRSLAKYFEVSEGTSGIVCVEERTISLQKI
KEN
>m.82 TR131|c0_g1_i1|m.82 TR131|c0_g1_i1|g.82  ORF TR131|c0_g1_i1|g.82 TR131|c0_g1_i1|m.82 type:complete len:79 (+) TR131|c0_g1_i1:87-323(+)
MMQHYHLAKKPAAKTHRLLAKNVELELLLEKDPCQSQLDVANVSQPCILQLLQSMRMVRK
LGTRIPYGLAEKGIERRN*
>m.12104 TR13201|c0_g1_i1|m.12104 TR13201|c0_g1_i1|g.12104  ORF TR13201|c0_g1_i1|g.12104 TR13201|c0_g1_i1|m.12104 type:3prime_partial len:105 (+) TR13201|c0_g1_i1:2-313(+)
MAIIWIVSAALGLPVLIFTTSESRYWANQFEIWCDYNFYNIGTKINRIKGRQILYVVMTI
VFYFVPAIIMTVAYICIMLKLWKNRNPSDAMKARIKHRKKVTTM
>m.12105 TR13201|c1_g1_i1|m.12105 TR13201|c1_g1_i1|g.12105  ORF TR13201|c1_g1_i1|g.12105 TR13201|c1_g1_i1|m.12105 type:internal len:98 (+) TR13201|c1_g1_i1:1-291(+)
YKIIIRTKRLHTITNYFLVNLAVADLLVSLFNIWPFGMYHLKLDQSYHWISSTAGCKISR
FVRVLSITSSTMTLTVIAYDRFIGIMFALKSRVISRR
>m.12106 TR13201|c2_g1_i1|m.12106 TR13201|c2_g1_i1|g.12106  ORF TR13201|c2_g1_i1|g.12106 TR13201|c2_g1_i1|m.12106 type:3prime_partial len:77 (+) TR13201|c2_g1_i1:2-229(+)
MNSSKNYSYHCIPPAFKCYMETNLPTCFINCTYKSLQPFPSLYEIVLKLSILFLIFFGAI
IGNSIMLIIVIRTKRL
>m.12109 TR13205|c1_g1_i1|m.12109 TR13205|c1_g1_i1|g.12109  ORF TR13205|c1_g1_i1|g.12109 TR13205|c1_g1_i1|m.12109 type:complete len:58 (+) TR13205|c1_g1_i1:57-230(+)
MKELLTFCCKDVSFLSNNDWFFQKDGVAMGSPLAPTLASYLYLRLSHKSLSFQVVTL*
>m.12110 TR13206|c0_g1_i1|m.12110 TR13206|c0_g1_i1|g.12110  ORF TR13206|c0_g1_i1|g.12110 TR13206|c0_g1_i1|m.12110 type:internal len:75 (+) TR13206|c0_g1_i1:3-224(+)
LRLMIGWPLLYDGCFKGFIEKFGIFSSSQCMPGGLVRSCILSRNSSETVHFAHMVHWVNY
GHFFWPHLLMANSF
>m.12111 TR13206|c0_g1_i1|m.12111 TR13206|c0_g1_i1|g.12111  ORF TR13206|c0_g1_i1|g.12111 TR13206|c0_g1_i1|m.12111 type:5prime_partial len:57 (-) TR13206|c0_g1_i1:55-225(-)
EMNLPSADAAKKSDHNLPNAPCAQNAQFQSYFDSKCMSGPGHPACTGSKRKFRIFR*
>m.12114 TR13208|c0_g1_i1|m.12114 TR13208|c0_g1_i1|g.12114  ORF TR13208|c0_g1_i1|g.12114 TR13208|c0_g1_i1|m.12114 type:complete len:56 (+) TR13208|c0_g1_i1:252-419(+)
MPSFIPLHAKKNLSVSILNFLRYLQLEQYSCVCPNECTPFPTRQLSVHQQCPPSF*
>m.12115 TR13211|c0_g1_i1|m.12115 TR13211|c0_g1_i1|g.12115  ORF TR13211|c0_g1_i1|g.12115 TR13211|c0_g1_i1|m.12115 type:3prime_partial len:63 (+) TR13211|c0_g1_i1:403-588(+)
MFMFRFISVTTKSRSKSNKNDFTSEHRRNLRNAIEGRNTRKVKNLLYYDLLYYDTISKPV
IL
>m.12116 TR13212|c0_g1_i1|m.12116 TR13212|c0_g1_i1|g.12116  ORF TR13212|c0_g1_i1|g.12116 TR13212|c0_g1_i1|m.12116 type:complete len:286 (-) TR13212|c0_g1_i1:121-978(-)
MGELIKHSLSPFSYRCLEWNFSIESKNIVKKIVSKNLKSEGSSFMKEKSIKQNRAYTIYN
QEEVENFYRRFYSINFNINPSNYSLDCIEGAKKIQSNLLRYLGSDDVQINDPEYFEQSYQ
RFQSIENGLNESQIKAREKNEIKRSWKDSNFQSNEIVGLKKFSVPEVKEPIKESDQCDCV
DIEIETESDCVSFLTETNKPVHDETCLMTFSQLYQWAINLINANLVLKEYKTYSKEVIAV
QKKVALLKELKKREAEISQELKKENLDISKQPSVMADTLKRCMCL*
>m.12122 TR13220|c0_g1_i1|m.12122 TR13220|c0_g1_i1|g.12122  ORF TR13220|c0_g1_i1|g.12122 TR13220|c0_g1_i1|m.12122 type:internal len:701 (-) TR13220|c0_g1_i1:2-2101(-)
IIKSIIHTSNPIRNILLEVFKTLITTDFPQRWSTPANEIMEYLMCDNHLFWDPGYLCMLK
LIQCYEYKEVVKRDPLKQFMWKLLEVMKKHMQLLYNDQFEFSVTIQKHIIKIYYTYTHVH
LCLDVISNDIFRDWLHILCAVSTRSVPLEINNVDPETRSSLIWWKCKKWALHSISEFSQR
YSNPSSVIENYKEFSNWFLHSFTESIFQTLFTICEQYSQGTYNTSRILTFVITTFEYLIK
HSHSWKYFKPHILTLVKEVLFKMLIHTEEEDNLWNEDPVEYIRNLFDPFSDPTLAYTAGN
LLNEICSKRKETIAVVINFTIEVLNSDTATPIQKNAAFRVIGEISSVLINQNTFACHIED
FIVNYVIPVFHAPEGIRRARAFWLISNLAGSEFKNNNLLKFLAEETINFILNDTELPVKF
MACIALSELLDKQEEDVKPVFVKYLQILVFKILNVFRETHIDQLNDLLINIIQMFNDEVI
PIAIDISSHLNETLSSLFTEGEVDDNKYITIVGILNTVEIICTSMKNHENIVMHLEQIIV
SIIEYIFSIKANKFYEEVYTLASSLTSRKISGRMWQFLLSLKTVIKDESDEIINMMSLLS
NYVTADKPSLIVDQSRIDSVFEICSIVFNRFDNDELSKSYAAKLLEMILINYKGQVDSYI
PRFIELVITRLTRNIEYRDLRTMCIQVIIASLYSNQELTL
>m.1148 TR1322|c0_g1_i1|m.1148 TR1322|c0_g1_i1|g.1148  ORF TR1322|c0_g1_i1|g.1148 TR1322|c0_g1_i1|m.1148 type:internal len:81 (-) TR1322|c0_g1_i1:2-241(-)
RDLGTLNTELWGSLGEAETDGVENAGFATVCVLKRPSPFAKRSNVAVWKVRGRLVILTNE
RERNGTGSRSKVRLRSIGVF
>m.12128 TR13232|c0_g1_i1|m.12128 TR13232|c0_g1_i1|g.12128  ORF TR13232|c0_g1_i1|g.12128 TR13232|c0_g1_i1|m.12128 type:complete len:85 (-) TR13232|c0_g1_i1:27-281(-)
MKDKQKVNVFREQCGQKTEKDLLTGLHCRFTRFENKLIPLQVSGRTRYNVIQLEESNSEE
EWLDPEAREFMKTSEATNGPISSV*
>m.12130 TR13234|c0_g1_i1|m.12130 TR13234|c0_g1_i1|g.12130  ORF TR13234|c0_g1_i1|g.12130 TR13234|c0_g1_i1|m.12130 type:internal len:94 (+) TR13234|c0_g1_i1:2-280(+)
GAQVTKIHRAAKSDQDYISKSYVDRNTAPRSESKNELGKSHYKLPNNSLYGKTVENLKKR
INSRICNSAQKPVTYTSKPSFRKTFEIDQDLTA
>m.12132 TR13238|c0_g1_i1|m.12132 TR13238|c0_g1_i1|g.12132  ORF TR13238|c0_g1_i1|g.12132 TR13238|c0_g1_i1|m.12132 type:5prime_partial len:57 (+) TR13238|c0_g1_i1:2-172(+)
EINYQSLKISNVFILDVPVRYFVFSESEPKERIILAMNSKQTFKPCFCRMLENQCF*
>m.12133 TR13239|c0_g1_i1|m.12133 TR13239|c0_g1_i1|g.12133  ORF TR13239|c0_g1_i1|g.12133 TR13239|c0_g1_i1|m.12133 type:complete len:75 (+) TR13239|c0_g1_i1:89-313(+)
MSTPATEENPRQNEIDMKARELEYLKNILKLERLQLSKTINDFMEYCYNNANNDPLLYPL
KENPFLEKKSCIIL*
>m.12138 TR13246|c0_g1_i1|m.12138 TR13246|c0_g1_i1|g.12138  ORF TR13246|c0_g1_i1|g.12138 TR13246|c0_g1_i1|m.12138 type:complete len:150 (+) TR13246|c0_g1_i1:69-518(+)
MFERFSFYLIMNILIFVTITIFLISVDCRSKWNQENIVKRALPENCRKIKDEIYHKCDSG
LDKIEADCKAAYIKLRKQYNLDCQTKTTNCGDDFNKISDVCYNEWNEMDISFSKQLTKLE
FSCDLEYAKLSIDCNNNDNNFLEKCLKSQ*
>m.12145 TR13248|c0_g2_i1|m.12145 TR13248|c0_g2_i1|g.12145  ORF TR13248|c0_g2_i1|g.12145 TR13248|c0_g2_i1|m.12145 type:5prime_partial len:555 (+) TR13248|c0_g2_i1:3-1667(+)
LLIVWLCQIMAGPKNFKFGPEENLETSKADVKKSQWDSAHTLVNRLPGVVSNKGSNFGKL
NKVVIQSLKELTDLIDDMKGNIIPRHEMLLTLHKVVGNLSAVIDINKLDLNDIESEDEED
DFQVPKEVQDWIQYTFMIQEENATSRRSSQRKVVQSKDFYKGFGGKLTIVPDIDPIPSEV
VNLLESNKLWYFDIFELSEISKGHPLKIMFNYYLQKYNFFSMFRISPKVFNSFMNHIEFG
YERNNNPYHNVLHGADVLNTTHTLMVLSTTMNFLSSLEVFTSLFAATIHDYDHQGVTNNF
IVDNKYQLALIYNDSSVQENHHVSAAFKLMKKPFLNIASGMSSTQFNEFRSLCIKMVLAT
DMCQHFIQVKKFNNYVQTKEPLKIQDYLSILLHTADLSNPAKEWKTHLKWVVYIFREFFS
QGDREKALGFPISPLCDRHAVHIHQSQIGFIDFIIQPTFDLFSNVSEAILNQFHSKTQKE
SVLKRVKQTKGISNLIMQYKYCNNRPWETCIMENRSNWRRKQDKDYVELKGKMDTADIKP
KFNYEVETFNHVIY*
>m.12150 TR13255|c0_g1_i1|m.12150 TR13255|c0_g1_i1|g.12150  ORF TR13255|c0_g1_i1|g.12150 TR13255|c0_g1_i1|m.12150 type:internal len:100 (-) TR13255|c0_g1_i1:2-298(-)
TREWFQRSGGDQADHLSKNQIENRFPAAYCRRLMAVLLHQKGQPENGFRDLKVVTKMLLT
NHTQVDPKKLDAALEALLDVDSTLALSKYAIALNVCPAT
>m.12153 TR13255|c0_g2_i1|m.12153 TR13255|c0_g2_i1|g.12153  ORF TR13255|c0_g2_i1|g.12153 TR13255|c0_g2_i1|m.12153 type:internal len:84 (-) TR13255|c0_g2_i1:3-251(-)
TREWFQRSGGDQADHLSKNQIENRFPAAYCRRLMAVLLHQKGQPENGFRDQVEIRQTICQ
KIKLRTVSLLHTVGDLWQFCSIR
>m.12160 TR13258|c0_g1_i1|m.12160 TR13258|c0_g1_i1|g.12160  ORF TR13258|c0_g1_i1|g.12160 TR13258|c0_g1_i1|m.12160 type:complete len:52 (+) TR13258|c0_g1_i1:3-158(+)
MKCRDVASSYCYPLNKLLVRWKQDIQSHGHDLQYSPCCSSQLYLIEELFSK*
>m.1152 TR1325|c0_g1_i1|m.1152 TR1325|c0_g1_i1|g.1152  ORF TR1325|c0_g1_i1|g.1152 TR1325|c0_g1_i1|m.1152 type:complete len:58 (+) TR1325|c0_g1_i1:297-470(+)
MYIFLTKFTSLLISEEEKSGVLNVTKSSNLLIIDSWLLKALSFKSLKNRVQSLNFVT*
>m.1153 TR1325|c1_g1_i1|m.1153 TR1325|c1_g1_i1|g.1153  ORF TR1325|c1_g1_i1|g.1153 TR1325|c1_g1_i1|m.1153 type:complete len:69 (-) TR1325|c1_g1_i1:314-520(-)
MRFCRNGFINIQDTVMDQTFRRSLNNHHSLLWRNFENFKELPIDQTIAQNNDSCSIKSND
RRTSQCDY*
>m.12176 TR13272|c0_g1_i1|m.12176 TR13272|c0_g1_i1|g.12176  ORF TR13272|c0_g1_i1|g.12176 TR13272|c0_g1_i1|m.12176 type:3prime_partial len:52 (+) TR13272|c0_g1_i1:130-282(+)
MDIFIFIFIWVCISQAFSGQHPHLDWDFSNRPMGIVLNVIWYDLFAISSFR
>m.12180 TR13277|c0_g1_i1|m.12180 TR13277|c0_g1_i1|g.12180  ORF TR13277|c0_g1_i1|g.12180 TR13277|c0_g1_i1|m.12180 type:internal len:129 (+) TR13277|c0_g1_i1:2-385(+)
DVKPDNMLLDHKETLKLTDFGLSKSLRILSNHPTTKKTKSICGTPNYLAPEVFSGESYDF
PADIWSTGASIIHMITGKMPYHWLEYEAVMIKIATSKKIEYIACQPISETMKSFIDDLLT
PEQLNRPS
>m.1154 TR1327|c0_g1_i1|m.1154 TR1327|c0_g1_i1|g.1154  ORF TR1327|c0_g1_i1|g.1154 TR1327|c0_g1_i1|m.1154 type:3prime_partial len:54 (+) TR1327|c0_g1_i1:311-469(+)
MFLFKFTWSCSIETLQMIFLNLVQMCTKCVLKLVIYLNFKIMLERQIWDVTKR
>m.12181 TR13281|c0_g1_i1|m.12181 TR13281|c0_g1_i1|g.12181  ORF TR13281|c0_g1_i1|g.12181 TR13281|c0_g1_i1|m.12181 type:complete len:179 (+) TR13281|c0_g1_i1:147-683(+)
MGFSQSILINAEEKAMLKKSTGFDDITLSSLYKRFLELDDDKDGFITKIALYEIPDLQSN
PFCDKIIEEIMNGKSMISFNQFVERLSVFQRNHNEEEKLYWLFKMNDINQDGHIDSSDVF
NILHQLLDFDNGEMVYKMTEKIMSEIDAADNGCINFEEFKMICKKQFVLPKLDIRFLH*
>m.12183 TR13284|c0_g1_i1|m.12183 TR13284|c0_g1_i1|g.12183  ORF TR13284|c0_g1_i1|g.12183 TR13284|c0_g1_i1|m.12183 type:5prime_partial len:186 (-) TR13284|c0_g1_i1:100-657(-)
SNGFKHSSSIYRVDVSRYFYLFHYGGIYTDLDNECLKPFEHLLHNYTLVFGAMKGQSMGT
SLKEGYVQNSFMYSTPRHEFWLELINEISTIAKTKNKFSPEFLTGPIILSNTLKKYITRN
KYEKNSIKIYLPNYFNPISWIDRTDSQKFCKEYWKMNSNDFKLCKKSMIDRGSFVVQYHA
HSWNA*
>m.12184 TR13286|c0_g1_i1|m.12184 TR13286|c0_g1_i1|g.12184  ORF TR13286|c0_g1_i1|g.12184 TR13286|c0_g1_i1|m.12184 type:internal len:77 (-) TR13286|c0_g1_i1:3-230(-)
EFVEERLQELLKENGRQTFRELAEKIGCTHPKILRHLHSVGFEQKFGTWIPHKLSDQDKA
VQSNEGCNIQERGGSQ
>m.12186 TR13291|c0_g1_i1|m.12186 TR13291|c0_g1_i1|g.12186  ORF TR13291|c0_g1_i1|g.12186 TR13291|c0_g1_i1|m.12186 type:3prime_partial len:75 (+) TR13291|c0_g1_i1:615-836(+)
MFDRENEAQSIQATDLMEERTYRSFGTEIQLVSNIDVSIATVVNWSRVNHVQWERIHMVT
EQLDDTREELDTPR
>m.12190 TR13302|c0_g1_i1|m.12190 TR13302|c0_g1_i1|g.12190  ORF TR13302|c0_g1_i1|g.12190 TR13302|c0_g1_i1|m.12190 type:5prime_partial len:147 (+) TR13302|c0_g1_i1:2-442(+)
DEISNNEIIMYRSQLEGRLQNGLHALMEIEFLDTFVIFRNKTSDEKLLFDPNLSNITLLM
QNVVNLFKLNPPTVANELYEQEKMKAANDYGNDFPYKSPEHIDYKMMNIKLKSMSMALAK
QHKCLIDMNSKKKGIIFKKLFFLFHV*
>m.12195 TR13308|c0_g1_i1|m.12195 TR13308|c0_g1_i1|g.12195  ORF TR13308|c0_g1_i1|g.12195 TR13308|c0_g1_i1|m.12195 type:3prime_partial len:55 (-) TR13308|c0_g1_i1:1-162(-)
MMTNLILWMPKTYMDQFTLKNLKMSSISPFSFAFMDIQLQIEDKHFVVIINMQN
>m.12196 TR13309|c0_g1_i1|m.12196 TR13309|c0_g1_i1|g.12196  ORF TR13309|c0_g1_i1|g.12196 TR13309|c0_g1_i1|m.12196 type:complete len:55 (+) TR13309|c0_g1_i1:53-217(+)
MIPQQNSQVLQIGEKEDNIVRTLIPSLSEDENEDIIENKKREDILEREQKVFPN*
>m.12198 TR13316|c0_g1_i1|m.12198 TR13316|c0_g1_i1|g.12198  ORF TR13316|c0_g1_i1|g.12198 TR13316|c0_g1_i1|m.12198 type:complete len:95 (+) TR13316|c0_g1_i1:154-438(+)
MKNSTKSSSVDDYLNFRQRNNKSVKLSRERAKKKEHDILERYTKLKNENNNLKTKLESKY
GELKILKEIIYKINLEVSDDISNILNSEENKAML*
>m.12200 TR13317|c0_g1_i1|m.12200 TR13317|c0_g1_i1|g.12200  ORF TR13317|c0_g1_i1|g.12200 TR13317|c0_g1_i1|m.12200 type:internal len:77 (-) TR13317|c0_g1_i1:2-229(-)
LIQILIETYGWRGSMLISGGLLLNIIPCGLLFRKLPTQNEIDISQKIENNIDQENNENSI
INNLKLVLKICSNWIF
>m.12204 TR13318|c0_g1_i1|m.12204 TR13318|c0_g1_i1|g.12204  ORF TR13318|c0_g1_i1|g.12204 TR13318|c0_g1_i1|m.12204 type:3prime_partial len:52 (-) TR13318|c0_g1_i1:3-155(-)
MLDSTPESTKIISSRSAIPLTIALLSAGSFLVSDINVFCSLCIGNLFLATR
>m.12203 TR13318|c0_g1_i1|m.12203 TR13318|c0_g1_i1|g.12203  ORF TR13318|c0_g1_i1|g.12203 TR13318|c0_g1_i1|m.12203 type:5prime_partial len:86 (+) TR13318|c0_g1_i1:1-258(+)
IRVARNKFPMHREQKTLISDTRNEPADNKAIVKGIADREEIIFVDSGVESSIMDLNLFQK
IREKEGVKLFRSNKALLFQAAHPSR*
>m.12208 TR13326|c0_g1_i1|m.12208 TR13326|c0_g1_i1|g.12208  ORF TR13326|c0_g1_i1|g.12208 TR13326|c0_g1_i1|m.12208 type:internal len:76 (-) TR13326|c0_g1_i1:1-225(-)
RWNQKRKFEKVKIFFELILNFPHKTTHVMNRVAFARTALVRSAIIRDKQTNKQTKQTNNQ
CNQIFANLLLLAARD
>m.12212 TR13329|c0_g1_i1|m.12212 TR13329|c0_g1_i1|g.12212  ORF TR13329|c0_g1_i1|g.12212 TR13329|c0_g1_i1|m.12212 type:complete len:53 (+) TR13329|c0_g1_i1:119-277(+)
MRHIMPWEFKWVNFAAENYAPCMVTPSKNQAVQNLFENFLIVKINKSFLKQN*
>m.12219 TR13334|c0_g1_i1|m.12219 TR13334|c0_g1_i1|g.12219  ORF TR13334|c0_g1_i1|g.12219 TR13334|c0_g1_i1|m.12219 type:complete len:59 (-) TR13334|c0_g1_i1:95-271(-)
MNLCPLSLIKLEKTYIDSDSYESPGLLRTANGVCSKKITFGSVDNYESPRKVKYKVKV*
>m.12221 TR13335|c0_g1_i1|m.12221 TR13335|c0_g1_i1|g.12221  ORF TR13335|c0_g1_i1|g.12221 TR13335|c0_g1_i1|m.12221 type:complete len:159 (+) TR13335|c0_g1_i1:8-484(+)
MFKIIFILILCFKFSSTTMWFQKEFTLDRYSRGCHYITDVVLKSLPEIRNYKIGILHLFL
KHTSASLTLNENYDSDVKIDLEMILNKIAPENLSYKHSCEGPDDMPAHAKHSLLSGHSVS
VPITDGNLNLGTWQGIWFCEHRNQKSQRKIVATIQGTY*
>m.12226 TR13340|c1_g1_i1|m.12226 TR13340|c1_g1_i1|g.12226  ORF TR13340|c1_g1_i1|g.12226 TR13340|c1_g1_i1|m.12226 type:internal len:181 (+) TR13340|c1_g1_i1:2-541(+)
ISGLKENDFGLYVCEISNDYGFVNSYFWLISKNSYLIPQTSITVLSERNKAIITFKPPKI
GHYTNIMLTICELKFINNCQDTQIPDPVRGIAISPVLTNIENYFFYLSVLQDSEVKYKTE
PFSILKSTHIPNVITIDFTVLLIILFSAGIIGIIVVISILFINKYKRKAKIQCALVLHFA
>m.12228 TR13344|c0_g1_i1|m.12228 TR13344|c0_g1_i1|g.12228  ORF TR13344|c0_g1_i1|g.12228 TR13344|c0_g1_i1|m.12228 type:internal len:83 (+) TR13344|c0_g1_i1:2-247(+)
AAWQLITCFCPFIAKHIIADEQNKRIKNLEKKRNEASAPFTINVGEGENNEEEEEIKPYQ
KEKEELKLISNEAVIYKPPKGG
>m.1156 TR1334|c0_g1_i1|m.1156 TR1334|c0_g1_i1|g.1156  ORF TR1334|c0_g1_i1|g.1156 TR1334|c0_g1_i1|m.1156 type:complete len:69 (-) TR1334|c0_g1_i1:170-376(-)
MFYLKKNEIISQVMNFSTDLKIFSGFLDIFDIFYQQIHHLIQNFTLIKNITVKIHYIMYF
TIIQKLKV*
>m.12234 TR13357|c1_g1_i1|m.12234 TR13357|c1_g1_i1|g.12234  ORF TR13357|c1_g1_i1|g.12234 TR13357|c1_g1_i1|m.12234 type:5prime_partial len:55 (+) TR13357|c1_g1_i1:2-166(+)
VCWQKQNSSFTNIEQIMFNTIACDNSHAQKEIVEVINGKHVVSKSIIYIPKQRK*
>m.12236 TR13359|c0_g1_i1|m.12236 TR13359|c0_g1_i1|g.12236  ORF TR13359|c0_g1_i1|g.12236 TR13359|c0_g1_i1|m.12236 type:internal len:106 (-) TR13359|c0_g1_i1:3-317(-)
NKTKDDVTAYEVARDILNRNNCSFCNMTKLDDEELKEILEKNPDEGRNDTSLINDYEKYK
AVTEDYVLGINKVNKTREAYRDVTDIVYETVLVKEKEKVTKPQPV
>m.12237 TR13361|c0_g1_i1|m.12237 TR13361|c0_g1_i1|g.12237  ORF TR13361|c0_g1_i1|g.12237 TR13361|c0_g1_i1|m.12237 type:complete len:57 (-) TR13361|c0_g1_i1:18-188(-)
MTKTQNIAFLKIAIQGSGYHIFDPKGIVHTKYVSEYQIVNEKYYLYVLRYLWYRST*
>m.12243 TR13368|c0_g1_i1|m.12243 TR13368|c0_g1_i1|g.12243  ORF TR13368|c0_g1_i1|g.12243 TR13368|c0_g1_i1|m.12243 type:5prime_partial len:77 (+) TR13368|c0_g1_i1:3-233(+)
LIDYCVFRVYYLANRQISCKFPIFIDFVISIAPDLSFATDIIIVEEESRYYSFDKVEEHL
FCIVHIDLFQFGPARK*
>m.12244 TR13368|c0_g1_i1|m.12244 TR13368|c0_g1_i1|g.12244  ORF TR13368|c0_g1_i1|g.12244 TR13368|c0_g1_i1|m.12244 type:5prime_partial len:51 (-) TR13368|c0_g1_i1:127-279(-)
PGLFRHYGTETIVYALICEQGQIETNRYGQYKTSVPQPYQMNNIAILPQQ*
>m.12246 TR13369|c0_g1_i1|m.12246 TR13369|c0_g1_i1|g.12246  ORF TR13369|c0_g1_i1|g.12246 TR13369|c0_g1_i1|m.12246 type:3prime_partial len:57 (-) TR13369|c0_g1_i1:1-168(-)
MSSTTTAAESSSICSLSSTELVELTDRLSTCSSPELSIGSSNFDYFYDLYGFDRSG
>m.12245 TR13369|c0_g1_i1|m.12245 TR13369|c0_g1_i1|g.12245  ORF TR13369|c0_g1_i1|g.12245 TR13369|c0_g1_i1|m.12245 type:complete len:72 (+) TR13369|c0_g1_i1:56-271(+)
MDNSGDEHVDSRSVNSTSSVELKEHIDDDSAAVVVEDIDWNTSNKFSLVVTVVTAVSVDD
ASASQINFKFG*
>m.12248 TR13370|c0_g1_i1|m.12248 TR13370|c0_g1_i1|g.12248  ORF TR13370|c0_g1_i1|g.12248 TR13370|c0_g1_i1|m.12248 type:5prime_partial len:60 (-) TR13370|c0_g1_i1:93-272(-)
FTSNIFIYFIFTSNIFIYFIFTSNIFIYFIFTSNIFISTFSTSQISLIFNKMLIFKMKS*
>m.12250 TR13372|c0_g1_i1|m.12250 TR13372|c0_g1_i1|g.12250  ORF TR13372|c0_g1_i1|g.12250 TR13372|c0_g1_i1|m.12250 type:internal len:75 (+) TR13372|c0_g1_i1:3-224(+)
IIEAIISKRPKEKISEEIKSSGDDDVQLPKPNLILKTLYETERLFLRHRQFEACGNFIKV
INDVKEIRDLSLIQ
>m.12251 TR13373|c0_g1_i1|m.12251 TR13373|c0_g1_i1|g.12251  ORF TR13373|c0_g1_i1|g.12251 TR13373|c0_g1_i1|m.12251 type:5prime_partial len:77 (-) TR13373|c0_g1_i1:991-1221(-)
LLTENFVIRMASCFENVSLLRYNDIAKCFDTLIENVDLKIEISQRELVLYKSNKTGDTLN
VQLSLNKLNTWELRSE*
>m.12252 TR13374|c0_g1_i1|m.12252 TR13374|c0_g1_i1|g.12252  ORF TR13374|c0_g1_i1|g.12252 TR13374|c0_g1_i1|m.12252 type:5prime_partial len:52 (+) TR13374|c0_g1_i1:2-157(+)
ETSDDWSHVAFSDESAYSLRKNSIQYVRRRVGERYAEKCLIKMKIEVEATS*
>m.12253 TR13374|c1_g1_i1|m.12253 TR13374|c1_g1_i1|g.12253  ORF TR13374|c1_g1_i1|g.12253 TR13374|c1_g1_i1|m.12253 type:5prime_partial len:70 (-) TR13374|c1_g1_i1:46-255(-)
AKHLQMSNSIIAKFCQRDNSNDNQRHIVRMCEANRFVTNAEIHEQIIPDVSVRIMQRRLK
ESGKKSLRT*
>m.12254 TR13378|c0_g1_i1|m.12254 TR13378|c0_g1_i1|g.12254  ORF TR13378|c0_g1_i1|g.12254 TR13378|c0_g1_i1|m.12254 type:internal len:79 (+) TR13378|c0_g1_i1:2-235(+)
NLLVYYDVKGVKFREPRSYFGYTINFLVKPIILKLKHPIILKTCKFGYLLKEIHNDDISE
FDTTLNIIPVLVSYDIDS
>m.12256 TR13384|c0_g1_i1|m.12256 TR13384|c0_g1_i1|g.12256  ORF TR13384|c0_g1_i1|g.12256 TR13384|c0_g1_i1|m.12256 type:internal len:100 (-) TR13384|c0_g1_i1:2-298(-)
LMCVSIGLRARLRCLIHDGVSMHGSALTATECRGISGFLPCSPFLNPIEGCFGTMESGLR
GGLTHFDFGSGQSRFGTIKGAVREVMAAEKEINLSQYFR
>m.12260 TR13390|c0_g1_i1|m.12260 TR13390|c0_g1_i1|g.12260  ORF TR13390|c0_g1_i1|g.12260 TR13390|c0_g1_i1|m.12260 type:complete len:85 (+) TR13390|c0_g1_i1:151-405(+)
MECPKNDAKSQMEKAFKYSAYRDPDKWQKPDAKFKLPVQYYGERKVEQCALLQAKIEENR
LEVSGQLFVLSSMVYVNENTGERW*
>m.12266 TR13397|c0_g1_i1|m.12266 TR13397|c0_g1_i1|g.12266  ORF TR13397|c0_g1_i1|g.12266 TR13397|c0_g1_i1|m.12266 type:complete len:52 (+) TR13397|c0_g1_i1:46-201(+)
MLKLINNVIYFIQEKTPFKKIQAAYWLPIYFVDIMHETHFHVNFYQNIKPN*
>m.12267 TR13397|c1_g1_i1|m.12267 TR13397|c1_g1_i1|g.12267  ORF TR13397|c1_g1_i1|g.12267 TR13397|c1_g1_i1|m.12267 type:complete len:71 (+) TR13397|c1_g1_i1:36-248(+)
MYCKIPSISCTICIKEIWLVCEPNLCFGKDNNVLEFRPNIADIIELVEALEHFTVYDDEN
CDGSEESENN*
>m.12268 TR13398|c0_g1_i1|m.12268 TR13398|c0_g1_i1|g.12268  ORF TR13398|c0_g1_i1|g.12268 TR13398|c0_g1_i1|m.12268 type:5prime_partial len:66 (-) TR13398|c0_g1_i1:87-284(-)
LSYCDKVTIQIGQNQYSMIKSNIQVSKTTITMAETIPELAKPYQNWQNHVAMTKTCTEAV
QLLSQ*
>m.12270 TR13398|c1_g1_i1|m.12270 TR13398|c1_g1_i1|g.12270  ORF TR13398|c1_g1_i1|g.12270 TR13398|c1_g1_i1|m.12270 type:5prime_partial len:51 (+) TR13398|c1_g1_i1:3-155(+)
WQNHVAMIKTCTEAAQLLSQWSKPSICNPRQPTQINFKLITIVIDRNSMP*
>m.12269 TR13398|c1_g1_i1|m.12269 TR13398|c1_g1_i1|g.12269  ORF TR13398|c1_g1_i1|g.12269 TR13398|c1_g1_i1|m.12269 type:5prime_partial len:55 (-) TR13398|c1_g1_i1:121-285(-)
[truncated: 22,669,963 more chars]
