# Supplementary material for: Transcriptomic analysis reveals differences in the regulation of amino acid metabolism in asexual and sexual planarians
Source: Sci Rep. 2019 Apr 16;9:6132. doi: 10.1038/s41598-019-42025-z (PMC6467871; doi:10.1038/s41598-019-42025-z)
Supplement: Supplementary file 5 — supplementary dataset 3 [file 41598_2019_42025_MOESM5_ESM.csv]

Contig ID	ID in CDS prediction (Caution: sometimes several different IDs were assigned to one contig during CDS prediction)	Length	logFC(sexual/asexual)	logCPM	Likelihood ratio	P-value	FDR	Sequence description	Sequence length	Hit description	Hit accession number	E-value	Similarity	Bit score	Alignment length	Positives	KEGG orthology ID	KEGG gene name 1	KEGG gene name 2	KEGG description	KEGG pathway
TR1|c0_g1_i1	NA	388	1.66E-01	-2.79E+00	8.49E-03	9.27E-01	1.00E+00	NA	NA	NA	NA	NA	NA	NA	NA	NA	NA	NA	NA	NA	NA
TR10|c0_g1_i1	m.5	335	9.25E-01	-2.71E+00	4.25E-01	5.14E-01	8.42E-01	NA	NA	NA	NA	NA	NA	NA	NA	NA	NA	NA	NA	NA	NA
TR100|c0_g1_i1	m.61	596	-4.28E-01	-2.57E+00	1.19E-01	7.30E-01	9.83E-01	NA	NA	NA	NA	NA	NA	NA	NA	NA	NA	NA	NA	NA	NA
TR1000|c0_g1_i1	m.880	287	-2.24E+00	6.51E+00	1.47E+02	7.18E-34	5.71E-32	NA	NA	NA	NA	NA	NA	NA	NA	NA	NA	NA	NA	NA	NA
TR10000|c0_g1_i1	m.9002	1193	1.17E+00	-1.46E+00	2.13E+00	1.45E-01	4.71E-01	eukaryotic initiation factor 4a	397	gi|146197867|dbj|BAF57644.1|eIF4A isoform 1A protein [Dugesia japonica]	BAF57644	0	87	550.051	384	337	K03257	EIF4A		translation initiation factor 4A	ko03013 RNA transport
TR10001|c0_g1_i1	NA	305	1.71E+00	-2.87E+00	1.45E+00	2.29E-01	5.66E-01	NA	NA	NA	NA	NA	NA	NA	NA	NA	NA	NA	NA	NA	NA
TR10002|c0_g1_i1	NA	439	7.90E-01	-2.72E+00	3.28E-01	5.67E-01	8.82E-01	NA	NA	NA	NA	NA	NA	NA	NA	NA	NA	NA	NA	NA	NA
TR10003|c0_g1_i1	NA	236	2.75E+00	-2.73E+00	3.63E+00	5.69E-02	3.00E-01	NA	NA	NA	NA	NA	NA	NA	NA	NA	NA	NA	NA	NA	NA
TR10004|c0_g1_i1	NA	353	2.21E+00	-2.81E+00	2.46E+00	1.17E-01	4.17E-01	NA	NA	NA	NA	NA	NA	NA	NA	NA	NA	NA	NA	NA	NA
TR10005|c0_g1_i1	NA	296	0.00E+00	-2.97E+00	0.00E+00	1.00E+00	1.00E+00	NA	NA	NA	NA	NA	NA	NA	NA	NA	NA	NA	NA	NA	NA
TR10005|c0_g2_i1	m.9007	294	0.00E+00	-2.97E+00	0.00E+00	1.00E+00	1.00E+00	NA	NA	NA	NA	NA	NA	NA	NA	NA	NA	NA	NA	NA	NA
TR10006|c0_g1_i1	NA	352	0.00E+00	-2.97E+00	0.00E+00	1.00E+00	1.00E+00	NA	NA	NA	NA	NA	NA	NA	NA	NA	NA	NA	NA	NA	NA
TR10007|c0_g1_i1	NA	439	2.91E-01	-1.28E+00	1.32E-01	7.16E-01	9.74E-01	NA	NA	NA	NA	NA	NA	NA	NA	NA	NA	NA	NA	NA	NA
TR10007|c0_g2_i1	NA	385	2.29E+00	-2.52E+00	2.70E+00	1.00E-01	4.11E-01	NA	NA	NA	NA	NA	NA	NA	NA	NA	NA	NA	NA	NA	NA
TR10008|c0_g1_i1	NA	501	6.01E-01	-2.39E+00	3.16E-01	5.74E-01	8.87E-01	NA	NA	NA	NA	NA	NA	NA	NA	NA	NA	NA	NA	NA	NA
TR10009|c0_g1_i1	NA	321	-1.59E+00	-2.57E+00	1.62E+00	2.03E-01	5.66E-01	NA	NA	NA	NA	NA	NA	NA	NA	NA	NA	NA	NA	NA	NA
TR1001|c0_g1_i1	m.882	759	-1.58E-01	1.35E+01	1.21E-01	7.28E-01	9.82E-01	glutathione s-transferase	212	gi|386783717|gb|AFJ24753.1|glutathione S transferase-1 [Schmidtea mediterranea]	AFJ24753	1.23E-122	96	358.221	200	193	K04097	HPGDS		prostaglandin-H2 D-isomerase / glutathione transferase [EC:5.3.99.2 2.5.1.18]	ko00480 Glutathione metabolism//ko00590 Arachidonic acid metabolism//ko00980 Metabolism of xenobiotics by cytochrome P450//ko00982 Drug metabolism - cytochrome P450//ko05204 Chemical carcinogenesis
TR10010|c0_g1_i1	m.9008	325	-1.54E+00	-2.88E+00	1.26E+00	2.61E-01	5.66E-01	NA	NA	NA	NA	NA	NA	NA	NA	NA	NA	NA	NA	NA	NA
TR10010|c0_g2_i1	NA	296	-3.19E-03	-2.97E+00	1.52E-03	9.69E-01	1.00E+00	NA	NA	NA	NA	NA	NA	NA	NA	NA	NA	NA	NA	NA	NA
TR10011|c0_g1_i1	NA	310	-2.90E-01	-2.75E+00	4.67E-02	8.29E-01	1.00E+00	NA	NA	NA	NA	NA	NA	NA	NA	NA	NA	NA	NA	NA	NA
TR10011|c0_g2_i1	NA	310	-2.93E-01	-2.42E+00	4.92E-02	8.24E-01	1.00E+00	NA	NA	NA	NA	NA	NA	NA	NA	NA	NA	NA	NA	NA	NA
TR10012|c0_g1_i1	m.9012	594	8.24E-01	-2.52E+00	3.83E-01	5.36E-01	8.61E-01	NA	NA	NA	NA	NA	NA	NA	NA	NA	NA	NA	NA	NA	NA
TR10013|c0_g1_i1	NA	608	-7.20E-01	-2.72E+00	2.63E-01	6.08E-01	9.09E-01	NA	NA	NA	NA	NA	NA	NA	NA	NA	NA	NA	NA	NA	NA
TR10014|c0_g1_i1	NA	1065	8.06E+00	2.09E-01	5.89E+01	1.65E-14	7.03E-13	NA	NA	NA	NA	NA	NA	NA	NA	NA	NA	NA	NA	NA	NA
TR10015|c0_g1_i1	NA	251	-2.37E+00	-2.79E+00	2.54E+00	1.11E-01	4.17E-01	NA	NA	NA	NA	NA	NA	NA	NA	NA	NA	NA	NA	NA	NA
TR10016|c0_g1_i1	NA	669	3.03E-02	-2.79E+00	7.03E-04	9.79E-01	1.00E+00	NA	NA	NA	NA	NA	NA	NA	NA	NA	NA	NA	NA	NA	NA
TR10016|c0_g2_i1	NA	685	1.40E+00	-2.63E+00	1.06E+00	3.03E-01	6.24E-01	NA	NA	NA	NA	NA	NA	NA	NA	NA	NA	NA	NA	NA	NA
TR10017|c0_g1_i1	NA	273	1.05E+00	-2.92E+00	7.58E-01	3.84E-01	7.18E-01	NA	NA	NA	NA	NA	NA	NA	NA	NA	NA	NA	NA	NA	NA
TR10017|c0_g2_i1	NA	274	9.10E-01	-2.93E+00	6.26E-01	4.29E-01	7.58E-01	NA	NA	NA	NA	NA	NA	NA	NA	NA	NA	NA	NA	NA	NA
TR10018|c0_g1_i1	m.9018	360	8.37E-01	-2.72E+00	3.59E-01	5.49E-01	8.72E-01	NA	NA	NA	NA	NA	NA	NA	NA	NA	NA	NA	NA	NA	NA
TR10018|c1_g1_i1	m.9019	317	1.91E-01	-2.63E+00	1.75E-02	8.95E-01	1.00E+00	NA	NA	NA	NA	NA	NA	NA	NA	NA	NA	NA	NA	NA	NA
TR10019|c0_g1_i1	NA	318	-6.21E-01	1.18E+00	2.22E+00	1.36E-01	4.51E-01	NA	NA	NA	NA	NA	NA	NA	NA	NA	NA	NA	NA	NA	NA
TR1002|c0_g1_i1	NA	304	-1.84E-04	-2.97E+00	8.72E-05	9.93E-01	1.00E+00	NA	NA	NA	NA	NA	NA	NA	NA	NA	NA	NA	NA	NA	NA
TR1002|c0_g2_i1	NA	305	-1.53E+00	-2.88E+00	1.26E+00	2.62E-01	5.66E-01	NA	NA	NA	NA	NA	NA	NA	NA	NA	NA	NA	NA	NA	NA
TR10020|c0_g1_i1	m.9020	882	6.28E-01	4.08E+00	8.77E+00	3.07E-03	3.79E-02	malignant t cell amplified sequence 1	188	gi|353232252|emb|CCD79607.1|putative beta-1,4-galactosyltransferase [Schistosoma mansoni]	CCD79607	3.60E-89	84	271.552	182	154	_	_	_	_	_
TR10021|c0_g1_i1	NA	238	-2.84E+00	-2.71E+00	3.61E+00	5.76E-02	3.02E-01	NA	NA	NA	NA	NA	NA	NA	NA	NA	NA	NA	NA	NA	NA
TR10021|c1_g1_i1	NA	252	0.00E+00	-2.97E+00	0.00E+00	1.00E+00	1.00E+00	NA	NA	NA	NA	NA	NA	NA	NA	NA	NA	NA	NA	NA	NA
TR10022|c0_g1_i1	NA	271	-1.14E+00	-2.44E+00	9.53E-01	3.29E-01	6.56E-01	NA	NA	NA	NA	NA	NA	NA	NA	NA	NA	NA	NA	NA	NA
TR10023|c0_g1_i1	NA	375	-1.26E+00	-2.65E+00	8.42E-01	3.59E-01	6.92E-01	NA	NA	NA	NA	NA	NA	NA	NA	NA	NA	NA	NA	NA	NA
TR10024|c0_g1_i1	NA	299	0.00E+00	-2.97E+00	0.00E+00	1.00E+00	1.00E+00	NA	NA	NA	NA	NA	NA	NA	NA	NA	NA	NA	NA	NA	NA
TR10024|c0_g2_i1	NA	316	1.71E+00	-2.87E+00	1.45E+00	2.29E-01	5.66E-01	NA	NA	NA	NA	NA	NA	NA	NA	NA	NA	NA	NA	NA	NA
TR10025|c0_g1_i1	NA	496	-1.78E+00	-2.68E+00	1.56E+00	2.12E-01	5.66E-01	NA	NA	NA	NA	NA	NA	NA	NA	NA	NA	NA	NA	NA	NA
TR10025|c0_g2_i1	NA	496	9.77E-01	-2.92E+00	6.77E-01	4.11E-01	7.43E-01	NA	NA	NA	NA	NA	NA	NA	NA	NA	NA	NA	NA	NA	NA
TR10026|c0_g1_i1	m.9024	1315	2.31E-02	-1.52E+00	1.01E-03	9.75E-01	1.00E+00	NA	NA	NA	NA	NA	NA	NA	NA	NA	NA	NA	NA	NA	NA
TR10027|c0_g1_i1	NA	254	-1.54E+00	-2.88E+00	1.26E+00	2.61E-01	5.66E-01	NA	NA	NA	NA	NA	NA	NA	NA	NA	NA	NA	NA	NA	NA
TR10028|c0_g1_i1	m.9026	425	4.27E+00	4.52E+00	1.82E+02	1.82E-41	1.72E-39	NA	NA	NA	NA	NA	NA	NA	NA	NA	NA	NA	NA	NA	NA
TR10029|c0_g1_i1	NA	391	-6.52E-01	-2.21E+00	3.42E-01	5.58E-01	8.78E-01	NA	NA	NA	NA	NA	NA	NA	NA	NA	NA	NA	NA	NA	NA
TR1003|c0_g1_i1	NA	340	-4.25E-01	-2.17E+00	1.77E-01	6.74E-01	9.46E-01	NA	NA	NA	NA	NA	NA	NA	NA	NA	NA	NA	NA	NA	NA
TR10030|c0_g1_i1	NA	389	-2.29E+00	-2.79E+00	2.44E+00	1.18E-01	4.17E-01	NA	NA	NA	NA	NA	NA	NA	NA	NA	NA	NA	NA	NA	NA
TR10031|c0_g1_i1	NA	631	-5.23E-01	-2.57E+00	1.18E-01	7.31E-01	9.84E-01	NA	NA	NA	NA	NA	NA	NA	NA	NA	NA	NA	NA	NA	NA
TR10032|c0_g1_i1	NA	226	1.79E-01	-2.79E+00	9.67E-03	9.22E-01	1.00E+00	NA	NA	NA	NA	NA	NA	NA	NA	NA	NA	NA	NA	NA	NA
TR10033|c0_g1_i1	NA	633	1.61E+00	-2.31E+00	1.54E+00	2.14E-01	5.66E-01	NA	NA	NA	NA	NA	NA	NA	NA	NA	NA	NA	NA	NA	NA
TR10034|c0_g1_i1	NA	329	7.89E-02	-2.79E+00	2.21E-03	9.63E-01	1.00E+00	NA	NA	NA	NA	NA	NA	NA	NA	NA	NA	NA	NA	NA	NA
TR10034|c0_g2_i1	m.9035	329	-6.32E-01	-2.71E+00	2.11E-01	6.46E-01	9.31E-01	NA	NA	NA	NA	NA	NA	NA	NA	NA	NA	NA	NA	NA	NA
TR10035|c0_g1_i1	m.9038	264	2.64E+00	-2.73E+00	3.43E+00	6.39E-02	3.16E-01	NA	NA	NA	NA	NA	NA	NA	NA	NA	NA	NA	NA	NA	NA
TR10036|c0_g1_i1	NA	256	1.67E+00	-2.88E+00	1.42E+00	2.33E-01	5.66E-01	NA	NA	NA	NA	NA	NA	NA	NA	NA	NA	NA	NA	NA	NA
TR10037|c0_g1_i1	NA	245	1.54E+00	-2.88E+00	1.33E+00	2.49E-01	5.66E-01	NA	NA	NA	NA	NA	NA	NA	NA	NA	NA	NA	NA	NA	NA
TR10038|c0_g1_i1	NA	231	1.06E+00	-2.92E+00	7.22E-01	3.95E-01	7.30E-01	NA	NA	NA	NA	NA	NA	NA	NA	NA	NA	NA	NA	NA	NA
TR10038|c0_g2_i1	NA	240	2.51E+00	-2.76E+00	3.07E+00	7.98E-02	3.67E-01	NA	NA	NA	NA	NA	NA	NA	NA	NA	NA	NA	NA	NA	NA
TR10039|c0_g1_i1	NA	371	5.58E-02	-5.27E-01	8.26E-03	9.28E-01	1.00E+00	NA	NA	NA	NA	NA	NA	NA	NA	NA	NA	NA	NA	NA	NA
TR1004|c0_g1_i1	m.885	617	3.59E+00	-2.56E+00	6.90E+00	8.61E-03	8.65E-02	NA	NA	NA	NA	NA	NA	NA	NA	NA	NA	NA	NA	NA	NA
TR10040|c0_g1_i1	NA	541	-1.22E+00	-2.28E+00	1.30E+00	2.54E-01	5.66E-01	NA	NA	NA	NA	NA	NA	NA	NA	NA	NA	NA	NA	NA	NA
TR10041|c0_g1_i1	NA	486	1.65E+00	-2.48E+00	1.37E+00	2.42E-01	5.66E-01	NA	NA	NA	NA	NA	NA	NA	NA	NA	NA	NA	NA	NA	NA
TR10041|c0_g2_i1	NA	486	-1.95E+00	-2.37E+00	2.38E+00	1.23E-01	4.18E-01	NA	NA	NA	NA	NA	NA	NA	NA	NA	NA	NA	NA	NA	NA
TR10042|c0_g1_i1	NA	233	-7.20E-01	-2.72E+00	2.63E-01	6.08E-01	9.09E-01	NA	NA	NA	NA	NA	NA	NA	NA	NA	NA	NA	NA	NA	NA
TR10043|c0_g1_i1	NA	547	7.72E-01	-2.38E+00	4.79E-01	4.89E-01	8.20E-01	NA	NA	NA	NA	NA	NA	NA	NA	NA	NA	NA	NA	NA	NA
TR10044|c0_g1_i1	NA	420	8.90E-01	-2.33E+00	7.52E-01	3.86E-01	7.21E-01	NA	NA	NA	NA	NA	NA	NA	NA	NA	NA	NA	NA	NA	NA
TR10045|c0_g1_i1	NA	806	1.17E+00	-2.45E+00	1.01E+00	3.14E-01	6.38E-01	NA	NA	NA	NA	NA	NA	NA	NA	NA	NA	NA	NA	NA	NA
TR10046|c0_g1_i1	m.9050	337	-3.42E-01	-2.39E+00	6.43E-02	8.00E-01	1.00E+00	NA	NA	NA	NA	NA	NA	NA	NA	NA	NA	NA	NA	NA	NA
TR10046|c0_g2_i1	NA	337	-2.24E+00	-2.80E+00	2.38E+00	1.23E-01	4.18E-01	NA	NA	NA	NA	NA	NA	NA	NA	NA	NA	NA	NA	NA	NA
TR10047|c0_g1_i1	m.9052	696	-1.36E+00	3.50E+00	2.63E+01	2.96E-07	7.82E-06	NA	NA	NA	NA	NA	NA	NA	NA	NA	NA	NA	NA	NA	NA
TR10047|c0_g2_i1	NA	696	-1.25E+00	2.76E+00	1.08E+01	1.02E-03	1.48E-02	NA	NA	NA	NA	NA	NA	NA	NA	NA	NA	NA	NA	NA	NA
TR10048|c0_g1_i1	NA	479	3.95E+00	-2.44E+00	9.56E+00	1.99E-03	2.63E-02	NA	NA	NA	NA	NA	NA	NA	NA	NA	NA	NA	NA	NA	NA
TR10049|c0_g1_i1	NA	324	-2.31E+00	-2.79E+00	2.47E+00	1.16E-01	4.17E-01	NA	NA	NA	NA	NA	NA	NA	NA	NA	NA	NA	NA	NA	NA
TR1005|c0_g1_i1	NA	715	-7.04E-01	-2.46E+00	3.43E-01	5.58E-01	8.78E-01	NA	NA	NA	NA	NA	NA	NA	NA	NA	NA	NA	NA	NA	NA
TR1005|c0_g2_i1	NA	715	1.69E+00	-1.96E+00	2.73E+00	9.83E-02	4.08E-01	NA	NA	NA	NA	NA	NA	NA	NA	NA	NA	NA	NA	NA	NA
TR10050|c0_g1_i1	NA	288	-3.64E+00	-2.51E+00	6.42E+00	1.13E-02	1.06E-01	NA	NA	NA	NA	NA	NA	NA	NA	NA	NA	NA	NA	NA	NA
TR10051|c0_g1_i1	NA	515	-1.16E+00	-2.86E+00	5.83E-01	4.45E-01	7.75E-01	NA	NA	NA	NA	NA	NA	NA	NA	NA	NA	NA	NA	NA	NA
TR10051|c0_g2_i1	NA	515	2.31E+00	-2.31E+00	2.77E+00	9.63E-02	4.02E-01	NA	NA	NA	NA	NA	NA	NA	NA	NA	NA	NA	NA	NA	NA
TR10052|c0_g1_i1	NA	299	1.29E-01	-2.79E+00	5.51E-03	9.41E-01	1.00E+00	NA	NA	NA	NA	NA	NA	NA	NA	NA	NA	NA	NA	NA	NA
TR10053|c0_g1_i1	m.9057	348	3.48E+00	-2.58E+00	6.92E+00	8.50E-03	8.59E-02	NA	NA	NA	NA	NA	NA	NA	NA	NA	NA	NA	NA	NA	NA
TR10054|c0_g1_i1	NA	235	1.67E+00	-2.88E+00	1.42E+00	2.33E-01	5.66E-01	NA	NA	NA	NA	NA	NA	NA	NA	NA	NA	NA	NA	NA	NA
TR10055|c0_g1_i1	m.9059	312	3.36E+00	-2.64E+00	5.19E+00	2.27E-02	1.76E-01	NA	NA	NA	NA	NA	NA	NA	NA	NA	NA	NA	NA	NA	NA
TR10056|c0_g1_i1	NA	228	1.54E+00	-2.88E+00	1.33E+00	2.49E-01	5.66E-01	NA	NA	NA	NA	NA	NA	NA	NA	NA	NA	NA	NA	NA	NA
TR10057|c0_g1_i1	NA	388	9.85E-01	-2.71E+00	4.69E-01	4.93E-01	8.24E-01	NA	NA	NA	NA	NA	NA	NA	NA	NA	NA	NA	NA	NA	NA
TR10058|c0_g1_i1	m.9061	847	-6.74E-01	-1.12E+00	7.84E-01	3.76E-01	7.11E-01	NA	NA	NA	NA	NA	NA	NA	NA	NA	NA	NA	NA	NA	NA
TR10059|c0_g1_i1	m.9062	361	5.85E-02	1.78E+00	2.04E-02	8.86E-01	1.00E+00	dna-directed rna polymerases and iii subunit rpabc5	70	gi|554588925|ref|XP_005885816.1|PREDICTED: DNA-directed RNA polymerases I, II, and III subunit RPABC5 [Myotis brandtii]	XP_005885816	1.59E-36	95	128.642	67	64	K03007	RPB10	POLR2L	DNA-directed RNA polymerases I, II, and III subunit RPABC5	ko00230 Purine metabolism//ko00240 Pyrimidine metabolism//ko03020 RNA polymerase//ko04623 Cytosolic DNA-sensing pathway//ko05016 Huntington's disease//ko05169 Epstein-Barr virus infection
TR1006|c0_g1_i1	NA	531	2.33E+00	-2.80E+00	2.61E+00	1.06E-01	4.11E-01	NA	NA	NA	NA	NA	NA	NA	NA	NA	NA	NA	NA	NA	NA
TR1006|c1_g1_i1	m.886	437	0.00E+00	-2.97E+00	0.00E+00	1.00E+00	1.00E+00	NA	NA	NA	NA	NA	NA	NA	NA	NA	NA	NA	NA	NA	NA
TR10060|c0_g1_i1	m.9063	1669	3.95E-01	5.96E+00	6.22E+00	1.27E-02	1.16E-01	serine cytosolic isoform x2	466	gi|780653943|ref|XP_011691107.1|PREDICTED: serine hydroxymethyltransferase, cytosolic isoform X3 [Wasmannia auropunctata]	XP_011691107	0	80	623.624	465	373	K00600	glyA	SHMT	glycine hydroxymethyltransferase [EC:2.1.2.1]	ko00260 Glycine, serine and threonine metabolism//ko00460 Cyanoamino acid metabolism//ko00630 Glyoxylate and dicarboxylate metabolism//ko00670 One carbon pool by folate//ko00680 Methane metabolism//ko01200 Carbon metabolism//ko01230 Biosynthesis of amino acids
TR10061|c0_g1_i1	NA	299	8.69E-02	-2.79E+00	2.95E-03	9.57E-01	1.00E+00	NA	NA	NA	NA	NA	NA	NA	NA	NA	NA	NA	NA	NA	NA
TR10062|c0_g1_i1	NA	440	0.00E+00	-2.97E+00	0.00E+00	1.00E+00	1.00E+00	NA	NA	NA	NA	NA	NA	NA	NA	NA	NA	NA	NA	NA	NA
TR10062|c0_g2_i1	m.9066	680	-1.09E+00	-2.44E+00	1.01E+00	3.14E-01	6.38E-01	NA	NA	NA	NA	NA	NA	NA	NA	NA	NA	NA	NA	NA	NA
TR10063|c0_g1_i1	NA	324	1.25E+00	-2.65E+00	8.71E-01	3.51E-01	6.82E-01	NA	NA	NA	NA	NA	NA	NA	NA	NA	NA	NA	NA	NA	NA
TR10064|c0_g1_i1	NA	459	1.98E+00	-2.50E+00	1.88E+00	1.70E-01	5.24E-01	NA	NA	NA	NA	NA	NA	NA	NA	NA	NA	NA	NA	NA	NA
TR10065|c0_g1_i1	NA	293	1.24E+00	-2.65E+00	8.57E-01	3.55E-01	6.86E-01	NA	NA	NA	NA	NA	NA	NA	NA	NA	NA	NA	NA	NA	NA
TR10066|c0_g1_i1	m.9067	779	1.23E+01	4.33E+00	4.17E+02	1.34E-92	3.10E-90	NA	NA	NA	NA	NA	NA	NA	NA	NA	NA	NA	NA	NA	NA
TR10067|c0_g1_i1	NA	314	2.16E+00	-2.83E+00	2.16E+00	1.41E-01	4.64E-01	NA	NA	NA	NA	NA	NA	NA	NA	NA	NA	NA	NA	NA	NA
TR10067|c0_g2_i1	NA	314	2.98E+00	-2.69E+00	4.22E+00	3.99E-02	2.49E-01	NA	NA	NA	NA	NA	NA	NA	NA	NA	NA	NA	NA	NA	NA
TR10068|c0_g1_i1	NA	278	-1.54E+00	-2.88E+00	1.26E+00	2.61E-01	5.66E-01	NA	NA	NA	NA	NA	NA	NA	NA	NA	NA	NA	NA	NA	NA
TR10068|c0_g2_i1	NA	281	1.69E+00	-2.87E+00	1.44E+00	2.30E-01	5.66E-01	NA	NA	NA	NA	NA	NA	NA	NA	NA	NA	NA	NA	NA	NA
TR10069|c0_g1_i1	NA	724	3.61E-02	-1.88E+00	1.61E-03	9.68E-01	1.00E+00	NA	NA	NA	NA	NA	NA	NA	NA	NA	NA	NA	NA	NA	NA
TR1007|c0_g1_i1	NA	718	-4.21E-01	-1.84E+00	1.78E-01	6.73E-01	9.45E-01	NA	NA	NA	NA	NA	NA	NA	NA	NA	NA	NA	NA	NA	NA
TR10070|c0_g1_i1	NA	439	5.38E-01	-2.19E+00	1.64E-01	6.86E-01	9.53E-01	NA	NA	NA	NA	NA	NA	NA	NA	NA	NA	NA	NA	NA	NA
TR10071|c0_g1_i1	NA	283	8.64E-01	-2.43E+00	2.88E-01	5.92E-01	8.98E-01	NA	NA	NA	NA	NA	NA	NA	NA	NA	NA	NA	NA	NA	NA
TR10072|c0_g1_i1	m.9074	376	1.51E-01	-2.02E+00	2.95E-02	8.64E-01	1.00E+00	NA	NA	NA	NA	NA	NA	NA	NA	NA	NA	NA	NA	NA	NA
TR10073|c0_g1_i1	m.9075	395	2.05E-01	1.42E+00	1.83E-01	6.68E-01	9.43E-01	NA	NA	NA	NA	NA	NA	NA	NA	NA	NA	NA	NA	NA	NA
TR10074|c0_g1_i1	m.9076	406	-1.32E+00	-2.76E+00	8.08E-01	3.69E-01	7.02E-01	NA	NA	NA	NA	NA	NA	NA	NA	NA	NA	NA	NA	NA	NA
TR10074|c0_g2_i1	NA	406	3.56E+00	-2.60E+00	5.85E+00	1.56E-02	1.35E-01	NA	NA	NA	NA	NA	NA	NA	NA	NA	NA	NA	NA	NA	NA
TR10075|c0_g1_i1	NA	269	1.67E+00	-2.88E+00	1.42E+00	2.33E-01	5.66E-01	NA	NA	NA	NA	NA	NA	NA	NA	NA	NA	NA	NA	NA	NA
TR10076|c0_g1_i1	m.9079	328	0.00E+00	-2.97E+00	0.00E+00	1.00E+00	1.00E+00	NA	NA	NA	NA	NA	NA	NA	NA	NA	NA	NA	NA	NA	NA
TR10076|c0_g1_i1	m.9080	328	0.00E+00	-2.97E+00	0.00E+00	1.00E+00	1.00E+00	NA	NA	NA	NA	NA	NA	NA	NA	NA	NA	NA	NA	NA	NA
TR10077|c0_g1_i1	NA	294	8.75E-01	-2.50E+00	4.36E-01	5.09E-01	8.37E-01	NA	NA	NA	NA	NA	NA	NA	NA	NA	NA	NA	NA	NA	NA
TR10078|c0_g1_i1	NA	284	3.00E+00	-2.71E+00	4.11E+00	4.26E-02	2.57E-01	NA	NA	NA	NA	NA	NA	NA	NA	NA	NA	NA	NA	NA	NA
TR10079|c0_g1_i1	m.9081	281	2.65E+00	-2.76E+00	3.26E+00	7.10E-02	3.37E-01	NA	NA	NA	NA	NA	NA	NA	NA	NA	NA	NA	NA	NA	NA
TR10079|c0_g2_i1	NA	306	1.07E+00	-2.92E+00	7.72E-01	3.80E-01	7.14E-01	NA	NA	NA	NA	NA	NA	NA	NA	NA	NA	NA	NA	NA	NA
TR1008|c0_g1_i1	m.887	999	6.64E+00	3.21E+00	1.85E+02	3.68E-42	3.52E-40	regulator of microtubule dynamics protein partial	248	gi|353229281|emb|CCD75452.1|hypothetical protein Smp_089220 [Schistosoma mansoni]	CCD75452	1.64E-48	56	171.4	219	124	_	_	_	_	_
TR1008|c0_g2_i1	NA	995	5.56E+00	2.93E+00	1.13E+02	2.54E-26	1.64E-24	NA	NA	NA	NA	NA	NA	NA	NA	NA	NA	NA	NA	NA	NA
TR10080|c0_g1_i1	m.9083	508	5.40E+00	-1.86E+00	1.70E+01	3.81E-05	7.55E-04	NA	NA	NA	NA	NA	NA	NA	NA	NA	NA	NA	NA	NA	NA
TR10081|c0_g1_i1	NA	324	1.67E+00	-2.88E+00	1.42E+00	2.33E-01	5.66E-01	NA	NA	NA	NA	NA	NA	NA	NA	NA	NA	NA	NA	NA	NA
TR10082|c1_g1_i1	NA	278	6.66E-01	-2.73E+00	2.52E-01	6.15E-01	9.10E-01	NA	NA	NA	NA	NA	NA	NA	NA	NA	NA	NA	NA	NA	NA
TR10083|c0_g1_i1	NA	529	1.02E+00	-2.66E+00	6.33E-01	4.26E-01	7.55E-01	NA	NA	NA	NA	NA	NA	NA	NA	NA	NA	NA	NA	NA	NA
TR10084|c0_g1_i1	NA	529	3.89E+00	-2.45E+00	8.32E+00	3.92E-03	4.63E-02	NA	NA	NA	NA	NA	NA	NA	NA	NA	NA	NA	NA	NA	NA
TR10085|c0_g1_i1	NA	262	0.00E+00	-2.97E+00	0.00E+00	1.00E+00	1.00E+00	NA	NA	NA	NA	NA	NA	NA	NA	NA	NA	NA	NA	NA	NA
TR10086|c0_g1_i1	NA	256	-3.11E+00	-2.64E+00	4.40E+00	3.60E-02	2.34E-01	NA	NA	NA	NA	NA	NA	NA	NA	NA	NA	NA	NA	NA	NA
TR10087|c0_g1_i1	NA	394	2.21E+00	-2.81E+00	2.46E+00	1.17E-01	4.17E-01	NA	NA	NA	NA	NA	NA	NA	NA	NA	NA	NA	NA	NA	NA
TR10088|c0_g1_i1	NA	419	1.63E+00	-2.57E+00	1.94E+00	1.64E-01	5.12E-01	NA	NA	NA	NA	NA	NA	NA	NA	NA	NA	NA	NA	NA	NA
TR10089|c0_g1_i1	NA	234	1.16E-01	-2.79E+00	4.64E-03	9.46E-01	1.00E+00	NA	NA	NA	NA	NA	NA	NA	NA	NA	NA	NA	NA	NA	NA
TR1009|c0_g1_i1	m.890	1146	1.52E-01	5.76E-01	9.15E-02	7.62E-01	1.00E+00	NA	NA	NA	NA	NA	NA	NA	NA	NA	NA	NA	NA	NA	NA
TR1009|c0_g1_i1	m.893	1146	1.52E-01	5.76E-01	9.15E-02	7.62E-01	1.00E+00	NA	NA	NA	NA	NA	NA	NA	NA	NA	NA	NA	NA	NA	NA
TR1009|c0_g2_i1	m.894	1193	-2.40E-01	3.44E+00	6.24E-01	4.30E-01	7.58E-01	ubiquitin-60s ribosomal protein l40	93	gi|223993943|ref|XP_002286655.1|predicted protein [Thalassiosira pseudonana CCMP1335] >gi|220977970|gb|EED96296.1| predicted protein, partial [Thalassiosira pseudonana CCMP1335]	XP_002286655	1.26E-06	60	52.373	80	48	_	_	_	_	_
TR10090|c0_g1_i1	NA	499	3.89E+00	-2.45E+00	8.22E+00	4.15E-03	4.86E-02	NA	NA	NA	NA	NA	NA	NA	NA	NA	NA	NA	NA	NA	NA
TR10091|c0_g1_i1	NA	303	1.54E+00	-2.88E+00	1.33E+00	2.49E-01	5.66E-01	NA	NA	NA	NA	NA	NA	NA	NA	NA	NA	NA	NA	NA	NA
TR10092|c0_g1_i1	m.9089	361	1.67E+00	-2.88E+00	1.42E+00	2.33E-01	5.66E-01	general transcription factor ii-i repeat domain-containing protein 2a-like	82	gi|940734566|ref|XP_014311651.1|PREDICTED: protein FAM114A2 isoform X1 [Myotis lucifugus]	XP_014311651	8.26E-15	72	78.9518	77	56	_	_	_	_	_
TR10092|c0_g2_i1	NA	361	-1.53E+00	-2.88E+00	1.26E+00	2.62E-01	5.66E-01	NA	NA	NA	NA	NA	NA	NA	NA	NA	NA	NA	NA	NA	NA
TR10093|c0_g1_i1	NA	339	3.00E+00	-2.66E+00	4.36E+00	3.67E-02	2.37E-01	NA	NA	NA	NA	NA	NA	NA	NA	NA	NA	NA	NA	NA	NA
TR10093|c0_g2_i1	NA	330	1.26E-01	-2.79E+00	7.13E-03	9.33E-01	1.00E+00	NA	NA	NA	NA	NA	NA	NA	NA	NA	NA	NA	NA	NA	NA
TR10094|c0_g1_i1	m.9091	239	-1.54E+00	-2.88E+00	1.26E+00	2.61E-01	5.66E-01	piggybac transposable element-derived protein 4-like	79	gi|828226020|ref|XP_012563498.1|PREDICTED: piggyBac transposable element-derived protein 4-like [Hydra vulgaris]	XP_012563498	9.39E-29	81	116.316	80	65	_	_	_	_	_
TR10095|c0_g1_i1	NA	266	-1.58E+00	-2.88E+00	1.29E+00	2.56E-01	5.66E-01	NA	NA	NA	NA	NA	NA	NA	NA	NA	NA	NA	NA	NA	NA
TR10095|c0_g2_i1	NA	266	0.00E+00	-2.97E+00	0.00E+00	1.00E+00	1.00E+00	NA	NA	NA	NA	NA	NA	NA	NA	NA	NA	NA	NA	NA	NA
TR10096|c0_g1_i1	NA	246	1.71E+00	-2.87E+00	1.45E+00	2.29E-01	5.66E-01	NA	NA	NA	NA	NA	NA	NA	NA	NA	NA	NA	NA	NA	NA
TR10097|c0_g1_i1	NA	449	-1.80E+00	-1.60E+00	4.19E+00	4.06E-02	2.50E-01	NA	NA	NA	NA	NA	NA	NA	NA	NA	NA	NA	NA	NA	NA
TR10098|c0_g1_i1	m.9093	600	2.29E-02	-1.91E+00	9.27E-04	9.76E-01	1.00E+00	NA	NA	NA	NA	NA	NA	NA	NA	NA	NA	NA	NA	NA	NA
TR10099|c0_g1_i1	NA	559	-2.28E-01	-2.32E+00	5.57E-02	8.13E-01	1.00E+00	NA	NA	NA	NA	NA	NA	NA	NA	NA	NA	NA	NA	NA	NA
TR101|c0_g1_i1	m.62	314	-6.19E-01	-2.71E+00	2.06E-01	6.50E-01	9.33E-01	NA	NA	NA	NA	NA	NA	NA	NA	NA	NA	NA	NA	NA	NA
TR101|c1_g1_i1	NA	315	1.10E+00	-2.66E+00	7.06E-01	4.01E-01	7.34E-01	NA	NA	NA	NA	NA	NA	NA	NA	NA	NA	NA	NA	NA	NA
TR1010|c0_g1_i1	NA	258	1.05E+00	-2.92E+00	7.17E-01	3.97E-01	7.31E-01	NA	NA	NA	NA	NA	NA	NA	NA	NA	NA	NA	NA	NA	NA
TR1010|c0_g2_i1	NA	307	-3.13E-01	-2.68E+00	5.10E-02	8.21E-01	1.00E+00	NA	NA	NA	NA	NA	NA	NA	NA	NA	NA	NA	NA	NA	NA
TR10100|c0_g1_i1	NA	326	3.36E+00	-2.64E+00	5.19E+00	2.27E-02	1.76E-01	NA	NA	NA	NA	NA	NA	NA	NA	NA	NA	NA	NA	NA	NA
TR10101|c0_g1_i1	NA	339	2.86E+00	-2.72E+00	3.83E+00	5.02E-02	2.81E-01	NA	NA	NA	NA	NA	NA	NA	NA	NA	NA	NA	NA	NA	NA
TR10102|c0_g1_i1	m.9094	963	8.17E+00	5.20E+00	4.70E+02	3.44E-104	9.86E-102	glutathione s-transferase	203	gi|386783717|gb|AFJ24753.1|glutathione S transferase-1 [Schmidtea mediterranea]	AFJ24753	1.27E-27	57	114.39	202	116	K00799	GST	gst	glutathione S-transferase [EC:2.5.1.18]	ko00480 Glutathione metabolism//ko00980 Metabolism of xenobiotics by cytochrome P450//ko00982 Drug metabolism - cytochrome P450//ko05204 Chemical carcinogenesis
TR10103|c0_g1_i1	NA	270	-5.30E-01	-2.71E+00	1.63E-01	6.86E-01	9.53E-01	NA	NA	NA	NA	NA	NA	NA	NA	NA	NA	NA	NA	NA	NA
TR10104|c0_g1_i1	m.9096	291	0.00E+00	-2.97E+00	0.00E+00	1.00E+00	1.00E+00	NA	NA	NA	NA	NA	NA	NA	NA	NA	NA	NA	NA	NA	NA
TR10105|c0_g1_i1	NA	412	4.40E+00	-2.31E+00	1.07E+01	1.05E-03	1.53E-02	NA	NA	NA	NA	NA	NA	NA	NA	NA	NA	NA	NA	NA	NA
TR10106|c0_g1_i1	NA	514	8.06E-01	-2.52E+00	3.76E-01	5.40E-01	8.64E-01	NA	NA	NA	NA	NA	NA	NA	NA	NA	NA	NA	NA	NA	NA
TR10107|c0_g1_i1	NA	227	1.67E+00	-2.88E+00	1.42E+00	2.33E-01	5.66E-01	NA	NA	NA	NA	NA	NA	NA	NA	NA	NA	NA	NA	NA	NA
TR10107|c1_g1_i1	NA	327	2.75E+00	-2.73E+00	3.63E+00	5.69E-02	3.00E-01	NA	NA	NA	NA	NA	NA	NA	NA	NA	NA	NA	NA	NA	NA
TR10108|c0_g1_i1	m.9099	296	4.09E-01	-2.44E+00	1.60E-01	6.89E-01	9.55E-01	NA	NA	NA	NA	NA	NA	NA	NA	NA	NA	NA	NA	NA	NA
TR10109|c0_g1_i1	NA	285	2.40E+00	-2.44E+00	3.18E+00	7.44E-02	3.49E-01	NA	NA	NA	NA	NA	NA	NA	NA	NA	NA	NA	NA	NA	NA
TR1011|c0_g1_i1	NA	491	4.18E-01	-2.44E+00	1.32E-01	7.16E-01	9.73E-01	NA	NA	NA	NA	NA	NA	NA	NA	NA	NA	NA	NA	NA	NA
TR10110|c0_g1_i1	NA	450	-2.31E+00	-2.79E+00	2.47E+00	1.16E-01	4.17E-01	NA	NA	NA	NA	NA	NA	NA	NA	NA	NA	NA	NA	NA	NA
TR10111|c0_g1_i1	NA	243	8.95E-01	-2.71E+00	4.01E-01	5.27E-01	8.52E-01	NA	NA	NA	NA	NA	NA	NA	NA	NA	NA	NA	NA	NA	NA
TR10112|c0_g1_i1	NA	661	-1.78E+00	-2.59E+00	1.71E+00	1.90E-01	5.65E-01	NA	NA	NA	NA	NA	NA	NA	NA	NA	NA	NA	NA	NA	NA
TR10112|c0_g2_i1	NA	785	8.09E-01	-1.63E+00	6.64E-01	4.15E-01	7.48E-01	NA	NA	NA	NA	NA	NA	NA	NA	NA	NA	NA	NA	NA	NA
TR10113|c0_g1_i1	NA	357	0.00E+00	-2.97E+00	0.00E+00	1.00E+00	1.00E+00	NA	NA	NA	NA	NA	NA	NA	NA	NA	NA	NA	NA	NA	NA
TR10114|c0_g1_i1	m.9101	378	1.54E+00	-2.88E+00	1.33E+00	2.49E-01	5.66E-01	NA	NA	NA	NA	NA	NA	NA	NA	NA	NA	NA	NA	NA	NA
TR10115|c0_g1_i1	NA	251	-5.75E-01	-2.72E+00	1.84E-01	6.68E-01	9.43E-01	NA	NA	NA	NA	NA	NA	NA	NA	NA	NA	NA	NA	NA	NA
TR10116|c0_g1_i1	NA	351	2.21E+00	-2.81E+00	2.46E+00	1.17E-01	4.17E-01	NA	NA	NA	NA	NA	NA	NA	NA	NA	NA	NA	NA	NA	NA
TR10117|c0_g1_i1	NA	277	2.21E+00	-2.81E+00	2.46E+00	1.17E-01	4.17E-01	NA	NA	NA	NA	NA	NA	NA	NA	NA	NA	NA	NA	NA	NA
TR10118|c0_g1_i1	NA	236	0.00E+00	-2.97E+00	0.00E+00	1.00E+00	1.00E+00	NA	NA	NA	NA	NA	NA	NA	NA	NA	NA	NA	NA	NA	NA
TR10119|c0_g1_i1	NA	343	1.31E+00	-2.59E+00	8.37E-01	3.60E-01	6.93E-01	NA	NA	NA	NA	NA	NA	NA	NA	NA	NA	NA	NA	NA	NA
TR1012|c0_g1_i1	NA	234	1.54E+00	-2.88E+00	1.33E+00	2.49E-01	5.66E-01	NA	NA	NA	NA	NA	NA	NA	NA	NA	NA	NA	NA	NA	NA
TR10120|c0_g1_i1	NA	238	1.54E+00	-2.88E+00	1.33E+00	2.49E-01	5.66E-01	NA	NA	NA	NA	NA	NA	NA	NA	NA	NA	NA	NA	NA	NA
TR10121|c0_g1_i1	m.9104	257	-2.14E-01	-1.53E+00	5.02E-02	8.23E-01	1.00E+00	NA	NA	NA	NA	NA	NA	NA	NA	NA	NA	NA	NA	NA	NA
TR10121|c0_g2_i1	NA	257	-2.05E+00	-2.82E+00	2.02E+00	1.56E-01	4.94E-01	NA	NA	NA	NA	NA	NA	NA	NA	NA	NA	NA	NA	NA	NA
TR10122|c0_g1_i1	m.9107	395	-4.30E-01	5.03E+00	3.67E+00	5.56E-02	2.99E-01	NA	NA	NA	NA	NA	NA	NA	NA	NA	NA	NA	NA	NA	NA
TR10122|c0_g1_i1	m.9106	395	-4.30E-01	5.03E+00	3.67E+00	5.56E-02	2.99E-01	serine proteinase	105	gi|260805448|ref|XP_002597599.1|hypothetical protein BRAFLDRAFT_163439 [Branchiostoma floridae] >gi|229282864|gb|EEN53611.1| hypothetical protein BRAFLDRAFT_163439, partial [Branchiostoma floridae]	XP_002597599	4.52E-18	84	82.4185	52	44	_	_	_	_	_
TR10123|c0_g1_i1	m.9108	407	6.04E-02	-2.64E+00	2.15E-03	9.63E-01	1.00E+00	NA	NA	NA	NA	NA	NA	NA	NA	NA	NA	NA	NA	NA	NA
TR10124|c0_g1_i1	NA	692	4.88E-01	-2.58E+00	1.49E-01	6.99E-01	9.62E-01	NA	NA	NA	NA	NA	NA	NA	NA	NA	NA	NA	NA	NA	NA
TR10125|c0_g1_i1	NA	646	1.79E+00	-2.57E+00	1.94E+00	1.64E-01	5.12E-01	NA	NA	NA	NA	NA	NA	NA	NA	NA	NA	NA	NA	NA	NA
TR10126|c0_g1_i1	NA	380	6.66E-01	-2.73E+00	2.52E-01	6.15E-01	9.10E-01	NA	NA	NA	NA	NA	NA	NA	NA	NA	NA	NA	NA	NA	NA
TR10127|c0_g1_i1	NA	324	-2.02E-03	-2.80E+00	1.02E-04	9.92E-01	1.00E+00	NA	NA	NA	NA	NA	NA	NA	NA	NA	NA	NA	NA	NA	NA
TR10128|c0_g1_i1	NA	227	-5.75E-01	-2.72E+00	1.84E-01	6.68E-01	9.43E-01	NA	NA	NA	NA	NA	NA	NA	NA	NA	NA	NA	NA	NA	NA
TR10129|c0_g1_i1	m.9113	717	2.03E-01	-1.99E+00	4.15E-02	8.39E-01	1.00E+00	NA	NA	NA	NA	NA	NA	NA	NA	NA	NA	NA	NA	NA	NA
TR1013|c0_g1_i1	m.900	590	5.40E-01	-2.38E+00	2.37E-01	6.27E-01	9.19E-01	NA	NA	NA	NA	NA	NA	NA	NA	NA	NA	NA	NA	NA	NA
TR10130|c0_g1_i1	NA	350	2.21E+00	-2.81E+00	2.46E+00	1.17E-01	4.17E-01	NA	NA	NA	NA	NA	NA	NA	NA	NA	NA	NA	NA	NA	NA
TR10130|c1_g1_i1	m.9114	307	0.00E+00	-2.97E+00	0.00E+00	1.00E+00	1.00E+00	NA	NA	NA	NA	NA	NA	NA	NA	NA	NA	NA	NA	NA	NA
TR10131|c0_g1_i1	NA	2985	7.91E+00	2.51E+00	1.53E+02	3.32E-35	2.74E-33	NA	NA	NA	NA	NA	NA	NA	NA	NA	NA	NA	NA	NA	NA
TR10131|c0_g2_i1	m.9119	2990	1.05E+01	5.13E+00	7.54E+02	6.45E-166	1.60E-162	coiled-coil domain-containing protein 40	916	gi|919031281|ref|XP_013399257.1|PREDICTED: coiled-coil domain-containing protein 40-like isoform X2 [Lingula anatina]	XP_013399257	0	64	594.734	853	546	_	_	_	_	_
TR10132|c0_g1_i1	NA	378	2.90E+00	-2.72E+00	3.90E+00	4.82E-02	2.76E-01	NA	NA	NA	NA	NA	NA	NA	NA	NA	NA	NA	NA	NA	NA
TR10133|c0_g1_i1	m.9122	405	1.67E+00	-2.88E+00	1.42E+00	2.33E-01	5.66E-01	NA	NA	NA	NA	NA	NA	NA	NA	NA	NA	NA	NA	NA	NA
TR10134|c0_g1_i1	NA	407	1.71E+00	-2.87E+00	1.45E+00	2.29E-01	5.66E-01	NA	NA	NA	NA	NA	NA	NA	NA	NA	NA	NA	NA	NA	NA
TR10135|c0_g1_i1	NA	547	-6.60E-01	-2.71E+00	2.27E-01	6.34E-01	9.24E-01	NA	NA	NA	NA	NA	NA	NA	NA	NA	NA	NA	NA	NA	NA
TR10136|c0_g1_i1	NA	498	-1.83E-01	-2.37E+00	2.61E-02	8.72E-01	1.00E+00	NA	NA	NA	NA	NA	NA	NA	NA	NA	NA	NA	NA	NA	NA
TR10137|c0_g1_i1	m.9125	288	-1.58E+00	-2.88E+00	1.29E+00	2.56E-01	5.66E-01	NA	NA	NA	NA	NA	NA	NA	NA	NA	NA	NA	NA	NA	NA
TR10138|c0_g1_i1	NA	363	1.54E+00	-2.88E+00	1.33E+00	2.49E-01	5.66E-01	NA	NA	NA	NA	NA	NA	NA	NA	NA	NA	NA	NA	NA	NA
TR10139|c0_g1_i1	NA	256	3.29E+00	-2.66E+00	4.93E+00	2.63E-02	1.93E-01	NA	NA	NA	NA	NA	NA	NA	NA	NA	NA	NA	NA	NA	NA
TR10139|c0_g2_i1	NA	253	0.00E+00	-2.97E+00	0.00E+00	1.00E+00	1.00E+00	NA	NA	NA	NA	NA	NA	NA	NA	NA	NA	NA	NA	NA	NA
TR10139|c0_g3_i1	NA	286	3.62E+00	-2.50E+00	6.28E+00	1.22E-02	1.13E-01	NA	NA	NA	NA	NA	NA	NA	NA	NA	NA	NA	NA	NA	NA
TR1014|c0_g1_i1	NA	233	1.54E+00	-2.88E+00	1.33E+00	2.49E-01	5.66E-01	NA	NA	NA	NA	NA	NA	NA	NA	NA	NA	NA	NA	NA	NA
TR10140|c0_g1_i1	NA	794	4.24E-01	-2.52E+00	1.12E-01	7.38E-01	9.88E-01	NA	NA	NA	NA	NA	NA	NA	NA	NA	NA	NA	NA	NA	NA
TR10140|c0_g2_i1	NA	1011	-2.67E-01	-2.57E+00	4.71E-02	8.28E-01	1.00E+00	NA	NA	NA	NA	NA	NA	NA	NA	NA	NA	NA	NA	NA	NA
TR10141|c0_g1_i1	NA	298	1.16E-01	-2.79E+00	4.64E-03	9.46E-01	1.00E+00	NA	NA	NA	NA	NA	NA	NA	NA	NA	NA	NA	NA	NA	NA
TR10142|c0_g1_i1	NA	278	1.54E+00	-2.88E+00	1.33E+00	2.49E-01	5.66E-01	NA	NA	NA	NA	NA	NA	NA	NA	NA	NA	NA	NA	NA	NA
TR10143|c0_g1_i1	NA	631	3.30E+00	-2.10E+00	6.61E+00	1.02E-02	9.79E-02	NA	NA	NA	NA	NA	NA	NA	NA	NA	NA	NA	NA	NA	NA
TR10144|c0_g1_i1	NA	352	9.11E+00	1.18E+00	1.01E+02	7.18E-24	4.30E-22	NA	NA	NA	NA	NA	NA	NA	NA	NA	NA	NA	NA	NA	NA
TR10145|c0_g1_i1	m.9128	402	3.40E-01	-2.31E+00	6.14E-02	8.04E-01	1.00E+00	NA	NA	NA	NA	NA	NA	NA	NA	NA	NA	NA	NA	NA	NA
TR10146|c0_g1_i1	NA	251	0.00E+00	-2.97E+00	0.00E+00	1.00E+00	1.00E+00	NA	NA	NA	NA	NA	NA	NA	NA	NA	NA	NA	NA	NA	NA
TR10147|c0_g1_i1	m.9129	375	-5.93E-01	2.84E+00	4.23E+00	3.97E-02	2.48E-01	NA	NA	NA	NA	NA	NA	NA	NA	NA	NA	NA	NA	NA	NA
TR10148|c0_g1_i1	NA	342	1.21E+00	-2.65E+00	8.28E-01	3.63E-01	6.95E-01	NA	NA	NA	NA	NA	NA	NA	NA	NA	NA	NA	NA	NA	NA
TR10149|c0_g1_i1	NA	317	7.44E-01	-2.72E+00	2.99E-01	5.85E-01	8.94E-01	NA	NA	NA	NA	NA	NA	NA	NA	NA	NA	NA	NA	NA	NA
TR1015|c0_g1_i1	NA	907	1.06E+00	-2.12E+00	9.26E-01	3.36E-01	6.65E-01	NA	NA	NA	NA	NA	NA	NA	NA	NA	NA	NA	NA	NA	NA
TR10150|c0_g1_i1	NA	476	2.89E+00	-2.72E+00	3.88E+00	4.88E-02	2.77E-01	NA	NA	NA	NA	NA	NA	NA	NA	NA	NA	NA	NA	NA	NA
TR10151|c0_g1_i1	NA	281	-1.60E+00	-2.87E+00	1.30E+00	2.54E-01	5.66E-01	NA	NA	NA	NA	NA	NA	NA	NA	NA	NA	NA	NA	NA	NA
TR10152|c0_g1_i1	NA	486	2.94E+00	-2.71E+00	3.98E+00	4.62E-02	2.71E-01	NA	NA	NA	NA	NA	NA	NA	NA	NA	NA	NA	NA	NA	NA
TR10153|c0_g1_i1	NA	364	4.94E-01	-2.56E+00	1.45E-01	7.03E-01	9.64E-01	NA	NA	NA	NA	NA	NA	NA	NA	NA	NA	NA	NA	NA	NA
TR10153|c0_g2_i1	NA	360	1.24E+00	-2.91E+00	9.13E-01	3.39E-01	6.69E-01	NA	NA	NA	NA	NA	NA	NA	NA	NA	NA	NA	NA	NA	NA
TR10154|c0_g1_i1	NA	253	2.46E+00	-2.79E+00	2.76E+00	9.68E-02	4.03E-01	NA	NA	NA	NA	NA	NA	NA	NA	NA	NA	NA	NA	NA	NA
TR10154|c0_g2_i1	NA	253	-1.33E+00	-2.87E+00	8.42E-01	3.59E-01	6.92E-01	NA	NA	NA	NA	NA	NA	NA	NA	NA	NA	NA	NA	NA	NA
TR10155|c0_g1_i1	NA	450	4.61E+00	-2.17E+00	1.26E+01	3.96E-04	6.41E-03	NA	NA	NA	NA	NA	NA	NA	NA	NA	NA	NA	NA	NA	NA
TR10156|c0_g1_i1	NA	268	-6.60E-01	-2.71E+00	2.27E-01	6.34E-01	9.24E-01	NA	NA	NA	NA	NA	NA	NA	NA	NA	NA	NA	NA	NA	NA
TR10157|c0_g1_i1	m.9130	873	2.31E-01	1.21E+00	3.43E-01	5.58E-01	8.78E-01	NA	NA	NA	NA	NA	NA	NA	NA	NA	NA	NA	NA	NA	NA
TR10158|c0_g1_i1	NA	290	3.18E+00	-2.65E+00	4.78E+00	2.87E-02	2.03E-01	NA	NA	NA	NA	NA	NA	NA	NA	NA	NA	NA	NA	NA	NA
TR10159|c0_g1_i1	NA	860	6.85E-02	-2.12E+00	6.17E-03	9.37E-01	1.00E+00	NA	NA	NA	NA	NA	NA	NA	NA	NA	NA	NA	NA	NA	NA
TR1016|c0_g1_i1	NA	339	5.24E-01	-2.40E+00	2.05E-01	6.51E-01	9.33E-01	NA	NA	NA	NA	NA	NA	NA	NA	NA	NA	NA	NA	NA	NA
TR10160|c0_g1_i1	m.9131	1760	8.95E-01	3.48E+00	1.22E+01	4.85E-04	7.70E-03	nucleolin	560	gi|358334403|dbj|GAA52852.1|nucleolin [Clonorchis sinensis]	GAA52852	2.16E-11	47	76.2554	198	95	_	_	_	_	_
TR10161|c0_g1_i1	NA	275	0.00E+00	-2.97E+00	0.00E+00	1.00E+00	1.00E+00	NA	NA	NA	NA	NA	NA	NA	NA	NA	NA	NA	NA	NA	NA
TR10161|c0_g2_i1	NA	274	1.36E-01	-2.79E+00	6.14E-03	9.38E-01	1.00E+00	NA	NA	NA	NA	NA	NA	NA	NA	NA	NA	NA	NA	NA	NA
TR10162|c0_g1_i1	NA	562	4.05E-01	-2.32E+00	1.58E-01	6.91E-01	9.56E-01	NA	NA	NA	NA	NA	NA	NA	NA	NA	NA	NA	NA	NA	NA
TR10163|c0_g1_i1	NA	544	9.68E-01	-2.16E+00	1.17E+00	2.80E-01	5.92E-01	NA	NA	NA	NA	NA	NA	NA	NA	NA	NA	NA	NA	NA	NA
TR10164|c0_g1_i1	NA	344	-1.37E+00	-2.05E+00	1.37E+00	2.42E-01	5.66E-01	NA	NA	NA	NA	NA	NA	NA	NA	NA	NA	NA	NA	NA	NA
TR10165|c0_g1_i1	NA	329	2.36E+00	-2.80E+00	2.65E+00	1.04E-01	4.11E-01	NA	NA	NA	NA	NA	NA	NA	NA	NA	NA	NA	NA	NA	NA
TR10166|c0_g1_i1	NA	395	-9.13E-01	-2.92E+00	5.82E-01	4.46E-01	7.75E-01	NA	NA	NA	NA	NA	NA	NA	NA	NA	NA	NA	NA	NA	NA
TR10166|c0_g2_i1	NA	397	-2.56E+00	-2.75E+00	3.01E+00	8.28E-02	3.77E-01	NA	NA	NA	NA	NA	NA	NA	NA	NA	NA	NA	NA	NA	NA
TR10167|c0_g1_i1	NA	308	1.54E+00	-2.88E+00	1.33E+00	2.49E-01	5.66E-01	NA	NA	NA	NA	NA	NA	NA	NA	NA	NA	NA	NA	NA	NA
TR10168|c0_g1_i1	NA	282	-5.80E-01	-2.50E+00	2.14E-01	6.44E-01	9.29E-01	NA	NA	NA	NA	NA	NA	NA	NA	NA	NA	NA	NA	NA	NA
TR10168|c0_g2_i1	NA	281	-2.07E+00	-2.50E+00	1.94E+00	1.63E-01	5.11E-01	NA	NA	NA	NA	NA	NA	NA	NA	NA	NA	NA	NA	NA	NA
TR10169|c0_g1_i1	m.9140	705	5.00E-01	2.71E+00	2.87E+00	9.03E-02	3.96E-01	PREDICTED: uncharacterized protein C9orf85 homolog	185	gi|919009696|ref|XP_013389338.1|PREDICTED: uncharacterized protein C9orf85 homolog [Lingula anatina]	XP_013389338	2.22E-45	61	159.458	184	113	_	_	_	_	_
TR1017|c0_g1_i1	NA	360	-1.53E+00	-2.88E+00	1.26E+00	2.62E-01	5.66E-01	NA	NA	NA	NA	NA	NA	NA	NA	NA	NA	NA	NA	NA	NA
TR10170|c0_g1_i1	NA	245	1.37E+00	-2.76E+00	9.03E-01	3.42E-01	6.72E-01	NA	NA	NA	NA	NA	NA	NA	NA	NA	NA	NA	NA	NA	NA
TR10170|c0_g2_i1	NA	245	5.84E-01	-2.84E+00	1.70E-01	6.80E-01	9.50E-01	NA	NA	NA	NA	NA	NA	NA	NA	NA	NA	NA	NA	NA	NA
TR10171|c0_g1_i1	NA	393	1.71E+00	-2.87E+00	1.45E+00	2.29E-01	5.66E-01	NA	NA	NA	NA	NA	NA	NA	NA	NA	NA	NA	NA	NA	NA
TR10172|c0_g1_i1	m.9142	1226	2.04E+00	-5.80E-01	6.29E+00	1.22E-02	1.12E-01	NA	NA	NA	NA	NA	NA	NA	NA	NA	NA	NA	NA	NA	NA
TR10172|c0_g2_i1	m.9144	1183	3.93E-01	3.08E+00	2.06E+00	1.51E-01	4.84E-01	cytochrome b5	116	gi|938068616|gb|KPP67937.1|cytochrome b5 type B-like [Scleropages formosus]	KPP67937	5.19E-27	80	107.842	73	59	_	_	_	_	_
TR10173|c0_g1_i1	NA	363	7.61E-01	-2.51E+00	3.17E-01	5.73E-01	8.87E-01	NA	NA	NA	NA	NA	NA	NA	NA	NA	NA	NA	NA	NA	NA
TR10174|c0_g1_i1	m.9145	1764	4.40E-01	4.85E+00	5.66E+00	1.73E-02	1.47E-01	desumoylating isopeptidase 2-like	282	gi|919034451|ref|XP_013400823.1|PREDICTED: desumoylating isopeptidase 2-like [Lingula anatina] >gi|919039640|ref|XP_013403301.1| PREDICTED: desumoylating isopeptidase 2-like [Lingula anatina]	XP_013400823	6.20E-73	86	233.417	150	129	_	_	_	_	_
TR10175|c0_g1_i1	NA	284	-2.72E+00	-2.72E+00	3.40E+00	6.51E-02	3.19E-01	NA	NA	NA	NA	NA	NA	NA	NA	NA	NA	NA	NA	NA	NA
TR10175|c0_g2_i1	NA	318	0.00E+00	-2.97E+00	0.00E+00	1.00E+00	1.00E+00	NA	NA	NA	NA	NA	NA	NA	NA	NA	NA	NA	NA	NA	NA
TR10176|c0_g1_i1	NA	462	1.06E+00	-2.92E+00	7.21E-01	3.96E-01	7.30E-01	NA	NA	NA	NA	NA	NA	NA	NA	NA	NA	NA	NA	NA	NA
TR10176|c0_g2_i1	NA	459	2.67E-01	-2.62E+00	4.60E-02	8.30E-01	1.00E+00	NA	NA	NA	NA	NA	NA	NA	NA	NA	NA	NA	NA	NA	NA
TR10177|c0_g1_i1	NA	321	2.63E+00	-2.28E+00	4.86E+00	2.74E-02	1.98E-01	NA	NA	NA	NA	NA	NA	NA	NA	NA	NA	NA	NA	NA	NA
TR10178|c0_g1_i1	NA	1187	-7.21E-01	-9.21E-01	9.97E-01	3.18E-01	6.43E-01	NA	NA	NA	NA	NA	NA	NA	NA	NA	NA	NA	NA	NA	NA
TR10179|c0_g1_i1	NA	249	-2.31E+00	-2.79E+00	2.47E+00	1.16E-01	4.17E-01	NA	NA	NA	NA	NA	NA	NA	NA	NA	NA	NA	NA	NA	NA
TR1018|c0_g1_i1	NA	372	-2.83E+00	-2.71E+00	3.60E+00	5.79E-02	3.03E-01	NA	NA	NA	NA	NA	NA	NA	NA	NA	NA	NA	NA	NA	NA
TR1018|c0_g2_i1	NA	253	0.00E+00	-2.97E+00	0.00E+00	1.00E+00	1.00E+00	NA	NA	NA	NA	NA	NA	NA	NA	NA	NA	NA	NA	NA	NA
TR10180|c0_g1_i1	m.9150	286	1.46E+00	-2.75E+00	1.00E+00	3.17E-01	6.41E-01	NA	NA	NA	NA	NA	NA	NA	NA	NA	NA	NA	NA	NA	NA
TR10180|c0_g2_i1	m.9151	454	1.64E+00	-2.69E+00	1.43E+00	2.31E-01	5.66E-01	NA	NA	NA	NA	NA	NA	NA	NA	NA	NA	NA	NA	NA	NA
TR10181|c0_g1_i1	NA	376	4.97E-01	-2.58E+00	1.81E-01	6.71E-01	9.44E-01	NA	NA	NA	NA	NA	NA	NA	NA	NA	NA	NA	NA	NA	NA
TR10182|c0_g1_i1	NA	297	1.72E+00	-2.56E+00	1.81E+00	1.78E-01	5.40E-01	NA	NA	NA	NA	NA	NA	NA	NA	NA	NA	NA	NA	NA	NA
TR10183|c0_g1_i1	NA	665	2.46E+00	-2.37E+00	2.41E+00	1.21E-01	4.18E-01	NA	NA	NA	NA	NA	NA	NA	NA	NA	NA	NA	NA	NA	NA
TR10184|c0_g1_i1	NA	230	1.47E+00	-2.89E+00	1.17E+00	2.79E-01	5.90E-01	NA	NA	NA	NA	NA	NA	NA	NA	NA	NA	NA	NA	NA	NA
TR10184|c0_g2_i1	NA	230	2.88E+00	-2.73E+00	3.77E+00	5.23E-02	2.89E-01	NA	NA	NA	NA	NA	NA	NA	NA	NA	NA	NA	NA	NA	NA
TR10185|c0_g1_i1	m.9154	759	-5.29E-01	2.87E+00	3.66E+00	5.58E-02	2.99E-01	leucine-rich repeat-containing protein c10orf11 homolog	174	gi|291234117|ref|XP_002736993.1|PREDICTED: leucine-rich repeat-containing protein C10orf11 homolog [Saccoglossus kowalevskii]	XP_002736993	4.71E-31	60	122.094	160	97	_	_	_	_	_
TR10186|c0_g1_i1	NA	623	-8.70E-01	-1.96E+00	4.56E-01	4.99E-01	8.29E-01	NA	NA	NA	NA	NA	NA	NA	NA	NA	NA	NA	NA	NA	NA
TR10186|c0_g2_i1	NA	622	-3.27E+00	-2.23E+00	5.71E+00	1.69E-02	1.44E-01	NA	NA	NA	NA	NA	NA	NA	NA	NA	NA	NA	NA	NA	NA
TR10187|c0_g1_i1	NA	539	1.06E-01	-1.89E+00	1.23E-02	9.12E-01	1.00E+00	NA	NA	NA	NA	NA	NA	NA	NA	NA	NA	NA	NA	NA	NA
TR10188|c0_g1_i1	NA	273	-1.25E+00	-2.65E+00	8.36E-01	3.61E-01	6.93E-01	NA	NA	NA	NA	NA	NA	NA	NA	NA	NA	NA	NA	NA	NA
TR10189|c0_g1_i1	NA	465	2.34E+00	-1.88E+00	5.39E+00	2.02E-02	1.63E-01	NA	NA	NA	NA	NA	NA	NA	NA	NA	NA	NA	NA	NA	NA
TR1019|c0_g1_i1	NA	796	-3.42E-01	-1.28E+00	1.94E-01	6.59E-01	9.39E-01	NA	NA	NA	NA	NA	NA	NA	NA	NA	NA	NA	NA	NA	NA
TR10190|c0_g1_i1	NA	382	9.17E-01	-2.51E+00	4.87E-01	4.85E-01	8.17E-01	NA	NA	NA	NA	NA	NA	NA	NA	NA	NA	NA	NA	NA	NA
TR10191|c0_g1_i1	NA	236	-1.54E+00	-2.88E+00	1.26E+00	2.61E-01	5.66E-01	NA	NA	NA	NA	NA	NA	NA	NA	NA	NA	NA	NA	NA	NA
TR10191|c0_g2_i1	NA	267	2.45E+00	-2.79E+00	2.78E+00	9.52E-02	3.99E-01	NA	NA	NA	NA	NA	NA	NA	NA	NA	NA	NA	NA	NA	NA
TR10192|c0_g1_i1	NA	258	-5.13E-01	-1.16E-01	5.99E-01	4.39E-01	7.68E-01	NA	NA	NA	NA	NA	NA	NA	NA	NA	NA	NA	NA	NA	NA
TR10192|c0_g2_i1	NA	258	-3.21E+00	-2.12E+00	5.08E+00	2.42E-02	1.83E-01	NA	NA	NA	NA	NA	NA	NA	NA	NA	NA	NA	NA	NA	NA
TR10193|c0_g1_i1	NA	315	-1.60E+00	-2.87E+00	1.30E+00	2.54E-01	5.66E-01	NA	NA	NA	NA	NA	NA	NA	NA	NA	NA	NA	NA	NA	NA
TR10194|c0_g1_i1	m.9158	421	-8.03E-01	1.59E+00	4.31E+00	3.79E-02	2.42E-01	coronin 1c	118	gi|576696259|gb|EUB59815.1|Coronin-1B [Echinococcus granulosus]	EUB59815	3.13E-05	64	51.9878	65	42	_	_	_	_	_
TR10195|c0_g1_i1	NA	412	-1.32E+00	-2.64E+00	9.12E-01	3.40E-01	6.69E-01	NA	NA	NA	NA	NA	NA	NA	NA	NA	NA	NA	NA	NA	NA
TR10196|c1_g1_i1	m.9159	316	2.98E+00	-2.71E+00	4.06E+00	4.39E-02	2.62E-01	NA	NA	NA	NA	NA	NA	NA	NA	NA	NA	NA	NA	NA	NA
TR10197|c0_g1_i1	NA	761	4.76E-01	-1.85E+00	3.40E-01	5.60E-01	8.79E-01	NA	NA	NA	NA	NA	NA	NA	NA	NA	NA	NA	NA	NA	NA
TR10198|c0_g1_i1	NA	247	0.00E+00	-2.97E+00	0.00E+00	1.00E+00	1.00E+00	NA	NA	NA	NA	NA	NA	NA	NA	NA	NA	NA	NA	NA	NA
TR10199|c0_g1_i1	m.9162	647	-1.14E-01	2.76E+00	1.30E-01	7.18E-01	9.75E-01	superoxide dismutase	192	gi|338819162|gb|AEJ09653.1|superoxide dismutase [Perinereis nuntia]	AEJ09653	2.57E-38	67	140.584	131	89	K04565	SOD1		superoxide dismutase, Cu-Zn family [EC:1.15.1.1]	ko04146 Peroxisome//ko04213 Longevity regulating pathway - multiple species//ko05014 Amyotrophic lateral sclerosis (ALS)//ko05016 Huntington's disease//ko05020 Prion diseases
TR102|c0_g1_i1	NA	375	5.00E-01	-2.24E+00	2.09E-01	6.47E-01	9.31E-01	NA	NA	NA	NA	NA	NA	NA	NA	NA	NA	NA	NA	NA	NA
TR102|c0_g2_i1	NA	349	1.11E-01	4.29E-03	3.69E-02	8.48E-01	1.00E+00	NA	NA	NA	NA	NA	NA	NA	NA	NA	NA	NA	NA	NA	NA
TR1020|c0_g1_i1	m.907	377	8.53E-01	-1.08E+00	8.32E-01	3.62E-01	6.94E-01	NA	NA	NA	NA	NA	NA	NA	NA	NA	NA	NA	NA	NA	NA
TR1020|c0_g2_i1	NA	368	3.34E+00	-2.64E+00	5.14E+00	2.33E-02	1.79E-01	NA	NA	NA	NA	NA	NA	NA	NA	NA	NA	NA	NA	NA	NA
TR10200|c0_g1_i1	NA	318	1.66E+00	-2.69E+00	1.46E+00	2.26E-01	5.66E-01	NA	NA	NA	NA	NA	NA	NA	NA	NA	NA	NA	NA	NA	NA
TR10200|c0_g2_i1	NA	307	1.99E+00	-2.67E+00	1.93E+00	1.64E-01	5.12E-01	NA	NA	NA	NA	NA	NA	NA	NA	NA	NA	NA	NA	NA	NA
TR10201|c0_g1_i1	m.9166	976	-5.26E-01	3.38E+00	3.49E+00	6.16E-02	3.14E-01	serine protease htra1	123	gi|831221369|ref|XP_003787145.2|PREDICTED: serine protease HTRA1 [Otolemur garnettii]	XP_003787145	8.78E-06	53	53.9138	62	33	_	_	_	_	_
TR10201|c0_g2_i1	NA	976	-4.53E-01	4.70E+00	5.38E+00	2.03E-02	1.64E-01	NA	NA	NA	NA	NA	NA	NA	NA	NA	NA	NA	NA	NA	NA
TR10202|c0_g1_i1	NA	300	9.22E+00	1.29E+00	7.47E+01	5.48E-18	2.71E-16	NA	NA	NA	NA	NA	NA	NA	NA	NA	NA	NA	NA	NA	NA
TR10202|c0_g2_i1	m.9172	739	1.28E+01	7.14E+00	7.03E+02	7.23E-155	9.37E-152	migration and invasion enhancer 1	51	gi|657554910|ref|XP_008281940.1|PREDICTED: LOW QUALITY PROTEIN: migration and invasion enhancer 1 [Stegastes partitus]	XP_008281940	3.41E-05	68	46.9802	45	31	_	_	_	_	_
TR10203|c0_g1_i1	m.9173	697	1.26E+00	-1.83E+00	1.93E+00	1.65E-01	5.13E-01	fucolectin 2	231	gi|919080007|ref|XP_013421155.1|PREDICTED: fucolectin-like [Lingula anatina]	XP_013421155	7.04E-14	45	78.1814	182	83	_	_	_	_	_
TR10204|c0_g1_i1	m.9174	284	2.36E+00	-2.80E+00	2.65E+00	1.04E-01	4.11E-01	NA	NA	NA	NA	NA	NA	NA	NA	NA	NA	NA	NA	NA	NA
TR10205|c0_g1_i1	NA	444	-1.65E+00	-2.57E+00	1.64E+00	2.00E-01	5.66E-01	NA	NA	NA	NA	NA	NA	NA	NA	NA	NA	NA	NA	NA	NA
TR10206|c0_g1_i1	NA	335	1.55E+00	-2.59E+00	1.54E+00	2.14E-01	5.66E-01	NA	NA	NA	NA	NA	NA	NA	NA	NA	NA	NA	NA	NA	NA
TR10206|c0_g2_i1	NA	335	-2.29E+00	-2.79E+00	2.44E+00	1.18E-01	4.17E-01	NA	NA	NA	NA	NA	NA	NA	NA	NA	NA	NA	NA	NA	NA
TR10207|c0_g1_i1	NA	252	2.21E+00	-2.81E+00	2.46E+00	1.17E-01	4.17E-01	NA	NA	NA	NA	NA	NA	NA	NA	NA	NA	NA	NA	NA	NA
TR10207|c0_g2_i1	NA	252	0.00E+00	-2.97E+00	0.00E+00	1.00E+00	1.00E+00	NA	NA	NA	NA	NA	NA	NA	NA	NA	NA	NA	NA	NA	NA
TR10208|c0_g1_i1	NA	293	-1.54E+00	-2.88E+00	1.26E+00	2.61E-01	5.66E-01	NA	NA	NA	NA	NA	NA	NA	NA	NA	NA	NA	NA	NA	NA
TR10208|c0_g2_i1	NA	294	-2.03E-03	-2.97E+00	9.68E-04	9.75E-01	1.00E+00	NA	NA	NA	NA	NA	NA	NA	NA	NA	NA	NA	NA	NA	NA
TR10209|c0_g1_i1	NA	586	-4.32E+00	-2.09E+00	4.96E+00	2.59E-02	1.91E-01	NA	NA	NA	NA	NA	NA	NA	NA	NA	NA	NA	NA	NA	NA
TR10209|c0_g2_i1	m.9176	589	-9.43E-01	7.78E-01	3.94E+00	4.71E-02	2.74E-01	NA	NA	NA	NA	NA	NA	NA	NA	NA	NA	NA	NA	NA	NA
TR1021|c0_g1_i1	NA	1184	-8.36E-01	-7.53E-01	1.32E+00	2.51E-01	5.66E-01	NA	NA	NA	NA	NA	NA	NA	NA	NA	NA	NA	NA	NA	NA
TR10210|c0_g1_i1	NA	417	5.12E-01	-2.58E+00	1.92E-01	6.61E-01	9.39E-01	NA	NA	NA	NA	NA	NA	NA	NA	NA	NA	NA	NA	NA	NA
TR10211|c0_g1_i1	NA	333	1.67E+00	-2.88E+00	1.42E+00	2.33E-01	5.66E-01	NA	NA	NA	NA	NA	NA	NA	NA	NA	NA	NA	NA	NA	NA
TR10212|c0_g1_i1	NA	544	5.60E+00	-1.69E+00	1.93E+01	1.09E-05	2.34E-04	NA	NA	NA	NA	NA	NA	NA	NA	NA	NA	NA	NA	NA	NA
TR10213|c0_g1_i1	NA	350	-1.54E+00	-2.88E+00	1.26E+00	2.61E-01	5.66E-01	NA	NA	NA	NA	NA	NA	NA	NA	NA	NA	NA	NA	NA	NA
TR10213|c0_g2_i1	NA	350	-1.58E+00	-2.88E+00	1.29E+00	2.56E-01	5.66E-01	NA	NA	NA	NA	NA	NA	NA	NA	NA	NA	NA	NA	NA	NA
TR10214|c0_g1_i1	m.9180	334	0.00E+00	-2.97E+00	0.00E+00	1.00E+00	1.00E+00	NA	NA	NA	NA	NA	NA	NA	NA	NA	NA	NA	NA	NA	NA
TR10215|c0_g1_i1	m.9181	765	-7.99E-01	-2.55E+00	4.02E-01	5.26E-01	8.52E-01	tigger transposable element-derived protein 6-like	105	gi|585676247|ref|XP_006818922.1|PREDICTED: tigger transposable element-derived protein 6-like [Saccoglossus kowalevskii]	XP_006818922	5.14E-25	73	106.301	103	76	_	_	_	_	_
TR10215|c0_g2_i1	NA	754	-1.94E+00	-2.84E+00	1.85E+00	1.74E-01	5.32E-01	NA	NA	NA	NA	NA	NA	NA	NA	NA	NA	NA	NA	NA	NA
TR10216|c0_g1_i1	NA	460	-2.32E+00	-2.32E+00	3.51E+00	6.09E-02	3.12E-01	NA	NA	NA	NA	NA	NA	NA	NA	NA	NA	NA	NA	NA	NA
TR10217|c0_g1_i1	NA	249	0.00E+00	-2.97E+00	0.00E+00	1.00E+00	1.00E+00	NA	NA	NA	NA	NA	NA	NA	NA	NA	NA	NA	NA	NA	NA
TR10218|c0_g1_i1	m.9185	1092	-1.27E+00	-2.40E+00	7.24E-01	3.95E-01	7.30E-01	potassium voltage gated channel subfamily c	328	gi|674573534|emb|CDS40451.1|potassium voltage gated channel subfamily C [Echinococcus multilocularis]	CDS40451	4.71E-103	67	332.798	306	207	_	_	_	_	_
TR10218|c0_g2_i1	NA	1092	-5.05E-01	-1.62E+00	3.13E-01	5.76E-01	8.89E-01	NA	NA	NA	NA	NA	NA	NA	NA	NA	NA	NA	NA	NA	NA
TR10219|c0_g1_i1	NA	301	-1.09E+00	-2.75E+00	5.84E-01	4.45E-01	7.74E-01	NA	NA	NA	NA	NA	NA	NA	NA	NA	NA	NA	NA	NA	NA
TR10219|c0_g2_i1	NA	301	2.76E-01	-2.61E+00	4.62E-02	8.30E-01	1.00E+00	NA	NA	NA	NA	NA	NA	NA	NA	NA	NA	NA	NA	NA	NA
TR1022|c0_g1_i1	m.909	696	-1.34E+00	-1.74E+00	1.72E+00	1.89E-01	5.62E-01	paired box protein pax-5 isoform x6	114	gi|360043629|emb|CCD81175.1|putative paired box protein pax-6 [Schistosoma mansoni]	CCD81175	1.97E-12	85	73.559	42	36	_	_	_	_	_
TR1022|c0_g2_i1	NA	697	-1.67E-01	-1.87E+00	2.81E-02	8.67E-01	1.00E+00	NA	NA	NA	NA	NA	NA	NA	NA	NA	NA	NA	NA	NA	NA
TR10220|c0_g1_i1	NA	231	0.00E+00	-2.97E+00	0.00E+00	1.00E+00	1.00E+00	NA	NA	NA	NA	NA	NA	NA	NA	NA	NA	NA	NA	NA	NA
TR10221|c0_g1_i1	NA	317	-1.38E+00	3.66E+00	2.40E+01	9.39E-07	2.32E-05	NA	NA	NA	NA	NA	NA	NA	NA	NA	NA	NA	NA	NA	NA
TR10221|c0_g2_i1	NA	351	-1.55E+00	3.77E+00	1.38E+01	1.98E-04	3.44E-03	NA	NA	NA	NA	NA	NA	NA	NA	NA	NA	NA	NA	NA	NA
TR10222|c0_g1_i1	NA	301	1.52E+00	-2.75E+00	1.07E+00	3.00E-01	6.20E-01	NA	NA	NA	NA	NA	NA	NA	NA	NA	NA	NA	NA	NA	NA
TR10222|c0_g2_i1	NA	300	-1.01E+00	-2.92E+00	6.79E-01	4.10E-01	7.42E-01	NA	NA	NA	NA	NA	NA	NA	NA	NA	NA	NA	NA	NA	NA
TR10223|c0_g1_i1	m.9194	292	2.86E+00	-2.72E+00	3.83E+00	5.02E-02	2.81E-01	NA	NA	NA	NA	NA	NA	NA	NA	NA	NA	NA	NA	NA	NA
TR10224|c0_g1_i1	NA	470	-1.47E+00	-2.53E+00	1.12E+00	2.89E-01	6.05E-01	NA	NA	NA	NA	NA	NA	NA	NA	NA	NA	NA	NA	NA	NA
TR10224|c0_g2_i1	NA	469	1.45E+00	-2.53E+00	1.10E+00	2.94E-01	6.11E-01	NA	NA	NA	NA	NA	NA	NA	NA	NA	NA	NA	NA	NA	NA
TR10225|c0_g1_i1	NA	546	4.89E-01	-7.04E-01	3.00E-01	5.84E-01	8.94E-01	NA	NA	NA	NA	NA	NA	NA	NA	NA	NA	NA	NA	NA	NA
TR10225|c0_g2_i1	NA	546	-1.72E+00	-1.21E+00	1.95E+00	1.62E-01	5.09E-01	NA	NA	NA	NA	NA	NA	NA	NA	NA	NA	NA	NA	NA	NA
TR10226|c0_g1_i1	m.9196	318	4.32E+00	-2.20E+00	8.34E+00	3.89E-03	4.60E-02	tubulin beta chain	106	gi|576699454|gb|EUB62981.1|Tubulin beta chain [Echinococcus granulosus]	EUB62981	1.81E-69	99	217.624	106	105	_	_	_	_	_
TR10227|c0_g1_i1	m.9197	239	-1.60E+00	-2.87E+00	1.30E+00	2.54E-01	5.66E-01	NA	NA	NA	NA	NA	NA	NA	NA	NA	NA	NA	NA	NA	NA
TR10228|c0_g1_i1	m.9198	259	-1.53E+00	-2.88E+00	1.24E+00	2.65E-01	5.70E-01	zinc finger mym-type protein 1-like	51	gi|675867208|ref|XP_009019164.1|hypothetical protein HELRODRAFT_81101, partial [Helobdella robusta] >gi|555699717|gb|ESO02950.1| hypothetical protein HELRODRAFT_81101, partial [Helobdella robusta]	XP_009019164	5.09E-15	88	72.7886	50	44	_	_	_	_	_
TR10228|c0_g2_i1	NA	259	1.53E+00	-2.88E+00	1.33E+00	2.49E-01	5.66E-01	NA	NA	NA	NA	NA	NA	NA	NA	NA	NA	NA	NA	NA	NA
TR10229|c0_g1_i1	NA	1019	-1.68E+00	-2.26E+00	2.36E+00	1.24E-01	4.23E-01	NA	NA	NA	NA	NA	NA	NA	NA	NA	NA	NA	NA	NA	NA
TR1023|c0_g1_i1	NA	402	4.59E+00	-2.21E+00	1.03E+01	1.33E-03	1.87E-02	NA	NA	NA	NA	NA	NA	NA	NA	NA	NA	NA	NA	NA	NA
TR10230|c0_g1_i1	NA	273	0.00E+00	-2.97E+00	0.00E+00	1.00E+00	1.00E+00	NA	NA	NA	NA	NA	NA	NA	NA	NA	NA	NA	NA	NA	NA
TR10231|c0_g1_i1	NA	328	2.68E+00	-2.75E+00	3.33E+00	6.80E-02	3.27E-01	NA	NA	NA	NA	NA	NA	NA	NA	NA	NA	NA	NA	NA	NA
TR10231|c0_g2_i1	NA	327	9.81E-01	-2.92E+00	6.92E-01	4.05E-01	7.37E-01	NA	NA	NA	NA	NA	NA	NA	NA	NA	NA	NA	NA	NA	NA
TR10232|c0_g1_i1	NA	340	-1.58E+00	-2.87E+00	1.32E+00	2.51E-01	5.66E-01	NA	NA	NA	NA	NA	NA	NA	NA	NA	NA	NA	NA	NA	NA
TR10232|c0_g2_i1	NA	353	-1.49E+00	-2.88E+00	1.20E+00	2.73E-01	5.82E-01	NA	NA	NA	NA	NA	NA	NA	NA	NA	NA	NA	NA	NA	NA
TR10233|c0_g1_i1	NA	588	4.16E+00	-2.38E+00	9.03E+00	2.65E-03	3.36E-02	NA	NA	NA	NA	NA	NA	NA	NA	NA	NA	NA	NA	NA	NA
TR10234|c0_g1_i1	NA	413	-6.37E-01	-2.71E+00	2.15E-01	6.43E-01	9.28E-01	NA	NA	NA	NA	NA	NA	NA	NA	NA	NA	NA	NA	NA	NA
TR10235|c0_g1_i1	NA	685	1.24E+00	-2.10E+00	1.78E+00	1.83E-01	5.49E-01	NA	NA	NA	NA	NA	NA	NA	NA	NA	NA	NA	NA	NA	NA
TR10236|c0_g1_i1	NA	317	2.86E+00	-2.72E+00	3.83E+00	5.02E-02	2.81E-01	NA	NA	NA	NA	NA	NA	NA	NA	NA	NA	NA	NA	NA	NA
TR10237|c0_g1_i1	NA	624	9.36E+00	1.41E+00	1.07E+02	4.41E-25	2.73E-23	NA	NA	NA	NA	NA	NA	NA	NA	NA	NA	NA	NA	NA	NA
TR10238|c0_g1_i1	NA	260	0.00E+00	-2.97E+00	0.00E+00	1.00E+00	1.00E+00	NA	NA	NA	NA	NA	NA	NA	NA	NA	NA	NA	NA	NA	NA
TR10239|c0_g1_i1	NA	367	-1.54E+00	-2.88E+00	1.26E+00	2.61E-01	5.66E-01	NA	NA	NA	NA	NA	NA	NA	NA	NA	NA	NA	NA	NA	NA
TR1024|c0_g1_i1	NA	237	-2.25E+00	-2.80E+00	2.39E+00	1.22E-01	4.18E-01	NA	NA	NA	NA	NA	NA	NA	NA	NA	NA	NA	NA	NA	NA
TR10240|c0_g1_i1	NA	225	-1.53E+00	-2.88E+00	1.26E+00	2.62E-01	5.66E-01	NA	NA	NA	NA	NA	NA	NA	NA	NA	NA	NA	NA	NA	NA
TR10241|c0_g1_i1	NA	282	-2.43E-01	-2.40E+00	3.35E-02	8.55E-01	1.00E+00	NA	NA	NA	NA	NA	NA	NA	NA	NA	NA	NA	NA	NA	NA
TR10242|c0_g1_i1	m.9205	620	2.04E+00	3.39E+00	4.82E+01	3.90E-12	1.48E-10	intraflagellar transport protein 25 homolog	138	gi|642107398|emb|CDQ73049.1|unnamed protein product [Oncorhynchus mykiss]	CDQ73049	5.39E-38	70	137.117	133	94	_	_	_	_	_
TR10243|c0_g1_i1	m.9208	1134	-2.13E-01	3.43E+00	7.04E-01	4.01E-01	7.34E-01	NA	NA	NA	NA	NA	NA	NA	NA	NA	NA	NA	NA	NA	NA
TR10243|c0_g1_i1	m.9207	1134	-2.13E-01	3.43E+00	7.04E-01	4.01E-01	7.34E-01	transmembrane protein 45b	292	gi|637347794|ref|XP_003226681.2|PREDICTED: transmembrane protein 45B [Anolis carolinensis]	XP_003226681	5.30E-05	48	54.299	193	93	_	_	_	_	_
TR10244|c0_g1_i1	NA	251	1.57E+00	-2.59E+00	1.50E+00	2.21E-01	5.66E-01	NA	NA	NA	NA	NA	NA	NA	NA	NA	NA	NA	NA	NA	NA
TR10245|c0_g1_i1	m.9210	754	1.13E+00	-1.61E+00	1.47E+00	2.25E-01	5.66E-01	NA	NA	NA	NA	NA	NA	NA	NA	NA	NA	NA	NA	NA	NA
TR10246|c0_g1_i1	NA	256	1.94E+00	-2.50E+00	2.57E+00	1.09E-01	4.17E-01	NA	NA	NA	NA	NA	NA	NA	NA	NA	NA	NA	NA	NA	NA
TR10247|c0_g1_i1	m.9213	386	3.93E-01	2.43E+00	1.46E+00	2.28E-01	5.66E-01	NA	NA	NA	NA	NA	NA	NA	NA	NA	NA	NA	NA	NA	NA
TR10248|c0_g1_i1	NA	558	-1.45E+00	-2.46E+00	1.23E+00	2.67E-01	5.72E-01	NA	NA	NA	NA	NA	NA	NA	NA	NA	NA	NA	NA	NA	NA
TR10248|c0_g2_i1	NA	323	9.81E-01	-2.92E+00	6.92E-01	4.05E-01	7.37E-01	NA	NA	NA	NA	NA	NA	NA	NA	NA	NA	NA	NA	NA	NA
TR10249|c0_g1_i1	NA	436	1.33E+00	-2.64E+00	9.75E-01	3.24E-01	6.50E-01	NA	NA	NA	NA	NA	NA	NA	NA	NA	NA	NA	NA	NA	NA
TR1025|c0_g1_i1	NA	271	8.69E-02	-2.79E+00	2.95E-03	9.57E-01	1.00E+00	NA	NA	NA	NA	NA	NA	NA	NA	NA	NA	NA	NA	NA	NA
TR1025|c0_g2_i1	NA	366	4.92E-01	-2.58E+00	1.80E-01	6.72E-01	9.44E-01	NA	NA	NA	NA	NA	NA	NA	NA	NA	NA	NA	NA	NA	NA
TR10250|c0_g1_i1	NA	342	0.00E+00	-2.97E+00	0.00E+00	1.00E+00	1.00E+00	NA	NA	NA	NA	NA	NA	NA	NA	NA	NA	NA	NA	NA	NA
TR10250|c0_g2_i1	m.9215	345	0.00E+00	-2.97E+00	0.00E+00	1.00E+00	1.00E+00	NA	NA	NA	NA	NA	NA	NA	NA	NA	NA	NA	NA	NA	NA
TR10251|c0_g1_i1	NA	942	-1.62E+00	-1.74E+00	2.47E+00	1.16E-01	4.17E-01	NA	NA	NA	NA	NA	NA	NA	NA	NA	NA	NA	NA	NA	NA
TR10252|c0_g1_i1	NA	352	4.32E+00	-2.37E+00	9.59E+00	1.96E-03	2.60E-02	NA	NA	NA	NA	NA	NA	NA	NA	NA	NA	NA	NA	NA	NA
TR10253|c0_g1_i1	NA	415	0.00E+00	-2.97E+00	0.00E+00	1.00E+00	1.00E+00	NA	NA	NA	NA	NA	NA	NA	NA	NA	NA	NA	NA	NA	NA
TR10254|c0_g1_i1	m.9217	229	-1.54E+00	-2.88E+00	1.26E+00	2.61E-01	5.66E-01	NA	NA	NA	NA	NA	NA	NA	NA	NA	NA	NA	NA	NA	NA
TR10255|c0_g1_i1	NA	274	-3.21E+00	-2.64E+00	4.59E+00	3.21E-02	2.19E-01	NA	NA	NA	NA	NA	NA	NA	NA	NA	NA	NA	NA	NA	NA
TR10255|c0_g2_i1	NA	284	9.94E-01	-2.65E+00	5.99E-01	4.39E-01	7.68E-01	NA	NA	NA	NA	NA	NA	NA	NA	NA	NA	NA	NA	NA	NA
TR10256|c0_g1_i1	NA	232	-2.31E+00	-2.79E+00	2.46E+00	1.17E-01	4.17E-01	NA	NA	NA	NA	NA	NA	NA	NA	NA	NA	NA	NA	NA	NA
TR10256|c0_g2_i1	NA	231	1.54E+00	-2.88E+00	1.33E+00	2.49E-01	5.66E-01	NA	NA	NA	NA	NA	NA	NA	NA	NA	NA	NA	NA	NA	NA
TR10257|c0_g1_i1	NA	314	0.00E+00	-2.97E+00	0.00E+00	1.00E+00	1.00E+00	NA	NA	NA	NA	NA	NA	NA	NA	NA	NA	NA	NA	NA	NA
TR10258|c0_g1_i1	m.9218	3719	-1.81E-01	5.05E+00	4.74E-01	4.91E-01	8.21E-01	basement membrane-specific heparan sulfate proteoglycan core protein	1156	gi|844839388|ref|XP_012792888.1|Basement membrane-specific heparan sulfate proteoglycan core protein, partial [Schistosoma haematobium] >gi|685956967|gb|KGB33126.1| Basement membrane-specific heparan sulfate proteoglycan core protein, partial [Schistosoma haematobium]	XP_012792888	8.03E-169	50	555.444	1042	530	_	_	_	_	_
TR10258|c0_g1_i2	NA	3720	4.02E-01	3.01E+00	7.98E-01	3.72E-01	7.05E-01	NA	NA	NA	NA	NA	NA	NA	NA	NA	NA	NA	NA	NA	NA
TR10259|c0_g1_i1	NA	381	1.68E+00	-2.71E+00	1.39E+00	2.39E-01	5.66E-01	NA	NA	NA	NA	NA	NA	NA	NA	NA	NA	NA	NA	NA	NA
TR10259|c0_g2_i1	NA	381	1.08E+00	-2.79E+00	5.36E-01	4.64E-01	7.95E-01	NA	NA	NA	NA	NA	NA	NA	NA	NA	NA	NA	NA	NA	NA
TR1026|c0_g1_i1	m.914	1225	-4.72E-01	4.30E+00	5.11E+00	2.38E-02	1.81E-01	neuronal membrane glycoprotein m6-a-like isoform x3	256	gi|360043351|emb|CCD78764.1|myelin proteolipid-related [Schistosoma mansoni]	CCD78764	9.35E-35	43	138.272	321	139	_	_	_	_	_
TR10260|c0_g1_i1	NA	307	2.52E+00	-2.79E+00	2.88E+00	8.99E-02	3.95E-01	NA	NA	NA	NA	NA	NA	NA	NA	NA	NA	NA	NA	NA	NA
TR10261|c0_g1_i1	NA	366	1.67E+00	-2.88E+00	1.42E+00	2.33E-01	5.66E-01	NA	NA	NA	NA	NA	NA	NA	NA	NA	NA	NA	NA	NA	NA
TR10261|c0_g2_i1	NA	366	3.03E-06	-2.97E+00	1.20E-06	9.99E-01	1.00E+00	NA	NA	NA	NA	NA	NA	NA	NA	NA	NA	NA	NA	NA	NA
TR10262|c0_g1_i1	NA	450	1.86E+00	-2.27E+00	2.72E+00	9.89E-02	4.10E-01	NA	NA	NA	NA	NA	NA	NA	NA	NA	NA	NA	NA	NA	NA
TR10263|c0_g1_i1	NA	309	1.98E-01	-2.79E+00	1.50E-02	9.02E-01	1.00E+00	NA	NA	NA	NA	NA	NA	NA	NA	NA	NA	NA	NA	NA	NA
TR10263|c0_g2_i1	NA	272	-1.67E+00	-2.87E+00	1.40E+00	2.37E-01	5.66E-01	NA	NA	NA	NA	NA	NA	NA	NA	NA	NA	NA	NA	NA	NA
TR10264|c0_g1_i1	NA	1070	-3.56E-01	-1.85E+00	1.13E-01	7.36E-01	9.87E-01	NA	NA	NA	NA	NA	NA	NA	NA	NA	NA	NA	NA	NA	NA
TR10265|c0_g1_i1	NA	318	6.89E+00	5.73E-01	6.68E+01	2.94E-16	1.35E-14	NA	NA	NA	NA	NA	NA	NA	NA	NA	NA	NA	NA	NA	NA
TR10266|c0_g1_i1	NA	264	0.00E+00	-2.97E+00	0.00E+00	1.00E+00	1.00E+00	NA	NA	NA	NA	NA	NA	NA	NA	NA	NA	NA	NA	NA	NA
TR10267|c0_g1_i1	m.9228	1625	-1.92E-01	6.40E-01	1.22E-01	7.27E-01	9.81E-01	NA	NA	NA	NA	NA	NA	NA	NA	NA	NA	NA	NA	NA	NA
TR10267|c0_g2_i1	NA	1000	3.15E-01	2.62E-01	1.44E-01	7.04E-01	9.65E-01	NA	NA	NA	NA	NA	NA	NA	NA	NA	NA	NA	NA	NA	NA
TR10268|c0_g1_i1	NA	264	1.54E+00	-2.88E+00	1.33E+00	2.49E-01	5.66E-01	NA	NA	NA	NA	NA	NA	NA	NA	NA	NA	NA	NA	NA	NA
TR10269|c0_g1_i1	NA	310	3.93E+00	-2.43E+00	7.17E+00	7.43E-03	7.74E-02	NA	NA	NA	NA	NA	NA	NA	NA	NA	NA	NA	NA	NA	NA
TR10269|c0_g2_i1	NA	311	1.06E+00	-2.92E+00	7.20E-01	3.96E-01	7.30E-01	NA	NA	NA	NA	NA	NA	NA	NA	NA	NA	NA	NA	NA	NA
TR1027|c0_g1_i1	m.917	595	-1.32E+00	-2.12E+00	1.49E+00	2.22E-01	5.66E-01	protein cbg25579	198	gi|675374779|gb|KFM67681.1|hypothetical protein X975_16856, partial [Stegodyphus mimosarum]	KFM67681	1.51E-31	62	129.413	183	114	_	_	_	_	_
TR10270|c0_g1_i1	NA	423	-3.08E-01	-2.23E+00	9.39E-02	7.59E-01	1.00E+00	NA	NA	NA	NA	NA	NA	NA	NA	NA	NA	NA	NA	NA	NA
TR10271|c0_g1_i1	NA	324	2.33E-01	-2.50E+00	2.23E-02	8.81E-01	1.00E+00	NA	NA	NA	NA	NA	NA	NA	NA	NA	NA	NA	NA	NA	NA
TR10272|c0_g1_i1	m.9238	637	-1.09E+00	1.59E+00	4.22E+00	3.99E-02	2.49E-01	NA	NA	NA	NA	NA	NA	NA	NA	NA	NA	NA	NA	NA	NA
TR10272|c0_g2_i1	NA	637	-1.61E+00	2.46E+00	1.02E+01	1.42E-03	1.98E-02	NA	NA	NA	NA	NA	NA	NA	NA	NA	NA	NA	NA	NA	NA
TR10273|c1_g1_i1	m.9240	329	-1.54E+00	-2.88E+00	1.26E+00	2.61E-01	5.66E-01	NA	NA	NA	NA	NA	NA	NA	NA	NA	NA	NA	NA	NA	NA
TR10274|c0_g1_i1	NA	302	0.00E+00	-2.97E+00	0.00E+00	1.00E+00	1.00E+00	NA	NA	NA	NA	NA	NA	NA	NA	NA	NA	NA	NA	NA	NA
TR10275|c0_g1_i1	NA	809	-1.29E+00	3.18E+00	1.70E+01	3.65E-05	7.26E-04	NA	NA	NA	NA	NA	NA	NA	NA	NA	NA	NA	NA	NA	NA
TR10276|c0_g1_i1	NA	352	6.22E-01	-2.09E+00	3.31E-01	5.65E-01	8.82E-01	NA	NA	NA	NA	NA	NA	NA	NA	NA	NA	NA	NA	NA	NA
TR10277|c0_g1_i1	NA	297	1.54E+00	-2.88E+00	1.33E+00	2.49E-01	5.66E-01	NA	NA	NA	NA	NA	NA	NA	NA	NA	NA	NA	NA	NA	NA
TR10278|c0_g1_i1	NA	437	-1.72E+00	-2.50E+00	2.03E+00	1.54E-01	4.91E-01	NA	NA	NA	NA	NA	NA	NA	NA	NA	NA	NA	NA	NA	NA
TR10279|c0_g1_i1	NA	598	-1.69E-03	-1.53E+00	4.60E-06	9.98E-01	1.00E+00	NA	NA	NA	NA	NA	NA	NA	NA	NA	NA	NA	NA	NA	NA
TR1028|c0_g1_i1	m.919	1498	-9.93E-01	-1.17E-01	2.93E+00	8.72E-02	3.91E-01	fmrfamide receptor-like	437	gi|674591995|emb|CDS29170.1|Orphan Rhodopsin-like G protein-coupled receptor [Hymenolepis microstoma]	CDS29170	4.35E-80	58	265.003	370	215	_	_	_	_	_
TR10280|c0_g1_i1	NA	493	-2.71E+00	-2.72E+00	3.39E+00	6.56E-02	3.19E-01	NA	NA	NA	NA	NA	NA	NA	NA	NA	NA	NA	NA	NA	NA
TR10280|c0_g2_i1	NA	437	-8.94E-03	-2.97E+00	4.29E-03	9.48E-01	1.00E+00	NA	NA	NA	NA	NA	NA	NA	NA	NA	NA	NA	NA	NA	NA
TR10281|c0_g1_i1	NA	285	0.00E+00	-2.97E+00	0.00E+00	1.00E+00	1.00E+00	NA	NA	NA	NA	NA	NA	NA	NA	NA	NA	NA	NA	NA	NA
TR10282|c0_g1_i1	NA	367	1.03E+00	-2.50E+00	7.23E-01	3.95E-01	7.30E-01	NA	NA	NA	NA	NA	NA	NA	NA	NA	NA	NA	NA	NA	NA
TR10283|c0_g1_i1	m.9246	1391	1.97E+00	-1.26E+00	5.54E+00	1.86E-02	1.54E-01	myelin transcription factor 1-like protein isoform x2	370	gi|119621487|gb|EAX01082.1|hCG1990268, isoform CRA_c, partial [Homo sapiens]	EAX01082	1.30E-31	74	134.806	93	69	_	_	_	_	_
TR10284|c0_g1_i1	NA	227	-1.60E+00	-2.87E+00	1.30E+00	2.54E-01	5.66E-01	NA	NA	NA	NA	NA	NA	NA	NA	NA	NA	NA	NA	NA	NA
TR10284|c1_g1_i1	NA	258	-1.54E+00	-2.88E+00	1.26E+00	2.61E-01	5.66E-01	NA	NA	NA	NA	NA	NA	NA	NA	NA	NA	NA	NA	NA	NA
TR10285|c0_g1_i1	NA	259	7.90E-01	-2.72E+00	3.28E-01	5.67E-01	8.82E-01	NA	NA	NA	NA	NA	NA	NA	NA	NA	NA	NA	NA	NA	NA
TR10286|c0_g1_i1	NA	299	6.19E-01	-2.28E+00	2.62E-01	6.09E-01	9.10E-01	NA	NA	NA	NA	NA	NA	NA	NA	NA	NA	NA	NA	NA	NA
TR10287|c0_g1_i1	m.9251	233	-1.58E+00	-2.88E+00	1.29E+00	2.56E-01	5.66E-01	polyglutamine-binding protein 1-like	59	gi|677976384|ref|XP_009072355.1|PREDICTED: polyglutamine-binding protein 1-like [Acanthisitta chloris]	XP_009072355	1.61E-05	65	48.521	46	30	_	_	_	_	_
TR10288|c0_g1_i1	NA	386	0.00E+00	-2.97E+00	0.00E+00	1.00E+00	1.00E+00	NA	NA	NA	NA	NA	NA	NA	NA	NA	NA	NA	NA	NA	NA
TR10289|c0_g1_i1	NA	323	2.79E+00	-2.72E+00	3.69E+00	5.48E-02	2.98E-01	NA	NA	NA	NA	NA	NA	NA	NA	NA	NA	NA	NA	NA	NA
TR1029|c0_g1_i1	NA	273	0.00E+00	-2.97E+00	0.00E+00	1.00E+00	1.00E+00	NA	NA	NA	NA	NA	NA	NA	NA	NA	NA	NA	NA	NA	NA
TR10290|c0_g1_i1	NA	644	3.38E-01	-2.32E+00	1.04E-01	7.47E-01	9.94E-01	NA	NA	NA	NA	NA	NA	NA	NA	NA	NA	NA	NA	NA	NA
TR10291|c0_g1_i1	m.9254	225	-2.75E+00	-2.72E+00	3.47E+00	6.27E-02	3.15E-01	histone-lysine n-methyltransferase partial	57	gi|669328556|gb|KFD68746.1|hypothetical protein M514_18987 [Trichuris suis]	KFD68746	5.19E-06	62	50.0618	56	35	_	_	_	_	_
TR10292|c0_g1_i1	m.9256	232	1.54E+00	-2.88E+00	1.33E+00	2.49E-01	5.66E-01	NA	NA	NA	NA	NA	NA	NA	NA	NA	NA	NA	NA	NA	NA
TR10292|c0_g2_i1	NA	226	0.00E+00	-2.97E+00	0.00E+00	1.00E+00	1.00E+00	NA	NA	NA	NA	NA	NA	NA	NA	NA	NA	NA	NA	NA	NA
TR10293|c0_g1_i1	NA	287	-2.31E+00	-2.79E+00	2.47E+00	1.16E-01	4.17E-01	NA	NA	NA	NA	NA	NA	NA	NA	NA	NA	NA	NA	NA	NA
TR10294|c0_g1_i1	NA	327	-1.10E+00	-2.64E+00	6.75E-01	4.11E-01	7.44E-01	NA	NA	NA	NA	NA	NA	NA	NA	NA	NA	NA	NA	NA	NA
TR10295|c0_g1_i1	NA	254	1.54E+00	-2.88E+00	1.33E+00	2.49E-01	5.66E-01	NA	NA	NA	NA	NA	NA	NA	NA	NA	NA	NA	NA	NA	NA
TR10296|c0_g1_i1	NA	242	1.54E+00	-2.88E+00	1.33E+00	2.49E-01	5.66E-01	NA	NA	NA	NA	NA	NA	NA	NA	NA	NA	NA	NA	NA	NA
TR10297|c0_g1_i1	NA	341	-2.77E+00	-2.72E+00	3.50E+00	6.15E-02	3.13E-01	NA	NA	NA	NA	NA	NA	NA	NA	NA	NA	NA	NA	NA	NA
TR10298|c0_g1_i1	m.9262	3269	3.21E-01	3.76E+00	2.10E+00	1.48E-01	4.77E-01	NA	NA	NA	NA	NA	NA	NA	NA	NA	NA	NA	NA	NA	NA
TR10298|c0_g1_i1	m.9258	3269	3.21E-01	3.76E+00	2.10E+00	1.48E-01	4.77E-01	zinc ring type	518	gi|674573923|emb|CDS40846.1|Zinc finger, RING type [Echinococcus multilocularis]	CDS40846	4.51E-21	59	107.457	128	76	_	_	_	_	_
TR10298|c0_g2_i1	NA	571	7.95E+00	1.49E-02	4.06E+01	1.86E-10	6.37E-09	NA	NA	NA	NA	NA	NA	NA	NA	NA	NA	NA	NA	NA	NA
TR10299|c0_g1_i1	NA	228	0.00E+00	-2.97E+00	0.00E+00	1.00E+00	1.00E+00	NA	NA	NA	NA	NA	NA	NA	NA	NA	NA	NA	NA	NA	NA
TR10299|c0_g2_i1	NA	228	-2.72E+00	-2.72E+00	3.40E+00	6.51E-02	3.19E-01	NA	NA	NA	NA	NA	NA	NA	NA	NA	NA	NA	NA	NA	NA
TR103|c0_g1_i1	NA	290	-3.10E+00	-2.64E+00	4.39E+00	3.61E-02	2.34E-01	NA	NA	NA	NA	NA	NA	NA	NA	NA	NA	NA	NA	NA	NA
TR1030|c0_g1_i1	NA	381	-2.25E-01	-2.56E+00	2.21E-02	8.82E-01	1.00E+00	NA	NA	NA	NA	NA	NA	NA	NA	NA	NA	NA	NA	NA	NA
TR10300|c0_g1_i1	NA	291	0.00E+00	-2.97E+00	0.00E+00	1.00E+00	1.00E+00	NA	NA	NA	NA	NA	NA	NA	NA	NA	NA	NA	NA	NA	NA
TR10301|c0_g1_i1	m.9266	337	-2.70E-01	-2.37E+00	5.61E-02	8.13E-01	1.00E+00	NA	NA	NA	NA	NA	NA	NA	NA	NA	NA	NA	NA	NA	NA
TR10302|c0_g1_i1	NA	500	-1.16E+00	-2.20E+00	1.28E+00	2.58E-01	5.66E-01	NA	NA	NA	NA	NA	NA	NA	NA	NA	NA	NA	NA	NA	NA
TR10303|c0_g1_i1	NA	286	-1.53E+00	-2.88E+00	1.26E+00	2.62E-01	5.66E-01	NA	NA	NA	NA	NA	NA	NA	NA	NA	NA	NA	NA	NA	NA
TR10304|c0_g1_i1	NA	230	0.00E+00	-2.97E+00	0.00E+00	1.00E+00	1.00E+00	NA	NA	NA	NA	NA	NA	NA	NA	NA	NA	NA	NA	NA	NA
TR10305|c0_g1_i1	NA	228	0.00E+00	-2.97E+00	0.00E+00	1.00E+00	1.00E+00	NA	NA	NA	NA	NA	NA	NA	NA	NA	NA	NA	NA	NA	NA
TR10306|c0_g1_i1	NA	290	2.89E+00	-2.72E+00	3.88E+00	4.88E-02	2.77E-01	NA	NA	NA	NA	NA	NA	NA	NA	NA	NA	NA	NA	NA	NA
TR10307|c0_g1_i1	NA	403	8.12E-02	-2.65E+00	3.66E-03	9.52E-01	1.00E+00	NA	NA	NA	NA	NA	NA	NA	NA	NA	NA	NA	NA	NA	NA
TR10307|c1_g1_i1	NA	499	7.93E-01	-2.52E+00	4.74E-01	4.91E-01	8.22E-01	NA	NA	NA	NA	NA	NA	NA	NA	NA	NA	NA	NA	NA	NA
TR10308|c0_g1_i1	NA	321	4.10E+00	-2.39E+00	9.38E+00	2.19E-03	2.86E-02	NA	NA	NA	NA	NA	NA	NA	NA	NA	NA	NA	NA	NA	NA
TR10308|c0_g2_i1	NA	270	1.69E+00	-2.87E+00	1.44E+00	2.30E-01	5.66E-01	NA	NA	NA	NA	NA	NA	NA	NA	NA	NA	NA	NA	NA	NA
TR10309|c0_g1_i1	m.9272	942	-3.94E-01	5.48E+00	4.15E+00	4.17E-02	2.54E-01	hypothetical protein EgrG_000079400	243	gi|674563523|emb|CDS21872.1|hypothetical protein EgrG_000079400 [Echinococcus granulosus]	CDS21872	1.30E-51	58	180.259	218	128	_	_	_	_	_
TR1031|c0_g1_i1	NA	404	5.75E-01	-1.77E+00	3.42E-01	5.59E-01	8.79E-01	NA	NA	NA	NA	NA	NA	NA	NA	NA	NA	NA	NA	NA	NA
TR10310|c0_g1_i1	NA	238	-1.58E+00	-2.88E+00	1.29E+00	2.56E-01	5.66E-01	NA	NA	NA	NA	NA	NA	NA	NA	NA	NA	NA	NA	NA	NA
TR10311|c0_g1_i1	m.9273	230	1.67E+00	-2.88E+00	1.42E+00	2.33E-01	5.66E-01	NA	NA	NA	NA	NA	NA	NA	NA	NA	NA	NA	NA	NA	NA
TR10312|c0_g1_i1	NA	256	-3.41E-01	-2.50E+00	6.04E-02	8.06E-01	1.00E+00	NA	NA	NA	NA	NA	NA	NA	NA	NA	NA	NA	NA	NA	NA
TR10313|c0_g1_i1	NA	489	1.81E+00	-2.31E+00	2.62E+00	1.05E-01	4.11E-01	NA	NA	NA	NA	NA	NA	NA	NA	NA	NA	NA	NA	NA	NA
TR10314|c0_g1_i1	NA	312	-6.16E-01	-2.71E+00	2.04E-01	6.51E-01	9.33E-01	NA	NA	NA	NA	NA	NA	NA	NA	NA	NA	NA	NA	NA	NA
TR10315|c0_g1_i1	NA	363	2.21E+00	-2.81E+00	2.46E+00	1.17E-01	4.17E-01	NA	NA	NA	NA	NA	NA	NA	NA	NA	NA	NA	NA	NA	NA
TR10316|c0_g1_i1	NA	409	-2.88E-01	-2.45E+00	6.41E-02	8.00E-01	1.00E+00	NA	NA	NA	NA	NA	NA	NA	NA	NA	NA	NA	NA	NA	NA
TR10317|c0_g1_i1	NA	363	8.64E-02	-2.79E+00	5.28E-03	9.42E-01	1.00E+00	NA	NA	NA	NA	NA	NA	NA	NA	NA	NA	NA	NA	NA	NA
TR10317|c0_g2_i1	NA	363	3.34E+00	-2.64E+00	5.13E+00	2.35E-02	1.80E-01	NA	NA	NA	NA	NA	NA	NA	NA	NA	NA	NA	NA	NA	NA
TR10318|c0_g1_i1	NA	346	0.00E+00	-2.97E+00	0.00E+00	1.00E+00	1.00E+00	NA	NA	NA	NA	NA	NA	NA	NA	NA	NA	NA	NA	NA	NA
TR10319|c0_g1_i1	NA	310	9.29E-02	-2.38E+00	7.86E-03	9.29E-01	1.00E+00	NA	NA	NA	NA	NA	NA	NA	NA	NA	NA	NA	NA	NA	NA
TR1032|c0_g1_i1	m.923	1176	-2.83E-01	6.29E+00	2.96E+00	8.51E-02	3.84E-01	vacuolar protein sorting-associated protein 26b-like	353	gi|340716613|ref|XP_003396791.1|PREDICTED: vacuolar protein sorting-associated protein 26B-like [Bombus terrestris] >gi|350404273|ref|XP_003487056.1| PREDICTED: vacuolar protein sorting-associated protein 26B-like [Bombus impatiens]	XP_003396791	6.05E-138	76	409.838	340	259	K18466	VPS26		vacuolar protein sorting-associated protein 26	ko04144 Endocytosis
TR10320|c0_g1_i1	NA	616	2.22E+00	-2.61E+00	2.55E+00	1.10E-01	4.17E-01	NA	NA	NA	NA	NA	NA	NA	NA	NA	NA	NA	NA	NA	NA
TR10320|c0_g1_i2	m.9283	616	2.23E+00	-2.61E+00	2.59E+00	1.07E-01	4.14E-01	NA	NA	NA	NA	NA	NA	NA	NA	NA	NA	NA	NA	NA	NA
TR10321|c0_g1_i1	m.9284	538	-1.03E-01	-1.09E+00	1.85E-02	8.92E-01	1.00E+00	sterol o-acyltransferase 1-like	112	gi|919016888|ref|XP_013392828.1|PREDICTED: sterol O-acyltransferase 1-like [Lingula anatina]	XP_013392828	4.62E-07	60	54.6842	83	50	_	_	_	_	_
TR10322|c0_g1_i1	NA	271	9.80E-01	-2.51E+00	6.45E-01	4.22E-01	7.51E-01	NA	NA	NA	NA	NA	NA	NA	NA	NA	NA	NA	NA	NA	NA
TR10323|c0_g1_i1	m.9285	472	2.65E-01	-2.59E+00	5.20E-02	8.20E-01	1.00E+00	piggybac transposable element-derived protein 3-like	134	gi|482660320|gb|AGK25051.1|transposase [Chilo suppressalis]	AGK25051	1.33E-47	74	172.94	131	98	_	_	_	_	_
TR10324|c0_g1_i1	NA	336	-6.37E-01	-2.71E+00	2.15E-01	6.43E-01	9.28E-01	NA	NA	NA	NA	NA	NA	NA	NA	NA	NA	NA	NA	NA	NA
TR10325|c0_g1_i1	NA	537	2.94E-01	-2.26E+00	4.91E-02	8.25E-01	1.00E+00	NA	NA	NA	NA	NA	NA	NA	NA	NA	NA	NA	NA	NA	NA
TR10326|c0_g1_i1	m.9287	959	3.72E-01	2.53E+00	1.13E+00	2.87E-01	6.01E-01	NA	NA	NA	NA	NA	NA	NA	NA	NA	NA	NA	NA	NA	NA
TR10326|c0_g2_i1	NA	959	-1.39E-01	3.39E+00	2.05E-01	6.51E-01	9.33E-01	NA	NA	NA	NA	NA	NA	NA	NA	NA	NA	NA	NA	NA	NA
TR10327|c0_g1_i1	m.9291	1241	2.53E-01	1.84E+00	3.24E-01	5.69E-01	8.84E-01	NA	NA	NA	NA	NA	NA	NA	NA	NA	NA	NA	NA	NA	NA
TR10328|c0_g1_i1	NA	259	1.67E+00	-2.88E+00	1.42E+00	2.33E-01	5.66E-01	NA	NA	NA	NA	NA	NA	NA	NA	NA	NA	NA	NA	NA	NA
TR10329|c0_g1_i1	NA	229	1.04E+00	-2.92E+00	7.52E-01	3.86E-01	7.21E-01	NA	NA	NA	NA	NA	NA	NA	NA	NA	NA	NA	NA	NA	NA
TR10329|c0_g2_i1	NA	229	0.00E+00	-2.97E+00	0.00E+00	1.00E+00	1.00E+00	NA	NA	NA	NA	NA	NA	NA	NA	NA	NA	NA	NA	NA	NA
TR1033|c0_g1_i1	NA	650	-8.41E-01	-2.33E+00	6.29E-01	4.28E-01	7.57E-01	NA	NA	NA	NA	NA	NA	NA	NA	NA	NA	NA	NA	NA	NA
TR10330|c0_g1_i1	m.9293	459	-2.28E-01	2.24E-01	1.55E-01	6.94E-01	9.58E-01	NA	NA	NA	NA	NA	NA	NA	NA	NA	NA	NA	NA	NA	NA
TR10331|c0_g1_i1	NA	700	9.41E-02	-1.94E+00	6.21E-03	9.37E-01	1.00E+00	NA	NA	NA	NA	NA	NA	NA	NA	NA	NA	NA	NA	NA	NA
TR10332|c0_g1_i1	NA	352	-1.45E-01	-2.33E+00	1.87E-02	8.91E-01	1.00E+00	NA	NA	NA	NA	NA	NA	NA	NA	NA	NA	NA	NA	NA	NA
TR10333|c0_g1_i1	NA	265	-5.16E-02	-2.80E+00	1.97E-04	9.89E-01	1.00E+00	NA	NA	NA	NA	NA	NA	NA	NA	NA	NA	NA	NA	NA	NA
TR10334|c0_g1_i1	NA	362	-9.07E-01	-2.93E+00	5.81E-01	4.46E-01	7.75E-01	NA	NA	NA	NA	NA	NA	NA	NA	NA	NA	NA	NA	NA	NA
TR10334|c0_g2_i1	NA	360	4.60E-01	-2.84E+00	1.12E-01	7.38E-01	9.89E-01	NA	NA	NA	NA	NA	NA	NA	NA	NA	NA	NA	NA	NA	NA
TR10335|c0_g1_i1	NA	742	-1.07E+00	-1.24E+00	1.49E+00	2.22E-01	5.66E-01	NA	NA	NA	NA	NA	NA	NA	NA	NA	NA	NA	NA	NA	NA
TR10336|c0_g1_i1	m.9298	456	-1.31E-01	-2.21E+00	2.02E-02	8.87E-01	1.00E+00	general transcription factor ii-i repeat domain-containing protein 2-like	83	gi|734629645|ref|XP_010743124.1|PREDICTED: general transcription factor II-I repeat domain-containing protein 2-like [Larimichthys crocea]	XP_010743124	7.86E-14	72	75.8702	70	51	_	_	_	_	_
TR10337|c0_g1_i1	NA	284	0.00E+00	-2.97E+00	0.00E+00	1.00E+00	1.00E+00	NA	NA	NA	NA	NA	NA	NA	NA	NA	NA	NA	NA	NA	NA
TR10337|c0_g2_i1	NA	264	0.00E+00	-2.97E+00	0.00E+00	1.00E+00	1.00E+00	NA	NA	NA	NA	NA	NA	NA	NA	NA	NA	NA	NA	NA	NA
TR10338|c0_g1_i1	NA	382	-1.10E+00	-2.63E+00	6.91E-01	4.06E-01	7.38E-01	NA	NA	NA	NA	NA	NA	NA	NA	NA	NA	NA	NA	NA	NA
TR10338|c0_g2_i1	NA	382	-1.42E+00	-2.89E+00	1.10E+00	2.93E-01	6.10E-01	NA	NA	NA	NA	NA	NA	NA	NA	NA	NA	NA	NA	NA	NA
TR10339|c0_g1_i1	NA	401	6.31E+00	-1.19E+00	2.42E+01	8.80E-07	2.18E-05	NA	NA	NA	NA	NA	NA	NA	NA	NA	NA	NA	NA	NA	NA
TR1034|c0_g1_i1	NA	999	-1.71E-01	-1.63E+00	3.91E-02	8.43E-01	1.00E+00	NA	NA	NA	NA	NA	NA	NA	NA	NA	NA	NA	NA	NA	NA
TR10340|c0_g1_i1	NA	556	-2.07E-01	-2.22E+00	3.92E-02	8.43E-01	1.00E+00	NA	NA	NA	NA	NA	NA	NA	NA	NA	NA	NA	NA	NA	NA
TR10341|c0_g1_i1	NA	461	-6.13E-01	-2.45E+00	2.30E-01	6.31E-01	9.23E-01	NA	NA	NA	NA	NA	NA	NA	NA	NA	NA	NA	NA	NA	NA
TR10342|c0_g1_i1	NA	441	1.19E+00	-2.65E+00	8.02E-01	3.71E-01	7.04E-01	NA	NA	NA	NA	NA	NA	NA	NA	NA	NA	NA	NA	NA	NA
TR10343|c0_g1_i1	NA	510	1.05E-01	-2.79E+00	3.31E-03	9.54E-01	1.00E+00	NA	NA	NA	NA	NA	NA	NA	NA	NA	NA	NA	NA	NA	NA
TR10343|c0_g2_i1	m.9303	511	6.46E-01	-2.73E+00	2.44E-01	6.22E-01	9.15E-01	NA	NA	NA	NA	NA	NA	NA	NA	NA	NA	NA	NA	NA	NA
TR10344|c0_g1_i1	NA	672	2.49E+00	-2.79E+00	2.84E+00	9.21E-02	3.96E-01	NA	NA	NA	NA	NA	NA	NA	NA	NA	NA	NA	NA	NA	NA
TR10345|c0_g1_i1	m.9304	1941	6.36E-01	5.00E+00	1.46E+01	1.32E-04	2.36E-03	e3 ubiquitin-protein ligase kcmf1	557	gi|918296843|gb|KOF72735.1|hypothetical protein OCBIM_22038994mg, partial [Octopus bimaculoides]	KOF72735	4.92E-40	69	153.295	136	94	_	_	_	_	_
TR10346|c0_g1_i1	m.9306	2218	-1.32E-02	7.25E+00	5.42E-03	9.41E-01	1.00E+00	golgi phosphoprotein 3-like	284	gi|918286272|gb|KOF66719.1|hypothetical protein OCBIM_22011541mg [Octopus bimaculoides]	KOF66719	3.63E-135	83	396.741	281	234	K15620	GOLPH3	GPP34	golgi phosphoprotein 3	ko05202 Transcriptional misregulation in cancer
TR10346|c0_g1_i1	m.9307	2218	-1.32E-02	7.25E+00	5.42E-03	9.41E-01	1.00E+00	inhibitor of growth protein 5	205	gi|674572344|emb|CDS42769.1|inhibitor of growth protein 4 [Echinococcus multilocularis]	CDS42769	5.49E-70	69	224.557	203	142	_	_	_	_	_
TR10347|c0_g1_i1	m.9310	552	1.09E-01	-2.79E+00	4.15E-03	9.49E-01	1.00E+00	NA	NA	NA	NA	NA	NA	NA	NA	NA	NA	NA	NA	NA	NA
TR10348|c0_g1_i1	m.9311	1645	-1.23E+00	-1.47E+00	2.22E+00	1.36E-01	4.51E-01	potassium voltage-gated channel protein shab	521	gi|572303522|ref|XP_006617746.1|PREDICTED: potassium voltage-gated channel protein Shab-like isoform X1 [Apis dorsata]	XP_006617746	0	74	533.102	437	327	_	_	_	_	_
TR10349|c0_g1_i1	NA	251	1.54E+00	-2.88E+00	1.33E+00	2.49E-01	5.66E-01	NA	NA	NA	NA	NA	NA	NA	NA	NA	NA	NA	NA	NA	NA
TR10349|c0_g2_i1	NA	254	-1.36E+00	-1.89E+00	1.50E+00	2.21E-01	5.66E-01	NA	NA	NA	NA	NA	NA	NA	NA	NA	NA	NA	NA	NA	NA
TR1035|c0_g1_i1	m.927	738	1.05E+00	-2.33E+00	8.85E-01	3.47E-01	6.78E-01	potassium voltage-gated channel protein shaw-like	245	gi|29373795|gb|AAO45535.1|potassium channel Kv3.2 [Notoplana atomata]	AAO45535	3.99E-24	50	110.923	235	118	_	_	_	_	_
TR10350|c0_g1_i1	NA	287	0.00E+00	-2.97E+00	0.00E+00	1.00E+00	1.00E+00	NA	NA	NA	NA	NA	NA	NA	NA	NA	NA	NA	NA	NA	NA
TR10350|c0_g2_i1	NA	331	2.89E+00	-2.72E+00	3.88E+00	4.88E-02	2.77E-01	NA	NA	NA	NA	NA	NA	NA	NA	NA	NA	NA	NA	NA	NA
TR10351|c0_g1_i1	m.9316	458	-9.88E-03	-2.72E+00	1.92E-05	9.97E-01	1.00E+00	NA	NA	NA	NA	NA	NA	NA	NA	NA	NA	NA	NA	NA	NA
TR10351|c0_g2_i1	NA	458	8.40E-02	-2.88E+00	1.61E-03	9.68E-01	1.00E+00	NA	NA	NA	NA	NA	NA	NA	NA	NA	NA	NA	NA	NA	NA
TR10352|c0_g1_i1	NA	313	0.00E+00	-2.97E+00	0.00E+00	1.00E+00	1.00E+00	NA	NA	NA	NA	NA	NA	NA	NA	NA	NA	NA	NA	NA	NA
TR10353|c0_g1_i1	NA	324	2.33E+00	-2.80E+00	2.61E+00	1.06E-01	4.11E-01	NA	NA	NA	NA	NA	NA	NA	NA	NA	NA	NA	NA	NA	NA
TR10353|c1_g1_i1	NA	299	-1.53E+00	-2.88E+00	1.26E+00	2.62E-01	5.66E-01	NA	NA	NA	NA	NA	NA	NA	NA	NA	NA	NA	NA	NA	NA
TR10354|c0_g1_i1	m.9320	1358	-3.01E-01	2.05E+00	6.33E-01	4.26E-01	7.55E-01	transcription factor glial cells missing	435	gi|557755414|ref|XP_005177447.1|PREDICTED: transcription factor glial cells missing [Musca domestica]	XP_005177447	5.64E-44	64	172.555	159	102	_	_	_	_	_
TR10355|c0_g1_i1	NA	533	1.62E+00	-2.57E+00	1.42E+00	2.33E-01	5.66E-01	NA	NA	NA	NA	NA	NA	NA	NA	NA	NA	NA	NA	NA	NA
TR10356|c0_g1_i1	NA	369	1.67E+00	-2.88E+00	1.42E+00	2.33E-01	5.66E-01	NA	NA	NA	NA	NA	NA	NA	NA	NA	NA	NA	NA	NA	NA
TR10357|c0_g1_i1	NA	501	-6.33E-01	-2.71E+00	2.13E-01	6.44E-01	9.29E-01	NA	NA	NA	NA	NA	NA	NA	NA	NA	NA	NA	NA	NA	NA
TR10358|c0_g1_i1	NA	345	0.00E+00	-2.97E+00	0.00E+00	1.00E+00	1.00E+00	NA	NA	NA	NA	NA	NA	NA	NA	NA	NA	NA	NA	NA	NA
TR10359|c0_g1_i1	NA	482	1.67E+00	-2.52E+00	1.54E+00	2.15E-01	5.66E-01	NA	NA	NA	NA	NA	NA	NA	NA	NA	NA	NA	NA	NA	NA
TR1036|c0_g1_i1	NA	258	0.00E+00	-2.97E+00	0.00E+00	1.00E+00	1.00E+00	NA	NA	NA	NA	NA	NA	NA	NA	NA	NA	NA	NA	NA	NA
TR10360|c0_g1_i1	m.9323	972	-7.59E-01	1.69E+00	4.51E+00	3.36E-02	2.25E-01	hypothetical protein CAPTEDRAFT_200340	236	gi|443719197|gb|ELU09471.1|hypothetical protein CAPTEDRAFT_200340 [Capitella teleta]	ELU09471	5.24E-14	60	77.411	135	82	_	_	_	_	_
TR10361|c0_g1_i1	NA	345	1.67E+00	-2.88E+00	1.42E+00	2.33E-01	5.66E-01	NA	NA	NA	NA	NA	NA	NA	NA	NA	NA	NA	NA	NA	NA
TR10362|c0_g1_i1	NA	259	-1.58E+00	-2.88E+00	1.29E+00	2.56E-01	5.66E-01	NA	NA	NA	NA	NA	NA	NA	NA	NA	NA	NA	NA	NA	NA
TR10363|c0_g1_i1	m.9324	296	-2.64E-01	-2.96E+00	1.32E-01	7.16E-01	9.74E-01	NA	NA	NA	NA	NA	NA	NA	NA	NA	NA	NA	NA	NA	NA
TR10363|c0_g2_i1	m.9325	289	0.00E+00	-2.97E+00	0.00E+00	1.00E+00	1.00E+00	NA	NA	NA	NA	NA	NA	NA	NA	NA	NA	NA	NA	NA	NA
TR10364|c0_g1_i1	NA	411	5.73E-01	-2.57E+00	2.64E-01	6.08E-01	9.09E-01	NA	NA	NA	NA	NA	NA	NA	NA	NA	NA	NA	NA	NA	NA
TR10365|c0_g1_i1	NA	590	1.54E+00	-2.63E+00	1.25E+00	2.64E-01	5.69E-01	NA	NA	NA	NA	NA	NA	NA	NA	NA	NA	NA	NA	NA	NA
TR10366|c0_g1_i1	NA	250	2.00E+00	-2.84E+00	2.00E+00	1.58E-01	4.99E-01	NA	NA	NA	NA	NA	NA	NA	NA	NA	NA	NA	NA	NA	NA
TR10366|c0_g2_i1	NA	263	2.52E+00	-2.76E+00	3.08E+00	7.94E-02	3.66E-01	NA	NA	NA	NA	NA	NA	NA	NA	NA	NA	NA	NA	NA	NA
TR10367|c0_g1_i1	NA	658	-5.93E-01	-2.05E+00	4.01E-01	5.27E-01	8.52E-01	NA	NA	NA	NA	NA	NA	NA	NA	NA	NA	NA	NA	NA	NA
TR10368|c0_g1_i1	NA	622	-1.75E+00	-2.50E+00	2.01E+00	1.56E-01	4.96E-01	NA	NA	NA	NA	NA	NA	NA	NA	NA	NA	NA	NA	NA	NA
TR10369|c0_g1_i1	NA	496	-2.03E+00	-2.44E+00	3.01E+00	8.28E-02	3.77E-01	NA	NA	NA	NA	NA	NA	NA	NA	NA	NA	NA	NA	NA	NA
TR1037|c0_g1_i1	NA	469	1.17E+00	-2.50E+00	6.86E-01	4.07E-01	7.39E-01	NA	NA	NA	NA	NA	NA	NA	NA	NA	NA	NA	NA	NA	NA
TR1037|c1_g1_i1	NA	309	0.00E+00	-2.97E+00	0.00E+00	1.00E+00	1.00E+00	NA	NA	NA	NA	NA	NA	NA	NA	NA	NA	NA	NA	NA	NA
TR10370|c0_g1_i1	NA	472	3.68E+00	-1.88E+00	1.18E+01	5.77E-04	9.00E-03	NA	NA	NA	NA	NA	NA	NA	NA	NA	NA	NA	NA	NA	NA
TR10371|c0_g1_i1	NA	329	-3.67E-01	-2.58E+00	9.77E-02	7.55E-01	1.00E+00	NA	NA	NA	NA	NA	NA	NA	NA	NA	NA	NA	NA	NA	NA
TR10372|c0_g1_i1	m.9332	888	-1.08E-01	4.08E+00	1.50E-01	6.99E-01	9.62E-01	expressed conserved protein	207	gi|360044386|emb|CCD81934.1|hypothetical protein Smp_011830 [Schistosoma mansoni]	CCD81934	1.03E-46	59	164.851	200	118	_	_	_	_	_
TR10373|c0_g1_i1	NA	335	-7.82E-03	-2.80E+00	5.21E-05	9.94E-01	1.00E+00	NA	NA	NA	NA	NA	NA	NA	NA	NA	NA	NA	NA	NA	NA
TR10374|c0_g1_i1	NA	303	1.05E+00	-2.92E+00	7.17E-01	3.97E-01	7.31E-01	NA	NA	NA	NA	NA	NA	NA	NA	NA	NA	NA	NA	NA	NA
TR10374|c0_g2_i1	NA	264	1.05E+00	-2.92E+00	7.17E-01	3.97E-01	7.31E-01	NA	NA	NA	NA	NA	NA	NA	NA	NA	NA	NA	NA	NA	NA
TR10375|c0_g1_i1	NA	384	1.11E-01	-2.65E+00	6.23E-03	9.37E-01	1.00E+00	NA	NA	NA	NA	NA	NA	NA	NA	NA	NA	NA	NA	NA	NA
TR10376|c0_g1_i1	NA	233	-1.58E+00	-2.88E+00	1.29E+00	2.56E-01	5.66E-01	NA	NA	NA	NA	NA	NA	NA	NA	NA	NA	NA	NA	NA	NA
TR10377|c0_g1_i1	NA	268	-5.57E-01	-2.38E+00	2.72E-01	6.02E-01	9.06E-01	NA	NA	NA	NA	NA	NA	NA	NA	NA	NA	NA	NA	NA	NA
TR10378|c0_g1_i1	NA	274	0.00E+00	-2.97E+00	0.00E+00	1.00E+00	1.00E+00	NA	NA	NA	NA	NA	NA	NA	NA	NA	NA	NA	NA	NA	NA
TR10379|c0_g1_i1	NA	690	-1.19E+00	-2.66E+00	7.61E-01	3.83E-01	7.17E-01	NA	NA	NA	NA	NA	NA	NA	NA	NA	NA	NA	NA	NA	NA
TR10379|c0_g2_i1	NA	691	-1.38E+00	-2.64E+00	1.00E+00	3.17E-01	6.41E-01	NA	NA	NA	NA	NA	NA	NA	NA	NA	NA	NA	NA	NA	NA
TR10379|c0_g3_i1	NA	494	2.76E-01	-2.77E+00	3.18E-02	8.58E-01	1.00E+00	NA	NA	NA	NA	NA	NA	NA	NA	NA	NA	NA	NA	NA	NA
TR1038|c0_g1_i1	NA	345	4.28E-01	-2.44E+00	1.45E-01	7.04E-01	9.65E-01	NA	NA	NA	NA	NA	NA	NA	NA	NA	NA	NA	NA	NA	NA
TR10380|c0_g1_i1	NA	386	1.67E+00	-2.88E+00	1.42E+00	2.33E-01	5.66E-01	NA	NA	NA	NA	NA	NA	NA	NA	NA	NA	NA	NA	NA	NA
TR10381|c0_g1_i1	NA	247	2.36E+00	-2.80E+00	2.65E+00	1.04E-01	4.11E-01	NA	NA	NA	NA	NA	NA	NA	NA	NA	NA	NA	NA	NA	NA
TR10382|c0_g1_i1	NA	704	-6.10E-01	-2.15E+00	2.92E-01	5.89E-01	8.97E-01	NA	NA	NA	NA	NA	NA	NA	NA	NA	NA	NA	NA	NA	NA
TR10383|c0_g1_i1	NA	244	1.67E+00	-2.88E+00	1.42E+00	2.33E-01	5.66E-01	NA	NA	NA	NA	NA	NA	NA	NA	NA	NA	NA	NA	NA	NA
TR10384|c0_g1_i1	NA	698	2.83E+00	-2.74E+00	3.60E+00	5.78E-02	3.03E-01	NA	NA	NA	NA	NA	NA	NA	NA	NA	NA	NA	NA	NA	NA
TR10384|c0_g1_i2	NA	715	3.90E+00	-2.43E+00	7.74E+00	5.41E-03	6.01E-02	NA	NA	NA	NA	NA	NA	NA	NA	NA	NA	NA	NA	NA	NA
TR10384|c0_g2_i1	NA	456	0.00E+00	-2.97E+00	0.00E+00	1.00E+00	1.00E+00	NA	NA	NA	NA	NA	NA	NA	NA	NA	NA	NA	NA	NA	NA
TR10385|c0_g1_i1	m.9336	1648	-2.86E-01	-1.46E+00	1.30E-01	7.19E-01	9.76E-01	NA	NA	NA	NA	NA	NA	NA	NA	NA	NA	NA	NA	NA	NA
TR10386|c0_g1_i1	NA	373	1.67E+00	-2.88E+00	1.42E+00	2.33E-01	5.66E-01	NA	NA	NA	NA	NA	NA	NA	NA	NA	NA	NA	NA	NA	NA
TR10386|c0_g2_i1	NA	330	2.45E+00	-2.79E+00	2.78E+00	9.52E-02	3.99E-01	NA	NA	NA	NA	NA	NA	NA	NA	NA	NA	NA	NA	NA	NA
TR10387|c0_g1_i1	NA	302	0.00E+00	-2.97E+00	0.00E+00	1.00E+00	1.00E+00	NA	NA	NA	NA	NA	NA	NA	NA	NA	NA	NA	NA	NA	NA
TR10388|c0_g1_i1	m.9339	378	1.24E-01	-2.65E+00	7.63E-03	9.30E-01	1.00E+00	NA	NA	NA	NA	NA	NA	NA	NA	NA	NA	NA	NA	NA	NA
TR10389|c0_g1_i1	NA	341	3.88E+00	-2.50E+00	6.93E+00	8.47E-03	8.57E-02	NA	NA	NA	NA	NA	NA	NA	NA	NA	NA	NA	NA	NA	NA
TR1039|c0_g1_i1	NA	814	1.84E+00	-2.46E+00	1.90E+00	1.68E-01	5.20E-01	NA	NA	NA	NA	NA	NA	NA	NA	NA	NA	NA	NA	NA	NA
TR10390|c0_g1_i1	NA	345	4.01E+00	-2.55E+00	5.42E+00	1.99E-02	1.61E-01	NA	NA	NA	NA	NA	NA	NA	NA	NA	NA	NA	NA	NA	NA
TR10391|c0_g1_i1	NA	393	-9.67E-01	-2.92E+00	6.43E-01	4.23E-01	7.52E-01	NA	NA	NA	NA	NA	NA	NA	NA	NA	NA	NA	NA	NA	NA
TR10391|c0_g2_i1	m.9344	499	1.78E-01	-2.42E+00	1.96E-02	8.89E-01	1.00E+00	mariner transposable partial	166	gi|749722543|gb|KII69486.1|hypothetical protein RF11_04079 [Thelohanellus kitauei]	KII69486	3.54E-29	59	115.546	134	80	_	_	_	_	_
TR10392|c0_g1_i1	NA	303	1.47E+00	-2.64E+00	1.16E+00	2.81E-01	5.93E-01	NA	NA	NA	NA	NA	NA	NA	NA	NA	NA	NA	NA	NA	NA
TR10393|c0_g1_i1	NA	295	0.00E+00	-2.97E+00	0.00E+00	1.00E+00	1.00E+00	NA	NA	NA	NA	NA	NA	NA	NA	NA	NA	NA	NA	NA	NA
TR10393|c0_g2_i1	NA	291	0.00E+00	-2.97E+00	0.00E+00	1.00E+00	1.00E+00	NA	NA	NA	NA	NA	NA	NA	NA	NA	NA	NA	NA	NA	NA
TR10394|c0_g1_i1	NA	570	2.69E+00	-2.28E+00	5.75E+00	1.65E-02	1.41E-01	NA	NA	NA	NA	NA	NA	NA	NA	NA	NA	NA	NA	NA	NA
TR10395|c0_g1_i1	NA	249	8.18E-01	-2.72E+00	3.46E-01	5.56E-01	8.77E-01	NA	NA	NA	NA	NA	NA	NA	NA	NA	NA	NA	NA	NA	NA
TR10396|c0_g1_i1	NA	626	4.55E-01	-2.57E+00	1.53E-01	6.95E-01	9.59E-01	NA	NA	NA	NA	NA	NA	NA	NA	NA	NA	NA	NA	NA	NA
TR10397|c0_g1_i1	m.9349	274	-6.42E-01	-2.71E+00	2.18E-01	6.41E-01	9.28E-01	NA	NA	NA	NA	NA	NA	NA	NA	NA	NA	NA	NA	NA	NA
TR10398|c0_g1_i1	NA	360	2.08E+00	-2.83E+00	2.08E+00	1.49E-01	4.81E-01	NA	NA	NA	NA	NA	NA	NA	NA	NA	NA	NA	NA	NA	NA
TR10398|c0_g2_i1	NA	289	9.81E-01	-2.92E+00	6.92E-01	4.05E-01	7.37E-01	NA	NA	NA	NA	NA	NA	NA	NA	NA	NA	NA	NA	NA	NA
TR10399|c0_g1_i1	NA	318	2.33E+00	-2.80E+00	2.61E+00	1.06E-01	4.11E-01	NA	NA	NA	NA	NA	NA	NA	NA	NA	NA	NA	NA	NA	NA
TR104|c0_g1_i1	NA	377	3.50E+00	-2.62E+00	5.59E+00	1.81E-02	1.51E-01	NA	NA	NA	NA	NA	NA	NA	NA	NA	NA	NA	NA	NA	NA
TR104|c0_g2_i1	m.63	444	-6.12E-01	-2.28E+00	2.34E-01	6.28E-01	9.20E-01	NA	NA	NA	NA	NA	NA	NA	NA	NA	NA	NA	NA	NA	NA
TR1040|c0_g1_i1	NA	529	1.26E+00	-2.44E+00	1.18E+00	2.76E-01	5.87E-01	NA	NA	NA	NA	NA	NA	NA	NA	NA	NA	NA	NA	NA	NA
TR10400|c0_g1_i1	NA	376	-5.44E-01	-2.72E+00	1.69E-01	6.81E-01	9.50E-01	NA	NA	NA	NA	NA	NA	NA	NA	NA	NA	NA	NA	NA	NA
TR10400|c1_g1_i1	NA	242	1.54E+00	-2.88E+00	1.33E+00	2.49E-01	5.66E-01	NA	NA	NA	NA	NA	NA	NA	NA	NA	NA	NA	NA	NA	NA
TR10401|c0_g1_i1	NA	416	3.42E+00	-2.58E+00	5.74E+00	1.66E-02	1.42E-01	NA	NA	NA	NA	NA	NA	NA	NA	NA	NA	NA	NA	NA	NA
TR10401|c0_g2_i1	NA	461	6.83E-01	-2.72E+00	2.55E-01	6.13E-01	9.10E-01	NA	NA	NA	NA	NA	NA	NA	NA	NA	NA	NA	NA	NA	NA
TR10402|c0_g1_i1	NA	286	1.95E-02	-2.21E+00	9.42E-05	9.92E-01	1.00E+00	NA	NA	NA	NA	NA	NA	NA	NA	NA	NA	NA	NA	NA	NA
TR10403|c0_g1_i1	m.9355	718	-1.15E+00	-2.54E+00	8.39E-01	3.60E-01	6.93E-01	NA	NA	NA	NA	NA	NA	NA	NA	NA	NA	NA	NA	NA	NA
TR10403|c0_g1_i1	m.9356	718	-1.15E+00	-2.54E+00	8.39E-01	3.60E-01	6.93E-01	piggybac transposable element-derived protein 4-like	75	gi|641651080|ref|XP_008189995.1|PREDICTED: piggyBac transposable element-derived protein 4-like [Acyrthosiphon pisum]	XP_008189995	2.51E-16	72	82.8037	73	53	_	_	_	_	_
TR10403|c0_g2_i1	m.9359	450	1.99E+00	-2.84E+00	1.99E+00	1.58E-01	5.00E-01	NA	NA	NA	NA	NA	NA	NA	NA	NA	NA	NA	NA	NA	NA
TR10404|c0_g1_i1	NA	244	-2.25E+00	-2.80E+00	2.40E+00	1.22E-01	4.18E-01	NA	NA	NA	NA	NA	NA	NA	NA	NA	NA	NA	NA	NA	NA
TR10404|c1_g1_i1	NA	234	-1.57E+00	-2.58E+00	1.62E+00	2.03E-01	5.66E-01	NA	NA	NA	NA	NA	NA	NA	NA	NA	NA	NA	NA	NA	NA
TR10405|c0_g1_i1	NA	259	0.00E+00	-2.97E+00	0.00E+00	1.00E+00	1.00E+00	NA	NA	NA	NA	NA	NA	NA	NA	NA	NA	NA	NA	NA	NA
TR10406|c0_g1_i1	m.9363	1239	-2.94E-01	-7.08E-02	2.80E-01	5.97E-01	9.02E-01	forkhead box protein d3-like	389	gi|22759703|dbj|BAC10918.1|winged helix/forkhead transcription factor [Dugesia japonica]	BAC10918	0	96	681.404	358	345	_	_	_	_	_
TR10407|c0_g1_i1	m.9369	927	3.47E-01	3.37E+00	1.63E+00	2.02E-01	5.66E-01	NA	NA	NA	NA	NA	NA	NA	NA	NA	NA	NA	NA	NA	NA
TR10408|c0_g1_i1	NA	252	1.71E+00	-2.87E+00	1.45E+00	2.29E-01	5.66E-01	NA	NA	NA	NA	NA	NA	NA	NA	NA	NA	NA	NA	NA	NA
TR10409|c0_g1_i1	NA	684	3.51E-01	-2.33E+00	1.01E-01	7.50E-01	9.97E-01	NA	NA	NA	NA	NA	NA	NA	NA	NA	NA	NA	NA	NA	NA
TR1041|c0_g1_i1	NA	395	-2.31E+00	-2.79E+00	2.46E+00	1.17E-01	4.17E-01	NA	NA	NA	NA	NA	NA	NA	NA	NA	NA	NA	NA	NA	NA
TR10410|c0_g1_i1	m.9373	1787	-4.17E-01	4.98E+00	4.81E+00	2.83E-02	2.02E-01	suppressor of cytokine signaling 6	349	gi|260821235|ref|XP_002605939.1|hypothetical protein BRAFLDRAFT_87384 [Branchiostoma floridae] >gi|229291275|gb|EEN61949.1| hypothetical protein BRAFLDRAFT_87384 [Branchiostoma floridae]	XP_002605939	7.59E-27	50	120.168	204	102	_	_	_	_	_
TR10411|c0_g1_i1	NA	896	-1.24E+00	-2.40E+00	9.85E-01	3.21E-01	6.46E-01	NA	NA	NA	NA	NA	NA	NA	NA	NA	NA	NA	NA	NA	NA
TR10411|c0_g2_i1	NA	896	8.68E-01	-2.46E+00	3.62E-01	5.47E-01	8.71E-01	NA	NA	NA	NA	NA	NA	NA	NA	NA	NA	NA	NA	NA	NA
TR10412|c0_g1_i1	NA	357	6.62E-01	-2.62E+00	2.85E-01	5.93E-01	8.99E-01	NA	NA	NA	NA	NA	NA	NA	NA	NA	NA	NA	NA	NA	NA
TR10412|c0_g1_i2	NA	325	5.31E-01	-2.84E+00	1.47E-01	7.01E-01	9.63E-01	NA	NA	NA	NA	NA	NA	NA	NA	NA	NA	NA	NA	NA	NA
TR10413|c0_g1_i1	NA	284	0.00E+00	-2.97E+00	0.00E+00	1.00E+00	1.00E+00	NA	NA	NA	NA	NA	NA	NA	NA	NA	NA	NA	NA	NA	NA
TR10414|c0_g1_i1	m.9379	1271	-1.05E+00	-8.90E-01	2.04E+00	1.53E-01	4.90E-01	muscarinic acetylcholine receptor partial	408	gi|675846728|ref|XP_009008924.1|hypothetical protein HELRODRAFT_132330, partial [Helobdella robusta] >gi|555708971|gb|ESO12204.1| hypothetical protein HELRODRAFT_132330, partial [Helobdella robusta]	XP_009008924	7.04E-93	61	297.36	404	247	K04131	CHRM3		muscarinic acetylcholine receptor M3	ko04020 Calcium signaling pathway//ko04080 Neuroactive ligand-receptor interaction//ko04725 Cholinergic synapse//ko04742 Taste transduction//ko04810 Regulation of actin cytoskeleton//ko04911 Insulin secretion//ko04970 Salivary secretion//ko04971 Gastric acid secretion//ko04972 Pancreatic secretion
TR10415|c0_g1_i1	NA	399	0.00E+00	-2.97E+00	0.00E+00	1.00E+00	1.00E+00	NA	NA	NA	NA	NA	NA	NA	NA	NA	NA	NA	NA	NA	NA
TR10415|c0_g2_i1	NA	268	1.54E+00	-2.88E+00	1.33E+00	2.49E-01	5.66E-01	NA	NA	NA	NA	NA	NA	NA	NA	NA	NA	NA	NA	NA	NA
TR10416|c0_g1_i1	NA	275	1.69E+00	-2.87E+00	1.44E+00	2.30E-01	5.66E-01	NA	NA	NA	NA	NA	NA	NA	NA	NA	NA	NA	NA	NA	NA
TR10417|c0_g1_i1	NA	268	1.65E-03	-2.97E+00	7.81E-04	9.78E-01	1.00E+00	NA	NA	NA	NA	NA	NA	NA	NA	NA	NA	NA	NA	NA	NA
TR10417|c0_g2_i1	NA	267	-3.07E+00	-2.64E+00	4.21E+00	4.02E-02	2.49E-01	NA	NA	NA	NA	NA	NA	NA	NA	NA	NA	NA	NA	NA	NA
TR10417|c0_g3_i1	NA	268	1.66E+00	-2.88E+00	1.39E+00	2.38E-01	5.66E-01	NA	NA	NA	NA	NA	NA	NA	NA	NA	NA	NA	NA	NA	NA
TR10418|c0_g1_i1	NA	243	2.37E+00	-2.80E+00	2.66E+00	1.03E-01	4.11E-01	NA	NA	NA	NA	NA	NA	NA	NA	NA	NA	NA	NA	NA	NA
TR10419|c0_g1_i1	m.9385	479	-1.09E+00	3.12E+00	1.04E+01	1.26E-03	1.79E-02	NA	NA	NA	NA	NA	NA	NA	NA	NA	NA	NA	NA	NA	NA
TR10419|c0_g2_i1	NA	479	-9.51E-01	2.10E+00	4.42E+00	3.55E-02	2.32E-01	NA	NA	NA	NA	NA	NA	NA	NA	NA	NA	NA	NA	NA	NA
TR1042|c0_g1_i1	NA	253	1.73E-01	-2.79E+00	9.11E-03	9.24E-01	1.00E+00	NA	NA	NA	NA	NA	NA	NA	NA	NA	NA	NA	NA	NA	NA
TR10420|c0_g1_i1	m.9389	322	-1.63E+00	-2.57E+00	1.64E+00	2.01E-01	5.66E-01	NA	NA	NA	NA	NA	NA	NA	NA	NA	NA	NA	NA	NA	NA
TR10421|c0_g1_i1	NA	248	0.00E+00	-2.97E+00	0.00E+00	1.00E+00	1.00E+00	NA	NA	NA	NA	NA	NA	NA	NA	NA	NA	NA	NA	NA	NA
TR10422|c0_g1_i1	NA	564	5.79E-01	-2.43E+00	2.14E-01	6.44E-01	9.29E-01	NA	NA	NA	NA	NA	NA	NA	NA	NA	NA	NA	NA	NA	NA
TR10423|c0_g1_i1	NA	444	-2.24E+00	-2.80E+00	2.38E+00	1.23E-01	4.18E-01	NA	NA	NA	NA	NA	NA	NA	NA	NA	NA	NA	NA	NA	NA
TR10423|c1_g1_i1	m.9390	237	1.54E+00	-2.88E+00	1.33E+00	2.49E-01	5.66E-01	NA	NA	NA	NA	NA	NA	NA	NA	NA	NA	NA	NA	NA	NA
TR10424|c0_g1_i1	NA	566	9.17E-01	-2.09E+00	7.80E-01	3.77E-01	7.12E-01	NA	NA	NA	NA	NA	NA	NA	NA	NA	NA	NA	NA	NA	NA
TR10425|c0_g1_i1	NA	359	1.31E-01	-2.79E+00	5.70E-03	9.40E-01	1.00E+00	NA	NA	NA	NA	NA	NA	NA	NA	NA	NA	NA	NA	NA	NA
TR10426|c0_g1_i1	NA	441	1.98E+00	-2.50E+00	1.72E+00	1.89E-01	5.62E-01	NA	NA	NA	NA	NA	NA	NA	NA	NA	NA	NA	NA	NA	NA
TR10427|c0_g1_i1	NA	262	-1.54E+00	-2.88E+00	1.26E+00	2.61E-01	5.66E-01	NA	NA	NA	NA	NA	NA	NA	NA	NA	NA	NA	NA	NA	NA
TR10428|c0_g1_i1	NA	465	-1.48E+00	-2.57E+00	1.52E+00	2.18E-01	5.66E-01	NA	NA	NA	NA	NA	NA	NA	NA	NA	NA	NA	NA	NA	NA
TR10429|c0_g1_i1	NA	268	6.21E-02	-2.64E+00	2.27E-03	9.62E-01	1.00E+00	NA	NA	NA	NA	NA	NA	NA	NA	NA	NA	NA	NA	NA	NA
TR1043|c0_g1_i1	NA	1000	-4.34E-02	-1.95E+00	2.38E-03	9.61E-01	1.00E+00	NA	NA	NA	NA	NA	NA	NA	NA	NA	NA	NA	NA	NA	NA
TR10430|c0_g1_i1	NA	389	8.24E-01	-2.72E+00	3.50E-01	5.54E-01	8.75E-01	NA	NA	NA	NA	NA	NA	NA	NA	NA	NA	NA	NA	NA	NA
TR10430|c1_g1_i1	NA	282	0.00E+00	-2.97E+00	0.00E+00	1.00E+00	1.00E+00	NA	NA	NA	NA	NA	NA	NA	NA	NA	NA	NA	NA	NA	NA
TR10431|c0_g1_i1	m.9394	481	1.15E+00	1.39E+00	5.91E+00	1.51E-02	1.32E-01	adenylate kinase isoenzyme 5-like	116	gi|524883491|ref|XP_005098373.1|PREDICTED: adenylate kinase isoenzyme 5-like [Aplysia californica]	XP_005098373	1.20E-06	48	53.5286	122	59	_	_	_	_	_
TR10432|c0_g1_i1	NA	254	1.67E+00	-2.88E+00	1.42E+00	2.33E-01	5.66E-01	NA	NA	NA	NA	NA	NA	NA	NA	NA	NA	NA	NA	NA	NA
TR10432|c1_g1_i1	NA	848	5.05E+00	-1.91E+00	1.25E+01	4.07E-04	6.58E-03	NA	NA	NA	NA	NA	NA	NA	NA	NA	NA	NA	NA	NA	NA
TR10433|c0_g1_i1	NA	461	-1.24E+00	-2.75E+00	7.39E-01	3.90E-01	7.26E-01	NA	NA	NA	NA	NA	NA	NA	NA	NA	NA	NA	NA	NA	NA
TR10433|c0_g2_i1	NA	490	-4.72E-01	-2.84E+00	1.11E-01	7.39E-01	9.89E-01	NA	NA	NA	NA	NA	NA	NA	NA	NA	NA	NA	NA	NA	NA
TR10434|c0_g1_i1	NA	255	1.09E-01	-2.79E+00	4.15E-03	9.49E-01	1.00E+00	NA	NA	NA	NA	NA	NA	NA	NA	NA	NA	NA	NA	NA	NA
TR10435|c0_g1_i1	NA	302	-6.22E-01	-2.71E+00	2.07E-01	6.49E-01	9.32E-01	NA	NA	NA	NA	NA	NA	NA	NA	NA	NA	NA	NA	NA	NA
TR10435|c0_g2_i1	NA	228	0.00E+00	-2.97E+00	0.00E+00	1.00E+00	1.00E+00	NA	NA	NA	NA	NA	NA	NA	NA	NA	NA	NA	NA	NA	NA
TR10436|c0_g1_i1	NA	311	0.00E+00	-2.97E+00	0.00E+00	1.00E+00	1.00E+00	NA	NA	NA	NA	NA	NA	NA	NA	NA	NA	NA	NA	NA	NA
TR10437|c0_g1_i1	m.9400	327	-2.23E-01	-1.86E+00	4.44E-02	8.33E-01	1.00E+00	NA	NA	NA	NA	NA	NA	NA	NA	NA	NA	NA	NA	NA	NA
TR10438|c0_g1_i1	NA	282	0.00E+00	-2.97E+00	0.00E+00	1.00E+00	1.00E+00	NA	NA	NA	NA	NA	NA	NA	NA	NA	NA	NA	NA	NA	NA
TR10438|c1_g1_i1	NA	271	1.54E+00	-2.88E+00	1.33E+00	2.49E-01	5.66E-01	NA	NA	NA	NA	NA	NA	NA	NA	NA	NA	NA	NA	NA	NA
TR10439|c0_g1_i1	NA	383	3.34E+00	-2.64E+00	5.15E+00	2.32E-02	1.78E-01	NA	NA	NA	NA	NA	NA	NA	NA	NA	NA	NA	NA	NA	NA
TR1044|c0_g1_i1	m.928	514	-8.51E-01	1.53E+00	4.33E+00	3.75E-02	2.41E-01	cathepsin l1	171	gi|388509526|gb|AFK42829.1|unknown [Lotus japonicus]	AFK42829	2.81E-53	69	184.111	167	116	_	_	_	_	_
TR10440|c1_g1_i1	NA	250	1.16E-01	-2.79E+00	4.64E-03	9.46E-01	1.00E+00	NA	NA	NA	NA	NA	NA	NA	NA	NA	NA	NA	NA	NA	NA
TR10441|c0_g1_i1	NA	254	1.69E+00	-2.87E+00	1.44E+00	2.30E-01	5.66E-01	NA	NA	NA	NA	NA	NA	NA	NA	NA	NA	NA	NA	NA	NA
TR10442|c0_g1_i1	NA	547	1.19E+00	-2.10E+00	1.48E+00	2.24E-01	5.66E-01	NA	NA	NA	NA	NA	NA	NA	NA	NA	NA	NA	NA	NA	NA
TR10443|c0_g1_i1	NA	286	-1.54E+00	-2.88E+00	1.26E+00	2.61E-01	5.66E-01	NA	NA	NA	NA	NA	NA	NA	NA	NA	NA	NA	NA	NA	NA
TR10443|c0_g2_i1	NA	286	1.54E+00	-2.88E+00	1.33E+00	2.49E-01	5.66E-01	NA	NA	NA	NA	NA	NA	NA	NA	NA	NA	NA	NA	NA	NA
TR10444|c0_g1_i1	NA	401	-7.82E-03	-2.80E+00	5.21E-05	9.94E-01	1.00E+00	NA	NA	NA	NA	NA	NA	NA	NA	NA	NA	NA	NA	NA	NA
TR10445|c0_g1_i1	m.9404	554	-1.12E-01	1.90E+00	9.82E-02	7.54E-01	1.00E+00	hypotheticial protein	151	gi|226479914|emb|CAX73253.1|hypotheticial protein [Schistosoma japonicum]	CAX73253	2.54E-13	56	73.1738	133	75	_	_	_	_	_
TR10446|c0_g1_i1	m.9405	386	-1.54E+00	-2.88E+00	1.26E+00	2.61E-01	5.66E-01	NA	NA	NA	NA	NA	NA	NA	NA	NA	NA	NA	NA	NA	NA
TR10447|c0_g1_i1	NA	553	9.79E-01	-2.50E+00	7.05E-01	4.01E-01	7.34E-01	NA	NA	NA	NA	NA	NA	NA	NA	NA	NA	NA	NA	NA	NA
TR10448|c0_g1_i1	NA	358	4.39E+00	-2.28E+00	1.15E+01	6.89E-04	1.05E-02	NA	NA	NA	NA	NA	NA	NA	NA	NA	NA	NA	NA	NA	NA
TR10448|c0_g2_i1	NA	358	3.54E+00	-2.61E+00	5.73E+00	1.67E-02	1.42E-01	NA	NA	NA	NA	NA	NA	NA	NA	NA	NA	NA	NA	NA	NA
TR10449|c0_g1_i1	NA	420	1.65E+00	-2.52E+00	1.59E+00	2.08E-01	5.66E-01	NA	NA	NA	NA	NA	NA	NA	NA	NA	NA	NA	NA	NA	NA
TR1045|c0_g1_i1	m.930	717	-4.27E-01	-2.00E+00	1.73E-01	6.77E-01	9.49E-01	hypothetical protein CLF_108319	204	gi|358334110|dbj|GAA52556.1|hypothetical protein CLF_108319 [Clonorchis sinensis]	GAA52556	1.02E-10	40	68.5514	221	90	_	_	_	_	_
TR10450|c0_g1_i1	m.9406	311	0.00E+00	-2.97E+00	0.00E+00	1.00E+00	1.00E+00	NA	NA	NA	NA	NA	NA	NA	NA	NA	NA	NA	NA	NA	NA
TR10450|c0_g2_i1	NA	291	0.00E+00	-2.97E+00	0.00E+00	1.00E+00	1.00E+00	NA	NA	NA	NA	NA	NA	NA	NA	NA	NA	NA	NA	NA	NA
TR10451|c0_g1_i1	m.9408	225	1.32E+00	-2.64E+00	9.67E-01	3.26E-01	6.52E-01	NA	NA	NA	NA	NA	NA	NA	NA	NA	NA	NA	NA	NA	NA
TR10451|c0_g2_i1	m.9410	241	-7.67E-01	-2.72E+00	2.91E-01	5.90E-01	8.97E-01	NA	NA	NA	NA	NA	NA	NA	NA	NA	NA	NA	NA	NA	NA
TR10452|c0_g1_i1	NA	275	0.00E+00	-2.97E+00	0.00E+00	1.00E+00	1.00E+00	NA	NA	NA	NA	NA	NA	NA	NA	NA	NA	NA	NA	NA	NA
TR10453|c0_g1_i1	NA	242	0.00E+00	-2.97E+00	0.00E+00	1.00E+00	1.00E+00	NA	NA	NA	NA	NA	NA	NA	NA	NA	NA	NA	NA	NA	NA
TR10454|c0_g1_i1	NA	717	-2.33E+00	-2.31E+00	2.95E+00	8.57E-02	3.86E-01	NA	NA	NA	NA	NA	NA	NA	NA	NA	NA	NA	NA	NA	NA
TR10455|c0_g1_i1	NA	327	0.00E+00	-2.97E+00	0.00E+00	1.00E+00	1.00E+00	NA	NA	NA	NA	NA	NA	NA	NA	NA	NA	NA	NA	NA	NA
TR10456|c0_g1_i1	NA	253	2.33E+00	-2.80E+00	2.61E+00	1.06E-01	4.11E-01	NA	NA	NA	NA	NA	NA	NA	NA	NA	NA	NA	NA	NA	NA
TR10456|c0_g2_i1	NA	353	0.00E+00	-2.97E+00	0.00E+00	1.00E+00	1.00E+00	NA	NA	NA	NA	NA	NA	NA	NA	NA	NA	NA	NA	NA	NA
TR10457|c0_g1_i1	m.9414	388	1.11E+00	-2.60E+00	6.99E-01	4.03E-01	7.37E-01	NA	NA	NA	NA	NA	NA	NA	NA	NA	NA	NA	NA	NA	NA
TR10457|c0_g1_i2	NA	279	-1.39E+00	-2.61E+00	1.08E+00	2.99E-01	6.19E-01	NA	NA	NA	NA	NA	NA	NA	NA	NA	NA	NA	NA	NA	NA
TR10458|c0_g1_i1	NA	374	1.32E+00	-2.64E+00	9.67E-01	3.26E-01	6.52E-01	NA	NA	NA	NA	NA	NA	NA	NA	NA	NA	NA	NA	NA	NA
TR10459|c0_g1_i1	NA	342	5.99E-01	-2.73E+00	2.15E-01	6.43E-01	9.28E-01	NA	NA	NA	NA	NA	NA	NA	NA	NA	NA	NA	NA	NA	NA
TR1046|c0_g1_i1	m.932	750	3.09E+00	-2.68E+00	4.45E+00	3.50E-02	2.30E-01	NA	NA	NA	NA	NA	NA	NA	NA	NA	NA	NA	NA	NA	NA
TR1046|c0_g2_i1	NA	750	3.08E+00	-2.68E+00	4.44E+00	3.52E-02	2.31E-01	NA	NA	NA	NA	NA	NA	NA	NA	NA	NA	NA	NA	NA	NA
TR10460|c0_g1_i1	m.9416	506	1.21E+01	4.14E+00	3.75E+02	1.28E-83	2.45E-81	NA	NA	NA	NA	NA	NA	NA	NA	NA	NA	NA	NA	NA	NA
TR10461|c0_g1_i1	NA	280	1.67E+00	-2.88E+00	1.42E+00	2.33E-01	5.66E-01	NA	NA	NA	NA	NA	NA	NA	NA	NA	NA	NA	NA	NA	NA
TR10461|c0_g2_i1	NA	232	0.00E+00	-2.97E+00	0.00E+00	1.00E+00	1.00E+00	NA	NA	NA	NA	NA	NA	NA	NA	NA	NA	NA	NA	NA	NA
TR10462|c0_g1_i1	m.9418	290	-1.09E+00	-2.64E+00	6.66E-01	4.15E-01	7.47E-01	NA	NA	NA	NA	NA	NA	NA	NA	NA	NA	NA	NA	NA	NA
TR10462|c0_g2_i1	NA	290	1.54E+00	-2.88E+00	1.33E+00	2.49E-01	5.66E-01	NA	NA	NA	NA	NA	NA	NA	NA	NA	NA	NA	NA	NA	NA
TR10463|c0_g1_i1	m.9420	691	-8.15E-01	5.00E+00	2.02E+01	6.90E-06	1.53E-04	globin	152	gi|358338179|dbj|GAA56508.1|ataxia telangiectasia mutated family protein [Clonorchis sinensis]	GAA56508	2.29E-08	51	59.3066	133	68	_	_	_	_	_
TR10464|c0_g1_i1	NA	273	-1.13E-05	-2.97E+00	4.98E-06	9.98E-01	1.00E+00	NA	NA	NA	NA	NA	NA	NA	NA	NA	NA	NA	NA	NA	NA
TR10464|c0_g2_i1	NA	273	-2.29E+00	-2.79E+00	2.44E+00	1.18E-01	4.17E-01	NA	NA	NA	NA	NA	NA	NA	NA	NA	NA	NA	NA	NA	NA
TR10465|c0_g1_i1	NA	325	0.00E+00	-2.97E+00	0.00E+00	1.00E+00	1.00E+00	NA	NA	NA	NA	NA	NA	NA	NA	NA	NA	NA	NA	NA	NA
TR10465|c0_g2_i1	NA	326	-2.71E+00	-2.72E+00	3.39E+00	6.58E-02	3.19E-01	NA	NA	NA	NA	NA	NA	NA	NA	NA	NA	NA	NA	NA	NA
TR10466|c0_g1_i1	NA	729	-1.67E+00	-1.88E+00	2.08E+00	1.49E-01	4.82E-01	NA	NA	NA	NA	NA	NA	NA	NA	NA	NA	NA	NA	NA	NA
TR10467|c0_g1_i1	NA	521	1.20E+00	-2.43E+00	9.50E-01	3.30E-01	6.57E-01	NA	NA	NA	NA	NA	NA	NA	NA	NA	NA	NA	NA	NA	NA
TR10467|c0_g2_i1	NA	364	1.06E+00	-2.92E+00	7.22E-01	3.95E-01	7.30E-01	NA	NA	NA	NA	NA	NA	NA	NA	NA	NA	NA	NA	NA	NA
TR10468|c0_g1_i1	NA	255	0.00E+00	-2.97E+00	0.00E+00	1.00E+00	1.00E+00	NA	NA	NA	NA	NA	NA	NA	NA	NA	NA	NA	NA	NA	NA
TR10468|c0_g2_i1	NA	253	1.71E+00	-2.87E+00	1.45E+00	2.29E-01	5.66E-01	NA	NA	NA	NA	NA	NA	NA	NA	NA	NA	NA	NA	NA	NA
TR10469|c0_g1_i1	m.9426	560	-1.05E+00	-2.45E+00	8.69E-01	3.51E-01	6.83E-01	NA	NA	NA	NA	NA	NA	NA	NA	NA	NA	NA	NA	NA	NA
TR1047|c0_g1_i1	m.935	266	0.00E+00	-2.97E+00	0.00E+00	1.00E+00	1.00E+00	histone-lysine n-methyltransferase partial	58	gi|571578425|ref|XP_006572394.1|PREDICTED: histone-lysine N-methyltransferase SETMAR-like, partial [Apis mellifera]	XP_006572394	5.43E-09	70	57.7658	57	40	_	_	_	_	_
TR1047|c0_g2_i1	m.936	238	5.05E-03	-2.97E+00	2.41E-03	9.61E-01	1.00E+00	histone-lysine n-methyltransferase partial	72	gi|307212015|gb|EFN87908.1|Histone-lysine N-methyltransferase SETMAR, partial [Harpegnathos saltator]	EFN87908	9.14E-17	69	78.1814	68	47	_	_	_	_	_
TR10470|c0_g1_i1	m.9429	272	0.00E+00	-2.97E+00	0.00E+00	1.00E+00	1.00E+00	NA	NA	NA	NA	NA	NA	NA	NA	NA	NA	NA	NA	NA	NA
TR10471|c0_g1_i1	m.9431	581	-5.87E-01	4.69E+00	7.84E+00	5.11E-03	5.76E-02	NA	NA	NA	NA	NA	NA	NA	NA	NA	NA	NA	NA	NA	NA
TR10472|c0_g1_i1	m.9432	330	2.21E+00	-2.81E+00	2.46E+00	1.17E-01	4.17E-01	NA	NA	NA	NA	NA	NA	NA	NA	NA	NA	NA	NA	NA	NA
TR10473|c0_g1_i1	NA	319	1.54E+00	-2.88E+00	1.33E+00	2.49E-01	5.66E-01	NA	NA	NA	NA	NA	NA	NA	NA	NA	NA	NA	NA	NA	NA
TR10474|c0_g1_i1	NA	378	-7.83E-01	-2.84E+00	2.53E-01	6.15E-01	9.10E-01	NA	NA	NA	NA	NA	NA	NA	NA	NA	NA	NA	NA	NA	NA
TR10474|c0_g2_i1	m.9434	666	1.21E+00	-2.42E+00	1.04E+00	3.07E-01	6.29E-01	hypothetical protein WN51_06573, partial	55	gi|925671723|gb|KOX69489.1|hypothetical protein WN51_06573, partial [Melipona quadrifasciata]	KOX69489	6.92E-05	63	46.2098	44	28	_	_	_	_	_
TR10475|c0_g1_i1	NA	447	-2.79E+00	-2.71E+00	3.53E+00	6.02E-02	3.10E-01	NA	NA	NA	NA	NA	NA	NA	NA	NA	NA	NA	NA	NA	NA
TR10476|c0_g1_i1	NA	266	0.00E+00	-2.97E+00	0.00E+00	1.00E+00	1.00E+00	NA	NA	NA	NA	NA	NA	NA	NA	NA	NA	NA	NA	NA	NA
TR10477|c0_g1_i1	NA	281	0.00E+00	-2.97E+00	0.00E+00	1.00E+00	1.00E+00	NA	NA	NA	NA	NA	NA	NA	NA	NA	NA	NA	NA	NA	NA
TR10478|c0_g1_i1	NA	246	-2.24E+00	-2.80E+00	2.38E+00	1.23E-01	4.18E-01	NA	NA	NA	NA	NA	NA	NA	NA	NA	NA	NA	NA	NA	NA
TR10479|c0_g1_i1	m.9437	1247	-3.08E-01	6.17E+00	2.15E+00	1.43E-01	4.67E-01	NA	NA	NA	NA	NA	NA	NA	NA	NA	NA	NA	NA	NA	NA
TR10479|c0_g1_i1	m.9438	1247	-3.08E-01	6.17E+00	2.15E+00	1.43E-01	4.67E-01	NA	NA	NA	NA	NA	NA	NA	NA	NA	NA	NA	NA	NA	NA
TR1048|c0_g1_i1	NA	376	0.00E+00	-2.97E+00	0.00E+00	1.00E+00	1.00E+00	NA	NA	NA	NA	NA	NA	NA	NA	NA	NA	NA	NA	NA	NA
TR10480|c0_g1_i1	m.9439	588	-9.39E-01	-1.86E+00	6.56E-01	4.18E-01	7.49E-01	NA	NA	NA	NA	NA	NA	NA	NA	NA	NA	NA	NA	NA	NA
TR10480|c0_g1_i1	m.9440	588	-9.39E-01	-1.86E+00	6.56E-01	4.18E-01	7.49E-01	NA	NA	NA	NA	NA	NA	NA	NA	NA	NA	NA	NA	NA	NA
TR10480|c1_g1_i1	m.9442	280	1.54E+00	-2.88E+00	1.33E+00	2.49E-01	5.66E-01	NA	NA	NA	NA	NA	NA	NA	NA	NA	NA	NA	NA	NA	NA
TR10481|c0_g1_i1	NA	244	1.54E+00	-2.88E+00	1.33E+00	2.49E-01	5.66E-01	NA	NA	NA	NA	NA	NA	NA	NA	NA	NA	NA	NA	NA	NA
TR10482|c0_g1_i1	m.9445	264	-2.25E+00	-2.80E+00	2.39E+00	1.22E-01	4.18E-01	NA	NA	NA	NA	NA	NA	NA	NA	NA	NA	NA	NA	NA	NA
TR10483|c0_g1_i1	NA	242	1.74E-04	-2.97E+00	8.17E-05	9.93E-01	1.00E+00	NA	NA	NA	NA	NA	NA	NA	NA	NA	NA	NA	NA	NA	NA
TR10483|c0_g2_i1	NA	241	1.69E+00	-2.87E+00	1.44E+00	2.30E-01	5.66E-01	NA	NA	NA	NA	NA	NA	NA	NA	NA	NA	NA	NA	NA	NA
TR10484|c0_g1_i1	NA	263	3.21E+00	-2.65E+00	4.84E+00	2.78E-02	2.00E-01	NA	NA	NA	NA	NA	NA	NA	NA	NA	NA	NA	NA	NA	NA
TR10485|c0_g1_i1	m.9446	488	1.31E+00	-2.39E+00	1.34E+00	2.47E-01	5.66E-01	NA	NA	NA	NA	NA	NA	NA	NA	NA	NA	NA	NA	NA	NA
TR10486|c0_g1_i1	NA	358	1.54E+00	-2.88E+00	1.33E+00	2.49E-01	5.66E-01	NA	NA	NA	NA	NA	NA	NA	NA	NA	NA	NA	NA	NA	NA
TR10487|c0_g1_i1	NA	319	2.89E+00	-2.72E+00	3.88E+00	4.88E-02	2.77E-01	NA	NA	NA	NA	NA	NA	NA	NA	NA	NA	NA	NA	NA	NA
TR10488|c0_g1_i1	NA	274	-2.24E+00	-2.80E+00	2.38E+00	1.23E-01	4.18E-01	NA	NA	NA	NA	NA	NA	NA	NA	NA	NA	NA	NA	NA	NA
TR10489|c0_g1_i1	m.9448	282	1.67E+00	-2.88E+00	1.42E+00	2.33E-01	5.66E-01	NA	NA	NA	NA	NA	NA	NA	NA	NA	NA	NA	NA	NA	NA
TR1049|c0_g1_i1	NA	505	6.79E-01	-2.26E+00	4.61E-01	4.97E-01	8.27E-01	NA	NA	NA	NA	NA	NA	NA	NA	NA	NA	NA	NA	NA	NA
TR10490|c0_g1_i1	NA	432	-2.02E-03	-2.80E+00	1.02E-04	9.92E-01	1.00E+00	NA	NA	NA	NA	NA	NA	NA	NA	NA	NA	NA	NA	NA	NA
TR10491|c0_g1_i1	NA	405	2.37E+00	-2.80E+00	2.66E+00	1.03E-01	4.11E-01	NA	NA	NA	NA	NA	NA	NA	NA	NA	NA	NA	NA	NA	NA
TR10492|c0_g1_i1	NA	464	1.40E-01	-2.87E+00	1.33E-02	9.08E-01	1.00E+00	NA	NA	NA	NA	NA	NA	NA	NA	NA	NA	NA	NA	NA	NA
TR10492|c0_g2_i1	NA	464	1.97E+00	-2.65E+00	2.01E+00	1.57E-01	4.97E-01	NA	NA	NA	NA	NA	NA	NA	NA	NA	NA	NA	NA	NA	NA
TR10493|c0_g1_i1	NA	358	1.54E+00	-2.88E+00	1.33E+00	2.49E-01	5.66E-01	NA	NA	NA	NA	NA	NA	NA	NA	NA	NA	NA	NA	NA	NA
TR10494|c0_g1_i1	NA	390	3.32E-01	-2.14E+00	9.97E-02	7.52E-01	9.98E-01	NA	NA	NA	NA	NA	NA	NA	NA	NA	NA	NA	NA	NA	NA
TR10495|c0_g1_i1	m.9450	238	1.01E+00	-2.71E+00	4.90E-01	4.84E-01	8.15E-01	probable dna polymerase	79	gi|645025417|ref|XP_008217411.1|PREDICTED: uncharacterized protein LOC100117944, partial [Nasonia vitripennis]	XP_008217411	2.87E-07	75	57.3806	41	31	_	_	_	_	_
TR10496|c0_g1_i1	m.9452	321	1.63E+00	-2.57E+00	1.30E+00	2.54E-01	5.66E-01	general transcription factor ii-i repeat domain-containing protein 2-like	86	gi|918306015|gb|KOF78186.1|hypothetical protein OCBIM_22031174mg [Octopus bimaculoides]	KOF78186	2.18E-15	65	80.8777	82	54	_	_	_	_	_
TR10497|c0_g1_i1	m.9453	1019	8.64E+00	4.87E+00	4.38E+02	3.26E-97	8.29E-95	NA	NA	NA	NA	NA	NA	NA	NA	NA	NA	NA	NA	NA	NA
TR10498|c0_g1_i1	NA	589	1.37E+00	-1.63E+00	1.81E+00	1.79E-01	5.41E-01	NA	NA	NA	NA	NA	NA	NA	NA	NA	NA	NA	NA	NA	NA
TR10499|c0_g1_i1	NA	325	9.61E-01	-2.37E+00	6.60E-01	4.17E-01	7.49E-01	NA	NA	NA	NA	NA	NA	NA	NA	NA	NA	NA	NA	NA	NA
TR105|c0_g1_i1	m.64	272	-2.29E+00	-2.79E+00	2.44E+00	1.18E-01	4.17E-01	NA	NA	NA	NA	NA	NA	NA	NA	NA	NA	NA	NA	NA	NA
TR1050|c0_g1_i1	m.940	495	3.32E-02	2.31E+00	1.07E-02	9.18E-01	1.00E+00	dna-directed rna polymerases and iii subunit rpabc4	59	gi|665794212|ref|XP_008544793.1|PREDICTED: DNA-directed RNA polymerases I, II, and III subunit RPABC4 [Microplitis demolitor]	XP_008544793	3.97E-15	75	72.7886	58	44	K03009	RPB12	POLR2K	DNA-directed RNA polymerases I, II, and III subunit RPABC4	ko00230 Purine metabolism//ko00240 Pyrimidine metabolism//ko03020 RNA polymerase//ko04623 Cytosolic DNA-sensing pathway//ko05016 Huntington's disease//ko05169 Epstein-Barr virus infection
TR10500|c0_g1_i1	m.9457	341	2.86E+00	-2.72E+00	3.83E+00	5.02E-02	2.81E-01	NA	NA	NA	NA	NA	NA	NA	NA	NA	NA	NA	NA	NA	NA
TR10501|c0_g1_i1	m.9458	1225	1.27E+01	4.72E+00	5.15E+02	5.53E-114	1.93E-111	NA	NA	NA	NA	NA	NA	NA	NA	NA	NA	NA	NA	NA	NA
TR10502|c0_g1_i1	NA	265	0.00E+00	-2.97E+00	0.00E+00	1.00E+00	1.00E+00	NA	NA	NA	NA	NA	NA	NA	NA	NA	NA	NA	NA	NA	NA
TR10503|c0_g1_i1	NA	256	0.00E+00	-2.97E+00	0.00E+00	1.00E+00	1.00E+00	NA	NA	NA	NA	NA	NA	NA	NA	NA	NA	NA	NA	NA	NA
TR10504|c0_g1_i1	m.9462	349	1.54E+00	-2.88E+00	1.33E+00	2.49E-01	5.66E-01	NA	NA	NA	NA	NA	NA	NA	NA	NA	NA	NA	NA	NA	NA
TR10505|c0_g1_i1	NA	254	1.54E+00	-2.88E+00	1.33E+00	2.49E-01	5.66E-01	NA	NA	NA	NA	NA	NA	NA	NA	NA	NA	NA	NA	NA	NA
TR10506|c0_g1_i1	NA	263	0.00E+00	-2.97E+00	0.00E+00	1.00E+00	1.00E+00	NA	NA	NA	NA	NA	NA	NA	NA	NA	NA	NA	NA	NA	NA
TR10507|c0_g1_i1	NA	737	5.96E+00	-1.52E+00	1.84E+01	1.76E-05	3.68E-04	NA	NA	NA	NA	NA	NA	NA	NA	NA	NA	NA	NA	NA	NA
TR10508|c0_g1_i1	NA	520	-2.97E-01	-2.34E+00	4.04E-02	8.41E-01	1.00E+00	NA	NA	NA	NA	NA	NA	NA	NA	NA	NA	NA	NA	NA	NA
TR10509|c0_g1_i1	NA	224	3.02E+00	-2.60E+00	3.68E+00	5.50E-02	2.98E-01	NA	NA	NA	NA	NA	NA	NA	NA	NA	NA	NA	NA	NA	NA
TR10509|c0_g1_i2	NA	224	1.79E-01	-2.79E+00	9.67E-03	9.22E-01	1.00E+00	NA	NA	NA	NA	NA	NA	NA	NA	NA	NA	NA	NA	NA	NA
TR1051|c0_g1_i1	m.941	1890	1.14E+01	3.46E+00	2.92E+02	1.84E-65	2.63E-63	kinesin-like protein kifc3	610	gi|358332543|dbj|GAA30538.2|kinesin-1 [Clonorchis sinensis]	GAA30538	9.69E-51	48	196.823	523	255	_	_	_	_	_
TR10510|c0_g1_i1	NA	303	1.67E+00	-2.88E+00	1.42E+00	2.33E-01	5.66E-01	NA	NA	NA	NA	NA	NA	NA	NA	NA	NA	NA	NA	NA	NA
TR10511|c0_g1_i1	NA	233	-7.81E-01	-2.14E+00	6.26E-01	4.29E-01	7.57E-01	NA	NA	NA	NA	NA	NA	NA	NA	NA	NA	NA	NA	NA	NA
TR10512|c0_g1_i1	NA	391	5.53E-01	-2.57E+00	2.38E-01	6.25E-01	9.18E-01	NA	NA	NA	NA	NA	NA	NA	NA	NA	NA	NA	NA	NA	NA
TR10513|c0_g1_i1	NA	607	6.66E-01	-2.73E+00	2.52E-01	6.15E-01	9.10E-01	NA	NA	NA	NA	NA	NA	NA	NA	NA	NA	NA	NA	NA	NA
TR10514|c0_g1_i1	NA	242	0.00E+00	-2.97E+00	0.00E+00	1.00E+00	1.00E+00	NA	NA	NA	NA	NA	NA	NA	NA	NA	NA	NA	NA	NA	NA
TR10515|c0_g1_i1	NA	354	-2.25E+00	-2.80E+00	2.40E+00	1.22E-01	4.18E-01	NA	NA	NA	NA	NA	NA	NA	NA	NA	NA	NA	NA	NA	NA
TR10515|c1_g1_i1	NA	399	2.33E+00	-2.80E+00	2.61E+00	1.06E-01	4.11E-01	NA	NA	NA	NA	NA	NA	NA	NA	NA	NA	NA	NA	NA	NA
TR10516|c0_g1_i1	NA	259	1.54E+00	-2.88E+00	1.33E+00	2.49E-01	5.66E-01	NA	NA	NA	NA	NA	NA	NA	NA	NA	NA	NA	NA	NA	NA
TR10517|c0_g1_i1	NA	363	-2.52E+00	-2.76E+00	2.93E+00	8.70E-02	3.90E-01	NA	NA	NA	NA	NA	NA	NA	NA	NA	NA	NA	NA	NA	NA
TR10517|c0_g1_i2	NA	363	3.75E-02	-2.60E+00	1.97E-05	9.96E-01	1.00E+00	NA	NA	NA	NA	NA	NA	NA	NA	NA	NA	NA	NA	NA	NA
TR10518|c0_g1_i1	m.9465	233	0.00E+00	-2.97E+00	0.00E+00	1.00E+00	1.00E+00	histone partial	75	gi|591294602|ref|XP_007074535.1|PREDICTED: histone H4 variant TH091-like [Panthera tigris altaica]	XP_007074535	2.19E-19	74	85.8853	74	55	_	_	_	_	_
TR10519|c0_g1_i1	NA	505	9.05E-01	-2.12E+00	7.78E-01	3.78E-01	7.12E-01	NA	NA	NA	NA	NA	NA	NA	NA	NA	NA	NA	NA	NA	NA
TR1052|c0_g1_i1	m.942	230	9.55E-02	-2.79E+00	3.39E-03	9.54E-01	1.00E+00	NA	NA	NA	NA	NA	NA	NA	NA	NA	NA	NA	NA	NA	NA
TR10520|c0_g1_i1	NA	244	1.54E+00	-2.88E+00	1.33E+00	2.49E-01	5.66E-01	NA	NA	NA	NA	NA	NA	NA	NA	NA	NA	NA	NA	NA	NA
TR10521|c0_g1_i1	m.9467	287	0.00E+00	-2.97E+00	0.00E+00	1.00E+00	1.00E+00	NA	NA	NA	NA	NA	NA	NA	NA	NA	NA	NA	NA	NA	NA
TR10522|c0_g1_i1	NA	233	0.00E+00	-2.97E+00	0.00E+00	1.00E+00	1.00E+00	NA	NA	NA	NA	NA	NA	NA	NA	NA	NA	NA	NA	NA	NA
TR10523|c0_g1_i1	NA	234	2.21E+00	-2.81E+00	2.46E+00	1.17E-01	4.17E-01	NA	NA	NA	NA	NA	NA	NA	NA	NA	NA	NA	NA	NA	NA
TR10524|c0_g1_i1	m.9468	368	9.68E+00	1.73E+00	1.45E+02	2.33E-33	1.83E-31	collagen alpha-3 chain	79	gi|507669463|ref|XP_004637476.1|PREDICTED: collagen alpha-3(VI) chain [Octodon degus]	XP_004637476	2.98E-05	58	51.6026	51	30	_	_	_	_	_
TR10525|c0_g1_i1	NA	400	-1.58E+00	-2.88E+00	1.29E+00	2.56E-01	5.66E-01	NA	NA	NA	NA	NA	NA	NA	NA	NA	NA	NA	NA	NA	NA
TR10525|c1_g1_i1	NA	228	0.00E+00	-2.97E+00	0.00E+00	1.00E+00	1.00E+00	NA	NA	NA	NA	NA	NA	NA	NA	NA	NA	NA	NA	NA	NA
TR10526|c0_g1_i1	NA	378	-1.03E+00	-2.64E+00	5.99E-01	4.39E-01	7.68E-01	NA	NA	NA	NA	NA	NA	NA	NA	NA	NA	NA	NA	NA	NA
TR10527|c0_g1_i1	NA	250	1.54E+00	-2.88E+00	1.33E+00	2.49E-01	5.66E-01	NA	NA	NA	NA	NA	NA	NA	NA	NA	NA	NA	NA	NA	NA
TR10528|c0_g1_i1	NA	275	0.00E+00	-2.97E+00	0.00E+00	1.00E+00	1.00E+00	NA	NA	NA	NA	NA	NA	NA	NA	NA	NA	NA	NA	NA	NA
TR10529|c0_g1_i1	m.9471	1699	-3.24E-01	6.99E+00	2.85E+00	9.17E-02	3.96E-01	dihydrolipoyllysine-residue acetyltransferase component of pyruvate dehydrogenase mitochondrial	501	gi|350644228|emb|CCD61017.1|thioredoxin-like protein,putative [Schistosoma mansoni]	CCD61017	3.31E-166	73	492.271	450	330	K00627	DLAT	aceF	pyruvate dehydrogenase E2 component (dihydrolipoamide acetyltransferase) [EC:2.3.1.12]	ko00010 Glycolysis / Gluconeogenesis//ko00020 Citrate cycle (TCA cycle)//ko00620 Pyruvate metabolism//ko01200 Carbon metabolism
TR1053|c0_g1_i1	NA	1098	9.57E-01	-1.20E+00	1.51E+00	2.19E-01	5.66E-01	NA	NA	NA	NA	NA	NA	NA	NA	NA	NA	NA	NA	NA	NA
TR10530|c0_g1_i1	NA	248	0.00E+00	-2.97E+00	0.00E+00	1.00E+00	1.00E+00	NA	NA	NA	NA	NA	NA	NA	NA	NA	NA	NA	NA	NA	NA
TR10531|c0_g1_i1	m.9474	770	-2.13E-01	-1.04E+00	4.89E-02	8.25E-01	1.00E+00	NA	NA	NA	NA	NA	NA	NA	NA	NA	NA	NA	NA	NA	NA
TR10532|c0_g1_i1	NA	467	7.26E-01	-2.83E+00	2.18E-01	6.40E-01	9.28E-01	NA	NA	NA	NA	NA	NA	NA	NA	NA	NA	NA	NA	NA	NA
TR10532|c0_g2_i1	NA	481	5.63E-01	-2.84E+00	1.58E-01	6.91E-01	9.56E-01	NA	NA	NA	NA	NA	NA	NA	NA	NA	NA	NA	NA	NA	NA
TR10533|c0_g1_i1	NA	268	2.89E+00	-2.72E+00	3.88E+00	4.88E-02	2.77E-01	NA	NA	NA	NA	NA	NA	NA	NA	NA	NA	NA	NA	NA	NA
TR10534|c0_g1_i1	NA	295	0.00E+00	-2.97E+00	0.00E+00	1.00E+00	1.00E+00	NA	NA	NA	NA	NA	NA	NA	NA	NA	NA	NA	NA	NA	NA
TR10535|c0_g1_i1	m.9476	1542	-3.37E-01	7.93E+00	2.96E+00	8.52E-02	3.85E-01	nadh dehydrogenase	459	gi|557756178|ref|XP_005177827.1|PREDICTED: NADH dehydrogenase [ubiquinone] flavoprotein 1, mitochondrial [Musca domestica]	XP_005177827	0	90	753.821	424	383	K03942	NDUFV1		NADH dehydrogenase (ubiquinone) flavoprotein 1 [EC:1.6.5.3 1.6.99.3]	ko00190 Oxidative phosphorylation//ko04932 Non-alcoholic fatty liver disease (NAFLD)//ko05010 Alzheimer's disease//ko05012 Parkinson's disease//ko05016 Huntington's disease
TR10536|c0_g1_i1	m.9481	408	5.35E-01	-2.58E+00	1.63E-01	6.86E-01	9.53E-01	histone-lysine n-methyltransferase setmar isoform x1	51	gi|307205553|gb|EFN83858.1|Histone-lysine N-methyltransferase SETMAR, partial [Harpegnathos saltator]	EFN83858	4.67E-06	70	48.9062	44	31	_	_	_	_	_
TR10537|c0_g1_i1	NA	280	-2.67E-04	-2.97E+00	5.54E-05	9.94E-01	1.00E+00	NA	NA	NA	NA	NA	NA	NA	NA	NA	NA	NA	NA	NA	NA
TR10537|c0_g2_i1	NA	279	-7.67E-01	-2.72E+00	2.91E-01	5.90E-01	8.97E-01	NA	NA	NA	NA	NA	NA	NA	NA	NA	NA	NA	NA	NA	NA
TR10538|c0_g1_i1	m.9482	788	-8.52E-01	1.54E+00	4.24E+00	3.96E-02	2.47E-01	NA	NA	NA	NA	NA	NA	NA	NA	NA	NA	NA	NA	NA	NA
TR10538|c0_g1_i1	m.9483	788	-8.52E-01	1.54E+00	4.24E+00	3.96E-02	2.47E-01	NA	NA	NA	NA	NA	NA	NA	NA	NA	NA	NA	NA	NA	NA
TR10539|c0_g1_i1	NA	754	4.03E-02	-1.90E+00	1.73E-03	9.67E-01	1.00E+00	NA	NA	NA	NA	NA	NA	NA	NA	NA	NA	NA	NA	NA	NA
TR1054|c0_g1_i1	NA	951	1.56E+00	-1.67E+00	3.43E+00	6.41E-02	3.17E-01	NA	NA	NA	NA	NA	NA	NA	NA	NA	NA	NA	NA	NA	NA
TR1054|c1_g1_i1	NA	368	-1.53E+00	-2.88E+00	1.26E+00	2.62E-01	5.66E-01	NA	NA	NA	NA	NA	NA	NA	NA	NA	NA	NA	NA	NA	NA
TR10540|c0_g1_i1	NA	252	0.00E+00	-2.97E+00	0.00E+00	1.00E+00	1.00E+00	NA	NA	NA	NA	NA	NA	NA	NA	NA	NA	NA	NA	NA	NA
TR10541|c0_g1_i1	NA	400	-5.75E-01	-2.72E+00	1.84E-01	6.68E-01	9.43E-01	NA	NA	NA	NA	NA	NA	NA	NA	NA	NA	NA	NA	NA	NA
TR10541|c1_g1_i1	NA	276	1.54E+00	-2.88E+00	1.33E+00	2.49E-01	5.66E-01	NA	NA	NA	NA	NA	NA	NA	NA	NA	NA	NA	NA	NA	NA
TR10542|c0_g1_i1	NA	429	3.30E+00	-2.64E+00	5.06E+00	2.44E-02	1.84E-01	NA	NA	NA	NA	NA	NA	NA	NA	NA	NA	NA	NA	NA	NA
TR10543|c1_g1_i1	NA	304	0.00E+00	-2.97E+00	0.00E+00	1.00E+00	1.00E+00	NA	NA	NA	NA	NA	NA	NA	NA	NA	NA	NA	NA	NA	NA
TR10544|c0_g1_i1	m.9485	730	-2.34E-01	-2.75E+00	3.48E-02	8.52E-01	1.00E+00	NA	NA	NA	NA	NA	NA	NA	NA	NA	NA	NA	NA	NA	NA
TR10544|c0_g2_i1	NA	730	-6.94E-01	-1.75E+00	5.30E-01	4.66E-01	7.97E-01	NA	NA	NA	NA	NA	NA	NA	NA	NA	NA	NA	NA	NA	NA
TR10545|c0_g1_i1	NA	474	-1.09E-02	-2.96E+00	1.72E-03	9.67E-01	1.00E+00	NA	NA	NA	NA	NA	NA	NA	NA	NA	NA	NA	NA	NA	NA
TR10545|c0_g2_i1	NA	474	-1.19E+00	-2.63E+00	7.63E-01	3.82E-01	7.17E-01	NA	NA	NA	NA	NA	NA	NA	NA	NA	NA	NA	NA	NA	NA
TR10545|c0_g3_i1	NA	358	9.27E-01	-2.71E+00	4.28E-01	5.13E-01	8.41E-01	NA	NA	NA	NA	NA	NA	NA	NA	NA	NA	NA	NA	NA	NA
TR10546|c0_g1_i1	NA	478	5.60E+00	-1.81E+00	1.65E+01	4.92E-05	9.56E-04	NA	NA	NA	NA	NA	NA	NA	NA	NA	NA	NA	NA	NA	NA
TR10547|c0_g1_i1	NA	385	-1.53E+00	-2.58E+00	1.40E+00	2.36E-01	5.66E-01	NA	NA	NA	NA	NA	NA	NA	NA	NA	NA	NA	NA	NA	NA
TR10548|c0_g1_i1	NA	336	1.19E-01	-2.65E+00	7.01E-03	9.33E-01	1.00E+00	NA	NA	NA	NA	NA	NA	NA	NA	NA	NA	NA	NA	NA	NA
TR10549|c0_g1_i1	m.9488	701	-1.85E-01	3.46E+00	5.54E-01	4.57E-01	7.87E-01	NA	NA	NA	NA	NA	NA	NA	NA	NA	NA	NA	NA	NA	NA
TR1055|c0_g1_i1	NA	395	3.45E+00	-1.89E+00	6.34E+00	1.18E-02	1.10E-01	NA	NA	NA	NA	NA	NA	NA	NA	NA	NA	NA	NA	NA	NA
TR1055|c0_g2_i1	NA	395	4.57E+00	-2.31E+00	7.46E+00	6.31E-03	6.80E-02	NA	NA	NA	NA	NA	NA	NA	NA	NA	NA	NA	NA	NA	NA
TR10550|c0_g1_i1	NA	722	9.06E-01	-1.98E+00	6.25E-01	4.29E-01	7.58E-01	NA	NA	NA	NA	NA	NA	NA	NA	NA	NA	NA	NA	NA	NA
TR10551|c0_g1_i1	NA	381	2.36E+00	-2.80E+00	2.65E+00	1.04E-01	4.11E-01	NA	NA	NA	NA	NA	NA	NA	NA	NA	NA	NA	NA	NA	NA
TR10552|c0_g1_i1	m.9490	357	-3.65E-01	-2.58E+00	9.67E-02	7.56E-01	1.00E+00	NA	NA	NA	NA	NA	NA	NA	NA	NA	NA	NA	NA	NA	NA
TR10553|c0_g1_i1	NA	304	-2.46E+00	-2.33E+00	4.14E+00	4.18E-02	2.55E-01	NA	NA	NA	NA	NA	NA	NA	NA	NA	NA	NA	NA	NA	NA
TR10554|c0_g1_i1	NA	226	-1.60E+00	-2.87E+00	1.30E+00	2.54E-01	5.66E-01	NA	NA	NA	NA	NA	NA	NA	NA	NA	NA	NA	NA	NA	NA
TR10555|c0_g1_i1	NA	266	0.00E+00	-2.97E+00	0.00E+00	1.00E+00	1.00E+00	NA	NA	NA	NA	NA	NA	NA	NA	NA	NA	NA	NA	NA	NA
TR10555|c1_g1_i1	NA	249	0.00E+00	-2.97E+00	0.00E+00	1.00E+00	1.00E+00	NA	NA	NA	NA	NA	NA	NA	NA	NA	NA	NA	NA	NA	NA
TR10556|c0_g1_i1	NA	281	-5.16E-02	-2.80E+00	1.97E-04	9.89E-01	1.00E+00	NA	NA	NA	NA	NA	NA	NA	NA	NA	NA	NA	NA	NA	NA
TR10557|c0_g1_i1	m.9492	960	-1.05E+00	4.16E+00	1.91E+01	1.23E-05	2.63E-04	NA	NA	NA	NA	NA	NA	NA	NA	NA	NA	NA	NA	NA	NA
TR10558|c0_g1_i1	NA	245	2.64E+00	-2.73E+00	3.43E+00	6.39E-02	3.16E-01	NA	NA	NA	NA	NA	NA	NA	NA	NA	NA	NA	NA	NA	NA
TR10559|c0_g1_i1	NA	443	3.48E+00	-2.58E+00	6.92E+00	8.50E-03	8.59E-02	NA	NA	NA	NA	NA	NA	NA	NA	NA	NA	NA	NA	NA	NA
TR1056|c0_g1_i1	NA	257	0.00E+00	-2.97E+00	0.00E+00	1.00E+00	1.00E+00	NA	NA	NA	NA	NA	NA	NA	NA	NA	NA	NA	NA	NA	NA
TR10560|c0_g1_i1	NA	234	-2.84E+00	-2.71E+00	3.61E+00	5.76E-02	3.02E-01	NA	NA	NA	NA	NA	NA	NA	NA	NA	NA	NA	NA	NA	NA
TR10561|c0_g1_i1	m.9494	355	-7.82E-01	-2.72E+00	2.99E-01	5.84E-01	8.94E-01	insulinoma-associated protein 1a-like	118	gi|676431807|ref|XP_009046371.1|hypothetical protein LOTGIDRAFT_96643, partial [Lottia gigantea] >gi|556114249|gb|ESP02901.1| hypothetical protein LOTGIDRAFT_96643, partial [Lottia gigantea]	XP_009046371	5.14E-26	74	107.071	75	56	_	_	_	_	_
TR10562|c0_g1_i1	NA	511	7.12E-01	-2.90E+00	2.30E-01	6.32E-01	9.23E-01	NA	NA	NA	NA	NA	NA	NA	NA	NA	NA	NA	NA	NA	NA
TR10562|c0_g2_i1	NA	511	1.25E+00	-2.26E+00	1.26E+00	2.62E-01	5.67E-01	NA	NA	NA	NA	NA	NA	NA	NA	NA	NA	NA	NA	NA	NA
TR10563|c0_g1_i1	NA	287	2.21E+00	-2.81E+00	2.46E+00	1.17E-01	4.17E-01	NA	NA	NA	NA	NA	NA	NA	NA	NA	NA	NA	NA	NA	NA
TR10564|c0_g1_i1	NA	398	-1.78E+00	-2.50E+00	2.36E+00	1.25E-01	4.23E-01	NA	NA	NA	NA	NA	NA	NA	NA	NA	NA	NA	NA	NA	NA
TR10564|c0_g2_i1	NA	317	0.00E+00	-2.97E+00	0.00E+00	1.00E+00	1.00E+00	NA	NA	NA	NA	NA	NA	NA	NA	NA	NA	NA	NA	NA	NA
TR10565|c0_g1_i1	m.9495	467	1.60E-01	-2.79E+00	7.98E-03	9.29E-01	1.00E+00	muscle m line assembly protein unc partial	155	gi|844872010|ref|XP_012800680.1|Titin [Schistosoma haematobium] >gi|685966705|gb|KGB40920.1| Titin [Schistosoma haematobium]	XP_012800680	2.68E-16	58	86.6557	152	89	_	_	_	_	_
TR10566|c0_g1_i1	NA	270	6.63E-02	-2.79E+00	1.97E-03	9.65E-01	1.00E+00	NA	NA	NA	NA	NA	NA	NA	NA	NA	NA	NA	NA	NA	NA
TR10567|c0_g1_i1	NA	309	-7.22E-02	-2.80E+00	5.69E-04	9.81E-01	1.00E+00	NA	NA	NA	NA	NA	NA	NA	NA	NA	NA	NA	NA	NA	NA
TR10568|c0_g1_i1	m.9496	448	1.01E+01	3.69E+00	3.21E+02	8.64E-72	1.35E-69	NA	NA	NA	NA	NA	NA	NA	NA	NA	NA	NA	NA	NA	NA
TR10569|c0_g1_i1	NA	274	2.37E+00	-2.80E+00	2.66E+00	1.03E-01	4.11E-01	NA	NA	NA	NA	NA	NA	NA	NA	NA	NA	NA	NA	NA	NA
TR10569|c1_g1_i1	NA	278	1.66E-01	-2.79E+00	8.49E-03	9.27E-01	1.00E+00	NA	NA	NA	NA	NA	NA	NA	NA	NA	NA	NA	NA	NA	NA
TR1057|c0_g1_i1	NA	556	-9.93E-01	-2.64E+00	5.67E-01	4.51E-01	7.81E-01	NA	NA	NA	NA	NA	NA	NA	NA	NA	NA	NA	NA	NA	NA
TR10570|c0_g1_i1	NA	296	-1.54E+00	-2.88E+00	1.26E+00	2.61E-01	5.66E-01	NA	NA	NA	NA	NA	NA	NA	NA	NA	NA	NA	NA	NA	NA
TR10571|c0_g1_i1	m.9500	290	0.00E+00	-2.97E+00	0.00E+00	1.00E+00	1.00E+00	NA	NA	NA	NA	NA	NA	NA	NA	NA	NA	NA	NA	NA	NA
TR10572|c0_g1_i1	NA	279	-1.58E+00	-2.88E+00	1.29E+00	2.56E-01	5.66E-01	NA	NA	NA	NA	NA	NA	NA	NA	NA	NA	NA	NA	NA	NA
TR10573|c0_g1_i1	m.9501	315	-6.35E-01	-1.56E+00	4.59E-01	4.98E-01	8.28E-01	NA	NA	NA	NA	NA	NA	NA	NA	NA	NA	NA	NA	NA	NA
TR10574|c0_g1_i1	m.9502	238	1.67E+00	-2.88E+00	1.42E+00	2.33E-01	5.66E-01	NA	NA	NA	NA	NA	NA	NA	NA	NA	NA	NA	NA	NA	NA
TR10574|c0_g2_i1	NA	248	-2.29E+00	-2.79E+00	2.44E+00	1.18E-01	4.17E-01	NA	NA	NA	NA	NA	NA	NA	NA	NA	NA	NA	NA	NA	NA
TR10575|c0_g1_i1	NA	274	-1.54E+00	-2.88E+00	1.27E+00	2.61E-01	5.66E-01	NA	NA	NA	NA	NA	NA	NA	NA	NA	NA	NA	NA	NA	NA
TR10575|c0_g2_i1	NA	265	-5.04E-04	-2.80E+00	1.24E-04	9.91E-01	1.00E+00	NA	NA	NA	NA	NA	NA	NA	NA	NA	NA	NA	NA	NA	NA
TR10576|c0_g1_i1	NA	264	-7.82E-03	-2.80E+00	5.21E-05	9.94E-01	1.00E+00	NA	NA	NA	NA	NA	NA	NA	NA	NA	NA	NA	NA	NA	NA
TR10577|c0_g1_i1	NA	320	-1.53E+00	-2.88E+00	1.26E+00	2.62E-01	5.66E-01	NA	NA	NA	NA	NA	NA	NA	NA	NA	NA	NA	NA	NA	NA
TR10577|c0_g2_i1	NA	250	1.09E-01	-2.79E+00	4.15E-03	9.49E-01	1.00E+00	NA	NA	NA	NA	NA	NA	NA	NA	NA	NA	NA	NA	NA	NA
TR10578|c0_g1_i1	NA	258	1.56E-01	-2.51E+00	1.48E-02	9.03E-01	1.00E+00	NA	NA	NA	NA	NA	NA	NA	NA	NA	NA	NA	NA	NA	NA
TR10579|c0_g1_i1	NA	588	8.76E-01	-2.06E+00	1.01E+00	3.14E-01	6.37E-01	NA	NA	NA	NA	NA	NA	NA	NA	NA	NA	NA	NA	NA	NA
TR1058|c0_g1_i1	m.944	534	9.47E-01	-2.71E+00	4.39E-01	5.08E-01	8.36E-01	NA	NA	NA	NA	NA	NA	NA	NA	NA	NA	NA	NA	NA	NA
TR10580|c0_g1_i1	m.9505	326	1.05E+00	-2.92E+00	7.17E-01	3.97E-01	7.31E-01	aael014742- partial	108	gi|28373837|pdb|1N0R|AChain A, 4ank: A Designed Ankyrin Repeat Protein With Four Identical Consensus Repeats	1N0R_A	1.21E-22	55	96.2857	119	66	_	_	_	_	_
TR10580|c0_g2_i1	m.9507	374	8.24E-01	-2.49E+00	3.80E-01	5.37E-01	8.62E-01	aael017480- partial	124	gi|765336429|ref|XP_011493101.1|AAEL017480-PA, partial [Aedes aegypti] >gi|403182585|gb|EJY57493.1| AAEL017480-PA, partial [Aedes aegypti]	XP_011493101	6.55E-31	68	123.25	124	85	_	_	_	_	_
TR10581|c0_g1_i1	NA	596	-1.89E-02	-2.39E+00	1.08E-04	9.92E-01	1.00E+00	NA	NA	NA	NA	NA	NA	NA	NA	NA	NA	NA	NA	NA	NA
TR10582|c0_g1_i1	m.9509	386	-3.53E-01	-2.56E+00	7.79E-02	7.80E-01	1.00E+00	NA	NA	NA	NA	NA	NA	NA	NA	NA	NA	NA	NA	NA	NA
TR10583|c0_g1_i1	NA	333	-1.53E+00	-2.88E+00	1.26E+00	2.62E-01	5.66E-01	NA	NA	NA	NA	NA	NA	NA	NA	NA	NA	NA	NA	NA	NA
TR10584|c0_g1_i1	m.9510	967	-1.52E+00	6.17E-01	8.54E+00	3.48E-03	4.21E-02	pancreas transcription factor 1 subunit alpha	236	gi|557362579|gb|AGZ94919.1|ptf-4 protein, partial [Schmidtea mediterranea]	AGZ94919	1.88E-132	95	384.415	207	198	_	_	_	_	_
TR10585|c0_g1_i1	m.9513	273	-2.29E+00	-2.79E+00	2.44E+00	1.18E-01	4.17E-01	NA	NA	NA	NA	NA	NA	NA	NA	NA	NA	NA	NA	NA	NA
TR10586|c0_g1_i1	NA	237	1.02E+00	-2.66E+00	6.33E-01	4.26E-01	7.55E-01	NA	NA	NA	NA	NA	NA	NA	NA	NA	NA	NA	NA	NA	NA
TR10587|c0_g1_i1	NA	235	0.00E+00	-2.97E+00	0.00E+00	1.00E+00	1.00E+00	NA	NA	NA	NA	NA	NA	NA	NA	NA	NA	NA	NA	NA	NA
TR10588|c0_g1_i1	NA	309	2.21E+00	-2.81E+00	2.46E+00	1.17E-01	4.17E-01	NA	NA	NA	NA	NA	NA	NA	NA	NA	NA	NA	NA	NA	NA
TR10588|c0_g2_i1	m.9517	323	-5.25E-01	-2.71E+00	1.61E-01	6.89E-01	9.55E-01	mariner mos1 partial	77	gi|332028834|gb|EGI68862.1|Mariner Mos1 transposase [Acromyrmex echinatior]	EGI68862	6.04E-16	73	77.411	68	50	_	_	_	_	_
TR10589|c1_g1_i1	NA	326	2.37E+00	-2.80E+00	2.66E+00	1.03E-01	4.11E-01	NA	NA	NA	NA	NA	NA	NA	NA	NA	NA	NA	NA	NA	NA
TR1059|c0_g1_i1	NA	336	4.07E+00	-2.49E+00	6.86E+00	8.82E-03	8.81E-02	NA	NA	NA	NA	NA	NA	NA	NA	NA	NA	NA	NA	NA	NA
TR10590|c0_g1_i1	NA	305	-6.33E-01	2.79E+00	4.55E+00	3.29E-02	2.22E-01	NA	NA	NA	NA	NA	NA	NA	NA	NA	NA	NA	NA	NA	NA
TR10591|c0_g1_i1	NA	248	0.00E+00	-2.97E+00	0.00E+00	1.00E+00	1.00E+00	NA	NA	NA	NA	NA	NA	NA	NA	NA	NA	NA	NA	NA	NA
TR10592|c0_g1_i1	NA	235	1.54E+00	-2.88E+00	1.33E+00	2.49E-01	5.66E-01	NA	NA	NA	NA	NA	NA	NA	NA	NA	NA	NA	NA	NA	NA
TR10593|c0_g1_i1	NA	295	8.44E-01	-2.51E+00	3.98E-01	5.28E-01	8.54E-01	NA	NA	NA	NA	NA	NA	NA	NA	NA	NA	NA	NA	NA	NA
TR10594|c0_g1_i1	m.9521	381	-6.60E-01	-2.71E+00	2.27E-01	6.34E-01	9.24E-01	ankyrin unc44	126	gi|733896505|ref|XP_010712541.1|PREDICTED: ankyrin-3-like [Meleagris gallopavo]	XP_010712541	6.55E-15	53	77.7962	126	67	_	_	_	_	_
TR10595|c0_g1_i1	NA	478	2.03E-04	-2.97E+00	9.62E-05	9.92E-01	1.00E+00	NA	NA	NA	NA	NA	NA	NA	NA	NA	NA	NA	NA	NA	NA
TR10595|c0_g2_i1	NA	524	8.85E+00	9.29E-01	9.47E+01	2.18E-22	1.25E-20	NA	NA	NA	NA	NA	NA	NA	NA	NA	NA	NA	NA	NA	NA
TR10596|c0_g1_i1	m.9522	1477	-2.34E-01	4.62E+00	1.24E+00	2.66E-01	5.72E-01	microfibrillar-associated protein 1	457	gi|674593635|emb|CDS27614.1|microfibrillar associated protein 1 [Hymenolepis microstoma]	CDS27614	1.79E-86	59	284.648	485	290	_	_	_	_	_
TR10597|c0_g1_i1	NA	244	0.00E+00	-2.97E+00	0.00E+00	1.00E+00	1.00E+00	NA	NA	NA	NA	NA	NA	NA	NA	NA	NA	NA	NA	NA	NA
TR10598|c0_g1_i1	NA	280	-1.53E+00	-2.88E+00	1.26E+00	2.62E-01	5.66E-01	NA	NA	NA	NA	NA	NA	NA	NA	NA	NA	NA	NA	NA	NA
TR10599|c0_g1_i1	NA	301	0.00E+00	-2.97E+00	0.00E+00	1.00E+00	1.00E+00	NA	NA	NA	NA	NA	NA	NA	NA	NA	NA	NA	NA	NA	NA
TR106|c0_g1_i1	NA	532	4.33E-01	-2.45E+00	1.86E-01	6.67E-01	9.43E-01	NA	NA	NA	NA	NA	NA	NA	NA	NA	NA	NA	NA	NA	NA
TR1060|c0_g1_i1	NA	354	1.31E-01	-2.34E+00	1.70E-02	8.96E-01	1.00E+00	NA	NA	NA	NA	NA	NA	NA	NA	NA	NA	NA	NA	NA	NA
TR10600|c0_g1_i1	NA	254	-1.54E+00	-2.88E+00	1.26E+00	2.61E-01	5.66E-01	NA	NA	NA	NA	NA	NA	NA	NA	NA	NA	NA	NA	NA	NA
TR10601|c0_g1_i1	NA	266	5.99E-01	-2.73E+00	2.15E-01	6.43E-01	9.28E-01	NA	NA	NA	NA	NA	NA	NA	NA	NA	NA	NA	NA	NA	NA
TR10602|c0_g1_i1	NA	398	-1.16E+00	-2.64E+00	7.36E-01	3.91E-01	7.26E-01	NA	NA	NA	NA	NA	NA	NA	NA	NA	NA	NA	NA	NA	NA
TR10603|c0_g1_i1	NA	514	1.21E+00	-2.65E+00	8.28E-01	3.63E-01	6.95E-01	NA	NA	NA	NA	NA	NA	NA	NA	NA	NA	NA	NA	NA	NA
TR10604|c0_g1_i1	NA	1599	3.16E-02	-1.90E+00	8.49E-04	9.77E-01	1.00E+00	NA	NA	NA	NA	NA	NA	NA	NA	NA	NA	NA	NA	NA	NA
TR10604|c0_g2_i1	NA	1583	-1.51E+00	-2.15E+00	2.09E+00	1.48E-01	4.79E-01	NA	NA	NA	NA	NA	NA	NA	NA	NA	NA	NA	NA	NA	NA
TR10605|c0_g1_i1	NA	452	-2.21E+00	-2.44E+00	2.33E+00	1.27E-01	4.29E-01	NA	NA	NA	NA	NA	NA	NA	NA	NA	NA	NA	NA	NA	NA
TR10606|c0_g1_i1	NA	354	0.00E+00	-2.97E+00	0.00E+00	1.00E+00	1.00E+00	NA	NA	NA	NA	NA	NA	NA	NA	NA	NA	NA	NA	NA	NA
TR10607|c0_g1_i1	m.9531	228	-7.15E-01	-2.72E+00	2.60E-01	6.10E-01	9.10E-01	general transcription factor ii-i repeat domain-containing protein partial	70	gi|675370539|gb|KFM63441.1|General transcription factor II-I repeat domain-containing protein 2B, partial [Stegodyphus mimosarum]	KFM63441	4.25E-18	85	86.6557	54	46	_	_	_	_	_
TR10608|c0_g1_i1	NA	229	0.00E+00	-2.97E+00	0.00E+00	1.00E+00	1.00E+00	NA	NA	NA	NA	NA	NA	NA	NA	NA	NA	NA	NA	NA	NA
TR10609|c0_g1_i1	NA	277	-9.71E-01	-2.92E+00	6.48E-01	4.21E-01	7.50E-01	NA	NA	NA	NA	NA	NA	NA	NA	NA	NA	NA	NA	NA	NA
TR10609|c0_g2_i1	NA	346	2.11E+00	-2.62E+00	2.35E+00	1.25E-01	4.24E-01	NA	NA	NA	NA	NA	NA	NA	NA	NA	NA	NA	NA	NA	NA
TR1061|c0_g1_i1	NA	529	-4.89E-01	-2.58E+00	1.44E-01	7.04E-01	9.65E-01	NA	NA	NA	NA	NA	NA	NA	NA	NA	NA	NA	NA	NA	NA
TR1061|c0_g2_i1	NA	531	1.18E+00	-2.64E+00	8.00E-01	3.71E-01	7.04E-01	NA	NA	NA	NA	NA	NA	NA	NA	NA	NA	NA	NA	NA	NA
TR10610|c0_g1_i1	NA	345	-2.22E+00	-2.80E+00	2.34E+00	1.26E-01	4.28E-01	NA	NA	NA	NA	NA	NA	NA	NA	NA	NA	NA	NA	NA	NA
TR10610|c0_g2_i1	NA	346	2.06E+00	-2.80E+00	2.04E+00	1.54E-01	4.90E-01	NA	NA	NA	NA	NA	NA	NA	NA	NA	NA	NA	NA	NA	NA
TR10611|c0_g1_i1	NA	736	3.22E-01	-2.11E+00	1.11E-01	7.39E-01	9.89E-01	NA	NA	NA	NA	NA	NA	NA	NA	NA	NA	NA	NA	NA	NA
TR10612|c0_g1_i1	NA	251	-3.07E+00	-2.65E+00	4.32E+00	3.78E-02	2.42E-01	NA	NA	NA	NA	NA	NA	NA	NA	NA	NA	NA	NA	NA	NA
TR10613|c0_g1_i1	m.9534	535	3.48E+00	-2.58E+00	6.92E+00	8.50E-03	8.59E-02	NA	NA	NA	NA	NA	NA	NA	NA	NA	NA	NA	NA	NA	NA
TR10614|c0_g1_i1	m.9535	1384	5.40E+00	-1.83E+00	1.77E+01	2.64E-05	5.38E-04	NA	NA	NA	NA	NA	NA	NA	NA	NA	NA	NA	NA	NA	NA
TR10615|c0_g1_i1	NA	367	-1.41E+00	-2.57E+00	9.66E-01	3.26E-01	6.52E-01	NA	NA	NA	NA	NA	NA	NA	NA	NA	NA	NA	NA	NA	NA
TR10616|c0_g1_i1	m.9536	260	-3.62E-01	-2.58E+00	6.80E-02	7.94E-01	1.00E+00	NA	NA	NA	NA	NA	NA	NA	NA	NA	NA	NA	NA	NA	NA
TR10617|c0_g1_i1	NA	227	1.54E+00	-2.88E+00	1.33E+00	2.49E-01	5.66E-01	NA	NA	NA	NA	NA	NA	NA	NA	NA	NA	NA	NA	NA	NA
TR10618|c0_g1_i1	NA	296	9.25E-01	-2.71E+00	4.25E-01	5.14E-01	8.42E-01	NA	NA	NA	NA	NA	NA	NA	NA	NA	NA	NA	NA	NA	NA
TR10619|c0_g1_i1	NA	293	-2.65E-01	-2.75E+00	4.11E-02	8.39E-01	1.00E+00	NA	NA	NA	NA	NA	NA	NA	NA	NA	NA	NA	NA	NA	NA
TR10619|c0_g1_i2	NA	282	-1.94E+00	-2.84E+00	1.84E+00	1.75E-01	5.33E-01	NA	NA	NA	NA	NA	NA	NA	NA	NA	NA	NA	NA	NA	NA
TR1062|c0_g1_i1	NA	326	2.15E+00	-2.49E+00	2.37E+00	1.23E-01	4.20E-01	NA	NA	NA	NA	NA	NA	NA	NA	NA	NA	NA	NA	NA	NA
TR10620|c0_g1_i1	NA	1213	-5.32E-01	2.98E+00	3.15E+00	7.61E-02	3.55E-01	NA	NA	NA	NA	NA	NA	NA	NA	NA	NA	NA	NA	NA	NA
TR10620|c0_g2_i1	m.9540	1259	-1.19E-01	7.25E-01	2.09E-02	8.85E-01	1.00E+00	NA	NA	NA	NA	NA	NA	NA	NA	NA	NA	NA	NA	NA	NA
TR10621|c0_g1_i1	NA	376	7.96E-01	-2.72E+00	3.33E-01	5.64E-01	8.82E-01	NA	NA	NA	NA	NA	NA	NA	NA	NA	NA	NA	NA	NA	NA
TR10622|c0_g1_i1	NA	266	5.02E-01	-2.58E+00	1.94E-01	6.60E-01	9.39E-01	NA	NA	NA	NA	NA	NA	NA	NA	NA	NA	NA	NA	NA	NA
TR10622|c0_g2_i1	NA	256	-1.54E+00	-2.88E+00	1.26E+00	2.61E-01	5.66E-01	NA	NA	NA	NA	NA	NA	NA	NA	NA	NA	NA	NA	NA	NA
TR10623|c0_g1_i1	NA	274	-6.42E-01	-2.71E+00	2.18E-01	6.41E-01	9.28E-01	NA	NA	NA	NA	NA	NA	NA	NA	NA	NA	NA	NA	NA	NA
TR10624|c1_g1_i1	NA	237	-1.53E+00	-2.88E+00	1.26E+00	2.62E-01	5.66E-01	NA	NA	NA	NA	NA	NA	NA	NA	NA	NA	NA	NA	NA	NA
TR10625|c0_g1_i1	NA	240	0.00E+00	-2.97E+00	0.00E+00	1.00E+00	1.00E+00	NA	NA	NA	NA	NA	NA	NA	NA	NA	NA	NA	NA	NA	NA
TR10626|c0_g1_i1	m.9542	587	4.60E+00	-2.21E+00	1.21E+01	4.96E-04	7.86E-03	nervana 2	195	gi|844850176|ref|XP_012795423.1|Sodium/potassium-transporting ATPase subunit beta-2 [Schistosoma haematobium] >gi|685959951|gb|KGB35658.1| Sodium/potassium-transporting ATPase subunit beta-2 [Schistosoma haematobium]	XP_012795423	1.88E-35	55	137.117	204	113	_	_	_	_	_
TR10627|c0_g1_i1	NA	259	2.52E+00	-2.79E+00	2.88E+00	8.99E-02	3.95E-01	NA	NA	NA	NA	NA	NA	NA	NA	NA	NA	NA	NA	NA	NA
TR10628|c0_g1_i1	m.9544	311	9.44E-01	-2.51E+00	5.71E-01	4.50E-01	7.79E-01	NA	NA	NA	NA	NA	NA	NA	NA	NA	NA	NA	NA	NA	NA
TR10629|c0_g1_i1	m.9546	262	0.00E+00	-2.97E+00	0.00E+00	1.00E+00	1.00E+00	low quality protein: rna-directed dna polymerase from mobile element jockey-like	87	gi|930675915|gb|KPJ16147.1|Adrenodoxin-like protein, mitochondrial [Papilio machaon]	KPJ16147	2.36E-10	68	66.2402	64	44	_	_	_	_	_
TR1063|c0_g1_i1	NA	230	9.55E-01	-2.71E+00	4.47E-01	5.04E-01	8.33E-01	NA	NA	NA	NA	NA	NA	NA	NA	NA	NA	NA	NA	NA	NA
TR1063|c0_g1_i2	NA	248	0.00E+00	-2.97E+00	0.00E+00	1.00E+00	1.00E+00	NA	NA	NA	NA	NA	NA	NA	NA	NA	NA	NA	NA	NA	NA
TR10630|c0_g1_i1	NA	354	1.67E+00	-2.88E+00	1.42E+00	2.33E-01	5.66E-01	NA	NA	NA	NA	NA	NA	NA	NA	NA	NA	NA	NA	NA	NA
TR10631|c0_g1_i1	NA	361	4.91E-01	-2.58E+00	1.85E-01	6.68E-01	9.43E-01	NA	NA	NA	NA	NA	NA	NA	NA	NA	NA	NA	NA	NA	NA
TR10631|c1_g1_i1	NA	243	1.16E-01	-2.79E+00	4.64E-03	9.46E-01	1.00E+00	NA	NA	NA	NA	NA	NA	NA	NA	NA	NA	NA	NA	NA	NA
TR10632|c0_g1_i1	NA	676	-7.30E-01	-2.72E+00	2.65E-01	6.07E-01	9.09E-01	NA	NA	NA	NA	NA	NA	NA	NA	NA	NA	NA	NA	NA	NA
TR10632|c0_g2_i1	NA	708	-6.12E-02	-2.80E+00	5.65E-04	9.81E-01	1.00E+00	NA	NA	NA	NA	NA	NA	NA	NA	NA	NA	NA	NA	NA	NA
TR10633|c0_g1_i1	NA	288	-2.02E-03	-2.80E+00	1.02E-04	9.92E-01	1.00E+00	NA	NA	NA	NA	NA	NA	NA	NA	NA	NA	NA	NA	NA	NA
TR10634|c0_g1_i1	NA	299	-2.31E+00	-2.79E+00	2.46E+00	1.17E-01	4.17E-01	NA	NA	NA	NA	NA	NA	NA	NA	NA	NA	NA	NA	NA	NA
TR10635|c0_g1_i1	NA	246	0.00E+00	-2.97E+00	0.00E+00	1.00E+00	1.00E+00	NA	NA	NA	NA	NA	NA	NA	NA	NA	NA	NA	NA	NA	NA
TR10636|c0_g1_i1	m.9548	509	1.20E+00	-2.65E+00	8.15E-01	3.67E-01	6.99E-01	rna exonuclease 4-like	154	gi|321458325|gb|EFX69395.1|hypothetical protein DAPPUDRAFT_300961 [Daphnia pulex]	EFX69395	2.47E-09	59	64.6994	96	57	_	_	_	_	_
TR10637|c0_g1_i1	NA	354	1.02E+00	-2.66E+00	6.33E-01	4.26E-01	7.55E-01	NA	NA	NA	NA	NA	NA	NA	NA	NA	NA	NA	NA	NA	NA
TR10638|c0_g1_i1	NA	238	1.67E+00	-2.88E+00	1.42E+00	2.33E-01	5.66E-01	NA	NA	NA	NA	NA	NA	NA	NA	NA	NA	NA	NA	NA	NA
TR10639|c0_g1_i1	NA	493	3.13E-01	-2.64E+00	4.42E-02	8.34E-01	1.00E+00	NA	NA	NA	NA	NA	NA	NA	NA	NA	NA	NA	NA	NA	NA
TR1064|c0_g1_i1	NA	491	3.20E+00	-2.65E+00	4.81E+00	2.83E-02	2.02E-01	NA	NA	NA	NA	NA	NA	NA	NA	NA	NA	NA	NA	NA	NA
TR10640|c0_g1_i1	m.9550	741	3.67E-02	4.52E+00	3.08E-02	8.61E-01	1.00E+00	ubiquitin-like protein 5	74	gi|443717925|gb|ELU08762.1|hypothetical protein CAPTEDRAFT_165352 [Capitella teleta]	ELU08762	4.30E-41	95	140.584	73	70	K13113	UBL5	HUB1	ubiquitin-like protein 5	ko04212 Longevity regulating pathway - worm
TR10641|c0_g1_i1	m.9551	755	3.03E-01	4.38E+00	1.93E+00	1.64E-01	5.13E-01	transcription factor	160	gi|674590681|emb|CDS30383.1|Basic leucine zipper (bZIP) transcription [Hymenolepis microstoma]	CDS30383	6.98E-05	48	51.2174	154	74	_	_	_	_	_
TR10642|c0_g1_i1	NA	243	-1.60E+00	-2.87E+00	1.30E+00	2.54E-01	5.66E-01	NA	NA	NA	NA	NA	NA	NA	NA	NA	NA	NA	NA	NA	NA
TR10643|c0_g1_i1	NA	292	0.00E+00	-2.97E+00	0.00E+00	1.00E+00	1.00E+00	NA	NA	NA	NA	NA	NA	NA	NA	NA	NA	NA	NA	NA	NA
TR10643|c0_g2_i1	NA	233	2.51E+00	-2.79E+00	2.86E+00	9.09E-02	3.96E-01	NA	NA	NA	NA	NA	NA	NA	NA	NA	NA	NA	NA	NA	NA
TR10644|c0_g1_i1	NA	366	1.31E-01	-2.79E+00	5.70E-03	9.40E-01	1.00E+00	NA	NA	NA	NA	NA	NA	NA	NA	NA	NA	NA	NA	NA	NA
TR10645|c0_g1_i1	NA	461	-7.67E-01	-2.72E+00	2.91E-01	5.90E-01	8.97E-01	NA	NA	NA	NA	NA	NA	NA	NA	NA	NA	NA	NA	NA	NA
TR10646|c0_g1_i1	m.9553	438	-1.03E+00	6.71E+00	3.12E+01	2.37E-08	6.91E-07	X1.D.A5.1	109	gi|568219414|gb|AHD24756.1|X1.D.A5.1 [Schmidtea mediterranea]	AHD24756	1.25E-07	53	55.8398	97	52	_	_	_	_	_
TR10647|c0_g1_i1	NA	464	2.64E+00	-2.73E+00	3.43E+00	6.39E-02	3.16E-01	NA	NA	NA	NA	NA	NA	NA	NA	NA	NA	NA	NA	NA	NA
TR10647|c0_g2_i1	NA	488	6.63E-02	-2.79E+00	1.97E-03	9.65E-01	1.00E+00	NA	NA	NA	NA	NA	NA	NA	NA	NA	NA	NA	NA	NA	NA
TR10648|c0_g1_i1	NA	499	3.21E+00	-2.65E+00	4.84E+00	2.78E-02	2.00E-01	NA	NA	NA	NA	NA	NA	NA	NA	NA	NA	NA	NA	NA	NA
TR10649|c0_g1_i1	NA	226	0.00E+00	-2.97E+00	0.00E+00	1.00E+00	1.00E+00	NA	NA	NA	NA	NA	NA	NA	NA	NA	NA	NA	NA	NA	NA
TR1065|c0_g1_i1	NA	225	-2.02E-03	-2.80E+00	1.02E-04	9.92E-01	1.00E+00	NA	NA	NA	NA	NA	NA	NA	NA	NA	NA	NA	NA	NA	NA
TR10650|c0_g1_i1	NA	395	1.25E+00	-2.65E+00	8.78E-01	3.49E-01	6.80E-01	NA	NA	NA	NA	NA	NA	NA	NA	NA	NA	NA	NA	NA	NA
TR10651|c0_g1_i1	m.9557	465	2.33E+00	-2.80E+00	2.61E+00	1.06E-01	4.11E-01	NA	NA	NA	NA	NA	NA	NA	NA	NA	NA	NA	NA	NA	NA
TR10652|c0_g1_i1	NA	254	2.37E+00	-2.80E+00	2.66E+00	1.03E-01	4.11E-01	NA	NA	NA	NA	NA	NA	NA	NA	NA	NA	NA	NA	NA	NA
TR10653|c0_g1_i1	NA	269	0.00E+00	-2.97E+00	0.00E+00	1.00E+00	1.00E+00	NA	NA	NA	NA	NA	NA	NA	NA	NA	NA	NA	NA	NA	NA
TR10653|c0_g2_i1	NA	321	0.00E+00	-2.97E+00	0.00E+00	1.00E+00	1.00E+00	NA	NA	NA	NA	NA	NA	NA	NA	NA	NA	NA	NA	NA	NA
TR10654|c0_g1_i1	NA	289	0.00E+00	-2.97E+00	0.00E+00	1.00E+00	1.00E+00	NA	NA	NA	NA	NA	NA	NA	NA	NA	NA	NA	NA	NA	NA
TR10655|c0_g1_i1	NA	3497	-1.03E-01	3.89E+00	1.69E-01	6.81E-01	9.50E-01	NA	NA	NA	NA	NA	NA	NA	NA	NA	NA	NA	NA	NA	NA
TR10655|c0_g2_i1	m.9560	3503	3.30E+00	2.30E+00	5.29E+01	3.54E-13	1.42E-11	centrosomal protein of 131 kda isoform x2	1110	gi|908402985|ref|XP_013077034.1|PREDICTED: LOW QUALITY PROTEIN: centrosomal protein of 131 kDa-like [Biomphalaria glabrata]	XP_013077034	7.89E-141	61	468.389	827	505	_	_	_	_	_
TR10656|c0_g1_i1	NA	226	1.23E-01	-2.96E+00	6.41E-02	8.00E-01	1.00E+00	NA	NA	NA	NA	NA	NA	NA	NA	NA	NA	NA	NA	NA	NA
TR10656|c0_g2_i1	m.9568	237	2.64E+00	-2.73E+00	3.43E+00	6.39E-02	3.16E-01	NA	NA	NA	NA	NA	NA	NA	NA	NA	NA	NA	NA	NA	NA
TR10657|c0_g1_i1	m.9569	1047	4.28E-01	1.88E+00	1.37E+00	2.42E-01	5.66E-01	solute carrier family 25 member 51	285	gi|847028283|gb|AKN21579.1|slc25a-11 [Schmidtea mediterranea]	AKN21579	3.73E-172	88	490.345	284	252	_	_	_	_	_
TR10657|c0_g2_i1	NA	1041	-1.10E+00	3.56E-01	1.89E+00	1.70E-01	5.23E-01	NA	NA	NA	NA	NA	NA	NA	NA	NA	NA	NA	NA	NA	NA
TR10658|c0_g1_i1	NA	252	-1.53E+00	-2.88E+00	1.26E+00	2.62E-01	5.66E-01	NA	NA	NA	NA	NA	NA	NA	NA	NA	NA	NA	NA	NA	NA
TR10659|c0_g1_i1	NA	266	-8.28E-02	-2.43E+00	5.50E-03	9.41E-01	1.00E+00	NA	NA	NA	NA	NA	NA	NA	NA	NA	NA	NA	NA	NA	NA
TR1066|c0_g1_i1	NA	638	-5.71E-01	-1.98E+00	3.16E-01	5.74E-01	8.87E-01	NA	NA	NA	NA	NA	NA	NA	NA	NA	NA	NA	NA	NA	NA
TR10660|c0_g1_i1	NA	329	-2.29E+00	-2.79E+00	2.44E+00	1.18E-01	4.17E-01	NA	NA	NA	NA	NA	NA	NA	NA	NA	NA	NA	NA	NA	NA
TR10661|c0_g1_i1	NA	235	0.00E+00	-2.97E+00	0.00E+00	1.00E+00	1.00E+00	NA	NA	NA	NA	NA	NA	NA	NA	NA	NA	NA	NA	NA	NA
TR10662|c0_g1_i1	NA	257	0.00E+00	-2.97E+00	0.00E+00	1.00E+00	1.00E+00	NA	NA	NA	NA	NA	NA	NA	NA	NA	NA	NA	NA	NA	NA
TR10663|c0_g1_i1	m.9572	388	5.99E-01	-2.73E+00	2.15E-01	6.43E-01	9.28E-01	NA	NA	NA	NA	NA	NA	NA	NA	NA	NA	NA	NA	NA	NA
TR10664|c0_g1_i1	NA	306	9.81E-01	-2.92E+00	6.92E-01	4.05E-01	7.37E-01	NA	NA	NA	NA	NA	NA	NA	NA	NA	NA	NA	NA	NA	NA
TR10664|c0_g1_i2	NA	306	9.81E-01	-2.92E+00	6.92E-01	4.05E-01	7.37E-01	NA	NA	NA	NA	NA	NA	NA	NA	NA	NA	NA	NA	NA	NA
TR10665|c0_g1_i1	NA	383	1.28E+00	-2.64E+00	9.07E-01	3.41E-01	6.71E-01	NA	NA	NA	NA	NA	NA	NA	NA	NA	NA	NA	NA	NA	NA
TR10666|c0_g1_i1	NA	269	-1.54E+00	-2.88E+00	1.26E+00	2.61E-01	5.66E-01	NA	NA	NA	NA	NA	NA	NA	NA	NA	NA	NA	NA	NA	NA
TR10667|c0_g1_i1	NA	366	1.54E+00	-2.88E+00	1.33E+00	2.49E-01	5.66E-01	NA	NA	NA	NA	NA	NA	NA	NA	NA	NA	NA	NA	NA	NA
TR10668|c0_g1_i1	NA	385	-1.89E+00	-2.51E+00	2.28E+00	1.31E-01	4.38E-01	NA	NA	NA	NA	NA	NA	NA	NA	NA	NA	NA	NA	NA	NA
TR10669|c0_g1_i1	NA	256	1.67E+00	-2.88E+00	1.42E+00	2.33E-01	5.66E-01	NA	NA	NA	NA	NA	NA	NA	NA	NA	NA	NA	NA	NA	NA
TR10669|c0_g2_i1	NA	254	1.80E-03	-2.97E+00	8.57E-04	9.77E-01	1.00E+00	NA	NA	NA	NA	NA	NA	NA	NA	NA	NA	NA	NA	NA	NA
TR1067|c0_g1_i1	m.950	823	4.58E-01	-1.93E+00	2.32E-01	6.30E-01	9.22E-01	NA	NA	NA	NA	NA	NA	NA	NA	NA	NA	NA	NA	NA	NA
TR1067|c0_g2_i1	NA	327	9.44E-02	-2.96E+00	4.59E-02	8.30E-01	1.00E+00	NA	NA	NA	NA	NA	NA	NA	NA	NA	NA	NA	NA	NA	NA
TR10670|c0_g1_i1	NA	495	1.28E+00	-1.82E+00	1.72E+00	1.90E-01	5.64E-01	NA	NA	NA	NA	NA	NA	NA	NA	NA	NA	NA	NA	NA	NA
TR10671|c0_g1_i1	NA	440	-3.63E+00	-2.51E+00	6.50E+00	1.08E-02	1.03E-01	NA	NA	NA	NA	NA	NA	NA	NA	NA	NA	NA	NA	NA	NA
TR10672|c0_g1_i1	NA	368	2.09E+00	-2.67E+00	2.11E+00	1.47E-01	4.75E-01	NA	NA	NA	NA	NA	NA	NA	NA	NA	NA	NA	NA	NA	NA
TR10672|c0_g2_i1	NA	368	-2.92E-01	-2.75E+00	4.70E-02	8.28E-01	1.00E+00	NA	NA	NA	NA	NA	NA	NA	NA	NA	NA	NA	NA	NA	NA
TR10673|c0_g1_i1	NA	539	-1.92E-01	-2.52E+00	1.85E-02	8.92E-01	1.00E+00	NA	NA	NA	NA	NA	NA	NA	NA	NA	NA	NA	NA	NA	NA
TR10674|c0_g1_i1	NA	312	2.49E+00	-2.79E+00	2.84E+00	9.21E-02	3.96E-01	NA	NA	NA	NA	NA	NA	NA	NA	NA	NA	NA	NA	NA	NA
TR10675|c0_g1_i1	NA	378	-2.00E+00	-2.83E+00	1.90E+00	1.68E-01	5.19E-01	NA	NA	NA	NA	NA	NA	NA	NA	NA	NA	NA	NA	NA	NA
TR10675|c0_g2_i1	NA	378	-9.71E-01	-2.92E+00	6.48E-01	4.21E-01	7.50E-01	NA	NA	NA	NA	NA	NA	NA	NA	NA	NA	NA	NA	NA	NA
TR10676|c0_g1_i1	NA	233	-2.37E+00	-2.79E+00	2.52E+00	1.13E-01	4.17E-01	NA	NA	NA	NA	NA	NA	NA	NA	NA	NA	NA	NA	NA	NA
TR10676|c0_g2_i1	NA	263	1.61E-01	-2.34E+00	2.49E-02	8.75E-01	1.00E+00	NA	NA	NA	NA	NA	NA	NA	NA	NA	NA	NA	NA	NA	NA
TR10677|c0_g1_i1	NA	281	1.51E+00	-2.58E+00	1.35E+00	2.46E-01	5.66E-01	NA	NA	NA	NA	NA	NA	NA	NA	NA	NA	NA	NA	NA	NA
TR10678|c0_g1_i1	m.9581	883	1.90E+00	2.91E+00	2.11E+01	4.26E-06	9.71E-05	NA	NA	NA	NA	NA	NA	NA	NA	NA	NA	NA	NA	NA	NA
TR10679|c0_g1_i1	NA	259	-2.37E+00	-2.79E+00	2.54E+00	1.11E-01	4.17E-01	NA	NA	NA	NA	NA	NA	NA	NA	NA	NA	NA	NA	NA	NA
TR10679|c0_g2_i1	NA	245	-5.16E-02	-2.80E+00	1.97E-04	9.89E-01	1.00E+00	NA	NA	NA	NA	NA	NA	NA	NA	NA	NA	NA	NA	NA	NA
TR1068|c0_g1_i1	NA	260	0.00E+00	-2.97E+00	0.00E+00	1.00E+00	1.00E+00	NA	NA	NA	NA	NA	NA	NA	NA	NA	NA	NA	NA	NA	NA
TR10680|c0_g1_i1	NA	231	-1.54E+00	-2.88E+00	1.26E+00	2.61E-01	5.66E-01	NA	NA	NA	NA	NA	NA	NA	NA	NA	NA	NA	NA	NA	NA
TR10681|c0_g1_i1	NA	460	2.75E+00	-2.73E+00	3.63E+00	5.69E-02	3.00E-01	NA	NA	NA	NA	NA	NA	NA	NA	NA	NA	NA	NA	NA	NA
TR10681|c1_g1_i1	NA	819	1.43E+00	-2.08E+00	1.39E+00	2.38E-01	5.66E-01	NA	NA	NA	NA	NA	NA	NA	NA	NA	NA	NA	NA	NA	NA
TR10682|c1_g1_i1	NA	283	-7.82E-03	-2.80E+00	5.21E-05	9.94E-01	1.00E+00	NA	NA	NA	NA	NA	NA	NA	NA	NA	NA	NA	NA	NA	NA
TR10683|c0_g1_i1	NA	348	-2.82E+00	-2.71E+00	3.57E+00	5.87E-02	3.05E-01	NA	NA	NA	NA	NA	NA	NA	NA	NA	NA	NA	NA	NA	NA
TR10684|c0_g1_i1	NA	250	-1.53E+00	-2.88E+00	1.26E+00	2.62E-01	5.66E-01	NA	NA	NA	NA	NA	NA	NA	NA	NA	NA	NA	NA	NA	NA
TR10684|c0_g2_i1	NA	250	-1.54E+00	-2.88E+00	1.26E+00	2.61E-01	5.66E-01	NA	NA	NA	NA	NA	NA	NA	NA	NA	NA	NA	NA	NA	NA
TR10685|c0_g1_i1	m.9586	2718	6.89E-01	4.57E+00	1.40E+01	1.85E-04	3.24E-03	integrator complex subunit 6-like isoform x1	791	gi|260796039|ref|XP_002593012.1|hypothetical protein BRAFLDRAFT_201563 [Branchiostoma floridae] >gi|229278236|gb|EEN49023.1| hypothetical protein BRAFLDRAFT_201563, partial [Branchiostoma floridae]	XP_002593012	4.41E-141	57	450.284	666	386	_	_	_	_	_
TR10686|c0_g1_i1	NA	342	-1.53E+00	-2.88E+00	1.26E+00	2.62E-01	5.66E-01	NA	NA	NA	NA	NA	NA	NA	NA	NA	NA	NA	NA	NA	NA
TR10687|c0_g1_i1	NA	237	9.55E-02	-2.79E+00	3.39E-03	9.54E-01	1.00E+00	NA	NA	NA	NA	NA	NA	NA	NA	NA	NA	NA	NA	NA	NA
TR10688|c0_g1_i1	m.9593	578	6.42E-02	2.41E+00	3.53E-02	8.51E-01	1.00E+00	mediator of rna polymerase ii transcription subunit 22	152	gi|844852488|ref|XP_012795931.1|Mediator of RNA polymerase II transcription subunit 22 [Schistosoma haematobium] >gi|685960478|gb|KGB36166.1| Mediator of RNA polymerase II transcription subunit 22 [Schistosoma haematobium]	XP_012795931	7.97E-20	61	91.2781	137	84	_	_	_	_	_
TR10689|c0_g1_i1	m.9595	846	2.71E-01	1.09E+00	3.88E-01	5.34E-01	8.59E-01	dolichyldiphosphatase 1	228	gi|871252869|ref|XP_005104964.2|PREDICTED: dolichyldiphosphatase 1-like [Aplysia californica]	XP_005104964	8.95E-66	66	215.698	223	149	K07252	E3.6.1.43		dolichyldiphosphatase [EC:3.6.1.43]	ko00510 N-Glycan biosynthesis
TR10689|c0_g2_i1	NA	304	-2.84E+00	-2.71E+00	3.61E+00	5.75E-02	3.02E-01	NA	NA	NA	NA	NA	NA	NA	NA	NA	NA	NA	NA	NA	NA
TR10689|c0_g3_i1	NA	846	6.01E-01	2.20E+00	2.59E+00	1.08E-01	4.15E-01	NA	NA	NA	NA	NA	NA	NA	NA	NA	NA	NA	NA	NA	NA
TR1069|c0_g1_i1	NA	1044	4.81E+00	-2.15E+00	1.01E+01	1.45E-03	2.01E-02	NA	NA	NA	NA	NA	NA	NA	NA	NA	NA	NA	NA	NA	NA
TR10690|c0_g1_i1	NA	233	1.54E+00	-2.88E+00	1.33E+00	2.49E-01	5.66E-01	NA	NA	NA	NA	NA	NA	NA	NA	NA	NA	NA	NA	NA	NA
TR10691|c0_g1_i1	NA	463	-5.16E-01	-2.59E+00	1.61E-01	6.88E-01	9.55E-01	NA	NA	NA	NA	NA	NA	NA	NA	NA	NA	NA	NA	NA	NA
TR10692|c0_g1_i1	NA	342	-2.82E+00	-2.71E+00	3.57E+00	5.87E-02	3.05E-01	NA	NA	NA	NA	NA	NA	NA	NA	NA	NA	NA	NA	NA	NA
TR10693|c0_g1_i1	m.9598	238	2.33E+00	-2.80E+00	2.61E+00	1.06E-01	4.11E-01	NA	NA	NA	NA	NA	NA	NA	NA	NA	NA	NA	NA	NA	NA
TR10694|c0_g1_i1	NA	384	-8.04E-02	-2.03E+00	7.08E-03	9.33E-01	1.00E+00	NA	NA	NA	NA	NA	NA	NA	NA	NA	NA	NA	NA	NA	NA
TR10694|c0_g2_i1	NA	296	2.05E+00	-2.47E+00	2.45E+00	1.17E-01	4.17E-01	NA	NA	NA	NA	NA	NA	NA	NA	NA	NA	NA	NA	NA	NA
TR10695|c0_g1_i1	NA	227	0.00E+00	-2.97E+00	0.00E+00	1.00E+00	1.00E+00	NA	NA	NA	NA	NA	NA	NA	NA	NA	NA	NA	NA	NA	NA
TR10696|c0_g1_i1	NA	272	1.54E+00	-2.88E+00	1.33E+00	2.49E-01	5.66E-01	NA	NA	NA	NA	NA	NA	NA	NA	NA	NA	NA	NA	NA	NA
TR10697|c0_g1_i1	NA	294	4.92E-01	-2.58E+00	1.80E-01	6.72E-01	9.44E-01	NA	NA	NA	NA	NA	NA	NA	NA	NA	NA	NA	NA	NA	NA
TR10698|c0_g1_i1	NA	378	1.94E+00	-2.51E+00	3.00E+00	8.32E-02	3.78E-01	NA	NA	NA	NA	NA	NA	NA	NA	NA	NA	NA	NA	NA	NA
TR10698|c0_g2_i1	NA	413	1.26E+00	-2.65E+00	8.83E-01	3.47E-01	6.78E-01	NA	NA	NA	NA	NA	NA	NA	NA	NA	NA	NA	NA	NA	NA
TR10699|c0_g1_i1	m.9605	265	3.02E+00	-2.71E+00	4.14E+00	4.19E-02	2.55E-01	NA	NA	NA	NA	NA	NA	NA	NA	NA	NA	NA	NA	NA	NA
TR10699|c0_g2_i1	NA	265	-1.54E+00	-2.88E+00	1.26E+00	2.61E-01	5.66E-01	NA	NA	NA	NA	NA	NA	NA	NA	NA	NA	NA	NA	NA	NA
TR107|c0_g1_i1	m.65	279	5.43E-01	-2.58E+00	2.21E-01	6.38E-01	9.27E-01	NA	NA	NA	NA	NA	NA	NA	NA	NA	NA	NA	NA	NA	NA
TR1070|c0_g1_i1	NA	476	4.18E+00	-2.43E+00	8.40E+00	3.75E-03	4.46E-02	NA	NA	NA	NA	NA	NA	NA	NA	NA	NA	NA	NA	NA	NA
TR1070|c1_g1_i1	NA	365	2.89E+00	-2.72E+00	3.88E+00	4.88E-02	2.77E-01	NA	NA	NA	NA	NA	NA	NA	NA	NA	NA	NA	NA	NA	NA
TR10700|c0_g1_i1	NA	393	8.73E-01	-2.71E+00	3.87E-01	5.34E-01	8.59E-01	NA	NA	NA	NA	NA	NA	NA	NA	NA	NA	NA	NA	NA	NA
TR10700|c0_g2_i1	NA	411	-2.31E-01	-2.52E+00	1.81E-02	8.93E-01	1.00E+00	NA	NA	NA	NA	NA	NA	NA	NA	NA	NA	NA	NA	NA	NA
TR10701|c0_g1_i1	NA	332	6.66E-01	-2.73E+00	2.52E-01	6.15E-01	9.10E-01	NA	NA	NA	NA	NA	NA	NA	NA	NA	NA	NA	NA	NA	NA
TR10702|c0_g1_i1	NA	224	0.00E+00	-2.97E+00	0.00E+00	1.00E+00	1.00E+00	NA	NA	NA	NA	NA	NA	NA	NA	NA	NA	NA	NA	NA	NA
TR10703|c0_g1_i1	NA	238	0.00E+00	-2.97E+00	0.00E+00	1.00E+00	1.00E+00	NA	NA	NA	NA	NA	NA	NA	NA	NA	NA	NA	NA	NA	NA
TR10703|c0_g2_i1	NA	239	3.06E+00	-2.71E+00	4.22E+00	3.99E-02	2.48E-01	NA	NA	NA	NA	NA	NA	NA	NA	NA	NA	NA	NA	NA	NA
TR10704|c0_g1_i1	NA	253	3.27E-01	-2.95E+00	1.83E-01	6.69E-01	9.43E-01	NA	NA	NA	NA	NA	NA	NA	NA	NA	NA	NA	NA	NA	NA
TR10704|c0_g2_i1	NA	253	-8.35E-01	-2.73E+00	3.50E-01	5.54E-01	8.75E-01	NA	NA	NA	NA	NA	NA	NA	NA	NA	NA	NA	NA	NA	NA
TR10705|c0_g1_i1	m.9607	402	3.16E+00	-2.65E+00	4.73E+00	2.97E-02	2.08E-01	NA	NA	NA	NA	NA	NA	NA	NA	NA	NA	NA	NA	NA	NA
TR10706|c0_g1_i1	m.9608	283	-6.12E-01	4.01E+00	4.69E+00	3.03E-02	2.11E-01	NA	NA	NA	NA	NA	NA	NA	NA	NA	NA	NA	NA	NA	NA
TR10707|c0_g1_i1	NA	780	8.85E-01	-2.34E+00	7.52E-01	3.86E-01	7.21E-01	NA	NA	NA	NA	NA	NA	NA	NA	NA	NA	NA	NA	NA	NA
TR10708|c0_g1_i1	NA	310	0.00E+00	-2.97E+00	0.00E+00	1.00E+00	1.00E+00	NA	NA	NA	NA	NA	NA	NA	NA	NA	NA	NA	NA	NA	NA
TR10708|c1_g1_i1	NA	330	0.00E+00	-2.97E+00	0.00E+00	1.00E+00	1.00E+00	NA	NA	NA	NA	NA	NA	NA	NA	NA	NA	NA	NA	NA	NA
TR10709|c0_g1_i1	NA	256	-1.53E+00	-2.88E+00	1.26E+00	2.62E-01	5.66E-01	NA	NA	NA	NA	NA	NA	NA	NA	NA	NA	NA	NA	NA	NA
TR1071|c0_g1_i1	NA	318	2.88E+00	-2.69E+00	4.00E+00	4.54E-02	2.69E-01	NA	NA	NA	NA	NA	NA	NA	NA	NA	NA	NA	NA	NA	NA
TR1071|c0_g2_i1	m.957	317	-1.17E+00	-2.76E+00	6.80E-01	4.10E-01	7.42E-01	NA	NA	NA	NA	NA	NA	NA	NA	NA	NA	NA	NA	NA	NA
TR10710|c0_g1_i1	m.9609	401	1.56E+00	-2.17E+00	2.07E+00	1.50E-01	4.82E-01	NA	NA	NA	NA	NA	NA	NA	NA	NA	NA	NA	NA	NA	NA
TR10711|c0_g1_i1	NA	270	1.69E+00	-2.87E+00	1.44E+00	2.30E-01	5.66E-01	NA	NA	NA	NA	NA	NA	NA	NA	NA	NA	NA	NA	NA	NA
TR10712|c0_g1_i1	NA	288	1.54E+00	-2.88E+00	1.33E+00	2.49E-01	5.66E-01	NA	NA	NA	NA	NA	NA	NA	NA	NA	NA	NA	NA	NA	NA
TR10713|c0_g1_i1	NA	379	-2.25E+00	-2.80E+00	2.40E+00	1.22E-01	4.18E-01	NA	NA	NA	NA	NA	NA	NA	NA	NA	NA	NA	NA	NA	NA
TR10714|c0_g1_i1	NA	480	7.77E-01	-2.72E+00	3.19E-01	5.72E-01	8.87E-01	NA	NA	NA	NA	NA	NA	NA	NA	NA	NA	NA	NA	NA	NA
TR10714|c0_g2_i1	NA	415	1.20E-01	-2.79E+00	4.91E-03	9.44E-01	1.00E+00	NA	NA	NA	NA	NA	NA	NA	NA	NA	NA	NA	NA	NA	NA
TR10715|c0_g1_i1	NA	232	0.00E+00	-2.97E+00	0.00E+00	1.00E+00	1.00E+00	NA	NA	NA	NA	NA	NA	NA	NA	NA	NA	NA	NA	NA	NA
TR10716|c0_g1_i1	NA	330	1.01E+00	-2.71E+00	4.86E-01	4.86E-01	8.17E-01	NA	NA	NA	NA	NA	NA	NA	NA	NA	NA	NA	NA	NA	NA
TR10717|c0_g1_i1	NA	659	6.40E+00	-1.19E+00	2.40E+01	9.77E-07	2.41E-05	NA	NA	NA	NA	NA	NA	NA	NA	NA	NA	NA	NA	NA	NA
TR10718|c0_g1_i1	m.9615	877	-6.37E-01	9.55E-01	2.20E+00	1.38E-01	4.55E-01	NA	NA	NA	NA	NA	NA	NA	NA	NA	NA	NA	NA	NA	NA
TR10719|c0_g1_i1	m.9618	2114	-1.86E-01	6.83E+00	1.15E+00	2.84E-01	5.97E-01	cytoplasmic type 5	643	gi|353233061|emb|CCD80416.1|hypothetical protein Smp_087870 [Schistosoma mansoni]	CCD80416	0	69	715.301	633	442	_	_	_	_	_
TR1072|c0_g1_i1	m.958	717	5.58E-01	4.50E+00	3.44E+00	6.35E-02	3.16E-01	NA	NA	NA	NA	NA	NA	NA	NA	NA	NA	NA	NA	NA	NA
TR10720|c0_g1_i1	m.9620	2145	-1.71E-01	8.36E+00	4.15E-01	5.19E-01	8.46E-01	NA	NA	NA	NA	NA	NA	NA	NA	NA	NA	NA	NA	NA	NA
TR10721|c0_g1_i1	NA	303	5.23E+00	-2.02E+00	1.04E+01	1.27E-03	1.80E-02	NA	NA	NA	NA	NA	NA	NA	NA	NA	NA	NA	NA	NA	NA
TR10722|c0_g1_i1	NA	243	0.00E+00	-2.97E+00	0.00E+00	1.00E+00	1.00E+00	NA	NA	NA	NA	NA	NA	NA	NA	NA	NA	NA	NA	NA	NA
TR10723|c0_g1_i1	m.9628	1493	-2.09E-01	-1.99E-01	1.14E-01	7.35E-01	9.87E-01	tyramine receptor tyra-2-like	497	gi|918279437|gb|KOF63316.1|hypothetical protein OCBIM_22019575mg [Octopus bimaculoides]	KOF63316	8.90E-15	49	87.0409	216	107	_	_	_	_	_
TR10724|c0_g1_i1	NA	360	0.00E+00	-2.97E+00	0.00E+00	1.00E+00	1.00E+00	NA	NA	NA	NA	NA	NA	NA	NA	NA	NA	NA	NA	NA	NA
TR10725|c0_g1_i1	NA	241	-7.82E-03	-2.80E+00	5.21E-05	9.94E-01	1.00E+00	NA	NA	NA	NA	NA	NA	NA	NA	NA	NA	NA	NA	NA	NA
TR10725|c1_g1_i1	NA	334	1.16E-01	-2.79E+00	4.64E-03	9.46E-01	1.00E+00	NA	NA	NA	NA	NA	NA	NA	NA	NA	NA	NA	NA	NA	NA
TR10726|c0_g1_i1	NA	627	-1.38E+00	-2.74E+00	9.07E-01	3.41E-01	6.71E-01	NA	NA	NA	NA	NA	NA	NA	NA	NA	NA	NA	NA	NA	NA
TR10726|c0_g2_i1	NA	755	-3.24E-01	-2.29E+00	9.38E-02	7.59E-01	1.00E+00	NA	NA	NA	NA	NA	NA	NA	NA	NA	NA	NA	NA	NA	NA
TR10727|c0_g1_i1	NA	243	1.09E+00	-2.45E+00	8.27E-01	3.63E-01	6.96E-01	NA	NA	NA	NA	NA	NA	NA	NA	NA	NA	NA	NA	NA	NA
TR10728|c0_g1_i1	NA	361	-2.31E+00	-2.79E+00	2.46E+00	1.17E-01	4.17E-01	NA	NA	NA	NA	NA	NA	NA	NA	NA	NA	NA	NA	NA	NA
TR10729|c0_g1_i1	m.9633	346	2.79E+00	-2.72E+00	3.69E+00	5.48E-02	2.98E-01	NA	NA	NA	NA	NA	NA	NA	NA	NA	NA	NA	NA	NA	NA
TR1073|c0_g1_i1	m.960	1453	-3.08E-01	7.89E-01	4.40E-01	5.07E-01	8.36E-01	NA	NA	NA	NA	NA	NA	NA	NA	NA	NA	NA	NA	NA	NA
TR10730|c0_g1_i1	NA	600	1.47E+00	-2.34E+00	1.70E+00	1.93E-01	5.66E-01	NA	NA	NA	NA	NA	NA	NA	NA	NA	NA	NA	NA	NA	NA
TR10731|c0_g1_i1	NA	342	-1.07E+00	-2.92E+00	7.27E-01	3.94E-01	7.30E-01	NA	NA	NA	NA	NA	NA	NA	NA	NA	NA	NA	NA	NA	NA
TR10731|c0_g2_i1	NA	341	-4.28E-01	-2.62E+00	9.25E-02	7.61E-01	1.00E+00	NA	NA	NA	NA	NA	NA	NA	NA	NA	NA	NA	NA	NA	NA
TR10732|c0_g1_i1	NA	270	-1.58E+00	-2.88E+00	1.29E+00	2.56E-01	5.66E-01	NA	NA	NA	NA	NA	NA	NA	NA	NA	NA	NA	NA	NA	NA
TR10733|c0_g1_i1	NA	273	4.01E+00	-2.44E+00	7.49E+00	6.22E-03	6.73E-02	NA	NA	NA	NA	NA	NA	NA	NA	NA	NA	NA	NA	NA	NA
TR10734|c0_g1_i1	NA	243	2.27E+00	-2.81E+00	2.44E+00	1.18E-01	4.17E-01	NA	NA	NA	NA	NA	NA	NA	NA	NA	NA	NA	NA	NA	NA
TR10734|c0_g2_i1	NA	245	-6.89E-01	-2.70E+00	2.26E-01	6.34E-01	9.24E-01	NA	NA	NA	NA	NA	NA	NA	NA	NA	NA	NA	NA	NA	NA
TR10735|c0_g1_i1	NA	512	9.42E-01	-2.32E+00	7.34E-01	3.91E-01	7.27E-01	NA	NA	NA	NA	NA	NA	NA	NA	NA	NA	NA	NA	NA	NA
TR10736|c0_g1_i1	NA	348	-1.22E+00	-2.51E+00	6.52E-01	4.20E-01	7.50E-01	NA	NA	NA	NA	NA	NA	NA	NA	NA	NA	NA	NA	NA	NA
TR10737|c0_g1_i1	m.9636	760	-6.02E-01	4.29E+00	8.48E+00	3.60E-03	4.32E-02	NA	NA	NA	NA	NA	NA	NA	NA	NA	NA	NA	NA	NA	NA
TR10738|c0_g1_i1	NA	232	0.00E+00	-2.97E+00	0.00E+00	1.00E+00	1.00E+00	NA	NA	NA	NA	NA	NA	NA	NA	NA	NA	NA	NA	NA	NA
TR10739|c0_g1_i1	NA	290	-1.65E+00	-2.87E+00	1.41E+00	2.35E-01	5.66E-01	NA	NA	NA	NA	NA	NA	NA	NA	NA	NA	NA	NA	NA	NA
TR10739|c0_g2_i1	NA	234	-1.41E+00	-2.89E+00	1.10E+00	2.94E-01	6.11E-01	NA	NA	NA	NA	NA	NA	NA	NA	NA	NA	NA	NA	NA	NA
TR1074|c0_g1_i1	NA	340	1.86E+00	-2.12E+00	2.52E+00	1.12E-01	4.17E-01	NA	NA	NA	NA	NA	NA	NA	NA	NA	NA	NA	NA	NA	NA
TR1074|c0_g2_i1	NA	259	3.63E+00	-2.58E+00	6.08E+00	1.36E-02	1.22E-01	NA	NA	NA	NA	NA	NA	NA	NA	NA	NA	NA	NA	NA	NA
TR10740|c0_g1_i1	NA	315	2.51E+00	-2.79E+00	2.86E+00	9.09E-02	3.96E-01	NA	NA	NA	NA	NA	NA	NA	NA	NA	NA	NA	NA	NA	NA
TR10741|c0_g1_i1	NA	295	0.00E+00	-2.97E+00	0.00E+00	1.00E+00	1.00E+00	NA	NA	NA	NA	NA	NA	NA	NA	NA	NA	NA	NA	NA	NA
TR10741|c0_g2_i1	NA	232	1.54E+00	-2.88E+00	1.33E+00	2.49E-01	5.66E-01	NA	NA	NA	NA	NA	NA	NA	NA	NA	NA	NA	NA	NA	NA
TR10742|c0_g1_i1	NA	450	-2.15E-01	-2.32E+00	3.29E-02	8.56E-01	1.00E+00	NA	NA	NA	NA	NA	NA	NA	NA	NA	NA	NA	NA	NA	NA
TR10743|c0_g1_i1	m.9641	1211	-9.12E-01	4.83E+00	2.43E+01	8.08E-07	2.01E-05	synaptosomal-associated protein 25-like isoform x3	208	gi|134808823|dbj|BAF50734.1|DjSNAP-25 [Dugesia japonica]	BAF50734	1.53E-145	99	416.387	207	206	K18211	SNAP25		synaptosomal-associated protein 25	ko04721 Synaptic vesicle cycle//ko04911 Insulin secretion
TR10744|c0_g1_i1	NA	357	5.84E+00	-1.44E+00	1.75E+01	2.82E-05	5.70E-04	NA	NA	NA	NA	NA	NA	NA	NA	NA	NA	NA	NA	NA	NA
TR10744|c0_g2_i1	NA	311	5.73E+00	-1.80E+00	1.35E+01	2.43E-04	4.13E-03	NA	NA	NA	NA	NA	NA	NA	NA	NA	NA	NA	NA	NA	NA
TR10745|c0_g1_i1	NA	266	1.54E+00	-2.88E+00	1.33E+00	2.49E-01	5.66E-01	NA	NA	NA	NA	NA	NA	NA	NA	NA	NA	NA	NA	NA	NA
TR10745|c0_g2_i1	m.9647	240	1.54E+00	-2.88E+00	1.33E+00	2.49E-01	5.66E-01	pogo transposable element with partial	62	gi|657799964|ref|XP_008327106.1|PREDICTED: uncharacterized protein LOC103392301 isoform X1 [Cynoglossus semilaevis]	XP_008327106	1.84E-09	75	62.7734	57	43	_	_	_	_	_
TR10746|c0_g1_i1	NA	561	-8.63E-01	-2.50E+00	5.29E-01	4.67E-01	7.98E-01	NA	NA	NA	NA	NA	NA	NA	NA	NA	NA	NA	NA	NA	NA
TR10747|c0_g1_i1	NA	293	2.54E+00	-2.79E+00	2.89E+00	8.89E-02	3.94E-01	NA	NA	NA	NA	NA	NA	NA	NA	NA	NA	NA	NA	NA	NA
TR10748|c0_g1_i1	NA	284	5.50E-01	-2.57E+00	2.37E-01	6.26E-01	9.19E-01	NA	NA	NA	NA	NA	NA	NA	NA	NA	NA	NA	NA	NA	NA
TR10748|c1_g1_i1	NA	264	1.54E+00	-2.88E+00	1.33E+00	2.49E-01	5.66E-01	NA	NA	NA	NA	NA	NA	NA	NA	NA	NA	NA	NA	NA	NA
TR10749|c0_g1_i1	NA	237	2.21E+00	-2.81E+00	2.46E+00	1.17E-01	4.17E-01	NA	NA	NA	NA	NA	NA	NA	NA	NA	NA	NA	NA	NA	NA
TR1075|c0_g1_i1	NA	403	7.72E-01	-2.72E+00	3.16E-01	5.74E-01	8.87E-01	NA	NA	NA	NA	NA	NA	NA	NA	NA	NA	NA	NA	NA	NA
TR1075|c1_g1_i1	NA	353	2.21E+00	-2.81E+00	2.46E+00	1.17E-01	4.17E-01	NA	NA	NA	NA	NA	NA	NA	NA	NA	NA	NA	NA	NA	NA
TR10750|c0_g1_i1	m.9650	226	1.54E+00	-2.88E+00	1.33E+00	2.49E-01	5.66E-01	NA	NA	NA	NA	NA	NA	NA	NA	NA	NA	NA	NA	NA	NA
TR10751|c0_g1_i1	NA	631	-2.95E-01	-2.75E+00	4.78E-02	8.27E-01	1.00E+00	NA	NA	NA	NA	NA	NA	NA	NA	NA	NA	NA	NA	NA	NA
TR10751|c0_g2_i1	NA	632	1.23E+00	-2.54E+00	1.31E+00	2.52E-01	5.66E-01	NA	NA	NA	NA	NA	NA	NA	NA	NA	NA	NA	NA	NA	NA
TR10752|c0_g1_i1	NA	351	0.00E+00	-2.97E+00	0.00E+00	1.00E+00	1.00E+00	NA	NA	NA	NA	NA	NA	NA	NA	NA	NA	NA	NA	NA	NA
TR10753|c0_g1_i1	NA	326	1.54E+00	-2.88E+00	1.33E+00	2.49E-01	5.66E-01	NA	NA	NA	NA	NA	NA	NA	NA	NA	NA	NA	NA	NA	NA
TR10754|c0_g1_i1	m.9655	345	6.66E-01	-2.73E+00	2.52E-01	6.15E-01	9.10E-01	NA	NA	NA	NA	NA	NA	NA	NA	NA	NA	NA	NA	NA	NA
TR10755|c0_g1_i1	NA	523	4.80E-01	-2.44E+00	1.58E-01	6.91E-01	9.56E-01	NA	NA	NA	NA	NA	NA	NA	NA	NA	NA	NA	NA	NA	NA
TR10755|c0_g2_i1	NA	523	7.50E-01	-2.73E+00	2.80E-01	5.97E-01	9.02E-01	NA	NA	NA	NA	NA	NA	NA	NA	NA	NA	NA	NA	NA	NA
TR10756|c0_g1_i1	NA	343	-1.54E+00	-2.88E+00	1.26E+00	2.61E-01	5.66E-01	NA	NA	NA	NA	NA	NA	NA	NA	NA	NA	NA	NA	NA	NA
TR10757|c0_g1_i1	NA	324	-1.00E+00	-2.36E+00	4.09E-01	5.23E-01	8.49E-01	NA	NA	NA	NA	NA	NA	NA	NA	NA	NA	NA	NA	NA	NA
TR10758|c0_g1_i1	NA	313	0.00E+00	-2.97E+00	0.00E+00	1.00E+00	1.00E+00	NA	NA	NA	NA	NA	NA	NA	NA	NA	NA	NA	NA	NA	NA
TR10758|c0_g2_i1	NA	326	1.83E+00	-2.51E+00	1.76E+00	1.85E-01	5.53E-01	NA	NA	NA	NA	NA	NA	NA	NA	NA	NA	NA	NA	NA	NA
TR10759|c0_g1_i1	NA	441	3.80E+00	-2.50E+00	8.08E+00	4.47E-03	5.15E-02	NA	NA	NA	NA	NA	NA	NA	NA	NA	NA	NA	NA	NA	NA
TR1076|c0_g1_i1	NA	240	-1.60E+00	-2.87E+00	1.30E+00	2.54E-01	5.66E-01	NA	NA	NA	NA	NA	NA	NA	NA	NA	NA	NA	NA	NA	NA
TR10760|c0_g1_i1	NA	234	0.00E+00	-2.97E+00	0.00E+00	1.00E+00	1.00E+00	NA	NA	NA	NA	NA	NA	NA	NA	NA	NA	NA	NA	NA	NA
TR10761|c0_g1_i1	m.9662	493	-1.08E+00	-1.04E+00	2.18E+00	1.40E-01	4.60E-01	NA	NA	NA	NA	NA	NA	NA	NA	NA	NA	NA	NA	NA	NA
TR10762|c0_g1_i1	m.9663	390	-2.86E-01	3.31E+00	9.42E-01	3.32E-01	6.60E-01	NA	NA	NA	NA	NA	NA	NA	NA	NA	NA	NA	NA	NA	NA
TR10762|c0_g2_i1	NA	391	-1.26E+00	-2.49E-01	2.24E+00	1.34E-01	4.47E-01	NA	NA	NA	NA	NA	NA	NA	NA	NA	NA	NA	NA	NA	NA
TR10763|c0_g1_i1	NA	247	-1.53E+00	-2.88E+00	1.26E+00	2.62E-01	5.66E-01	NA	NA	NA	NA	NA	NA	NA	NA	NA	NA	NA	NA	NA	NA
TR10764|c0_g1_i1	NA	312	2.33E+00	-2.80E+00	2.61E+00	1.06E-01	4.11E-01	NA	NA	NA	NA	NA	NA	NA	NA	NA	NA	NA	NA	NA	NA
TR10765|c0_g1_i1	NA	246	2.54E+00	-2.79E+00	2.89E+00	8.89E-02	3.94E-01	NA	NA	NA	NA	NA	NA	NA	NA	NA	NA	NA	NA	NA	NA
TR10766|c0_g1_i1	NA	306	1.74E+00	-2.37E+00	1.73E+00	1.88E-01	5.60E-01	NA	NA	NA	NA	NA	NA	NA	NA	NA	NA	NA	NA	NA	NA
TR10767|c0_g1_i1	m.9666	272	-8.60E-01	-1.83E+00	7.37E-01	3.91E-01	7.26E-01	NA	NA	NA	NA	NA	NA	NA	NA	NA	NA	NA	NA	NA	NA
TR10768|c0_g1_i1	NA	228	0.00E+00	-2.97E+00	0.00E+00	1.00E+00	1.00E+00	NA	NA	NA	NA	NA	NA	NA	NA	NA	NA	NA	NA	NA	NA
TR10769|c0_g1_i1	m.9668	228	2.64E+00	-2.73E+00	3.43E+00	6.39E-02	3.16E-01	NA	NA	NA	NA	NA	NA	NA	NA	NA	NA	NA	NA	NA	NA
TR10769|c0_g2_i1	m.9669	228	-2.35E+00	-2.79E+00	2.52E+00	1.12E-01	4.17E-01	NA	NA	NA	NA	NA	NA	NA	NA	NA	NA	NA	NA	NA	NA
TR1077|c0_g1_i1	NA	288	1.54E+00	-2.88E+00	1.33E+00	2.49E-01	5.66E-01	NA	NA	NA	NA	NA	NA	NA	NA	NA	NA	NA	NA	NA	NA
TR10770|c0_g1_i1	NA	635	2.48E-01	-2.80E+00	2.41E-02	8.77E-01	1.00E+00	NA	NA	NA	NA	NA	NA	NA	NA	NA	NA	NA	NA	NA	NA
TR10770|c0_g2_i1	NA	635	-1.33E+00	-2.57E+00	8.27E-01	3.63E-01	6.96E-01	NA	NA	NA	NA	NA	NA	NA	NA	NA	NA	NA	NA	NA	NA
TR10771|c0_g1_i1	NA	412	1.56E+00	-2.58E+00	1.47E+00	2.25E-01	5.66E-01	NA	NA	NA	NA	NA	NA	NA	NA	NA	NA	NA	NA	NA	NA
TR10771|c0_g2_i1	NA	412	-2.24E+00	-2.80E+00	2.38E+00	1.23E-01	4.18E-01	NA	NA	NA	NA	NA	NA	NA	NA	NA	NA	NA	NA	NA	NA
TR10772|c0_g1_i1	NA	263	1.69E+00	-2.87E+00	1.44E+00	2.30E-01	5.66E-01	NA	NA	NA	NA	NA	NA	NA	NA	NA	NA	NA	NA	NA	NA
TR10773|c0_g1_i1	NA	739	6.16E-01	-2.06E+00	4.14E-01	5.20E-01	8.46E-01	NA	NA	NA	NA	NA	NA	NA	NA	NA	NA	NA	NA	NA	NA
TR10774|c0_g1_i1	NA	381	4.26E+00	-2.37E+00	8.61E+00	3.34E-03	4.07E-02	NA	NA	NA	NA	NA	NA	NA	NA	NA	NA	NA	NA	NA	NA
TR10775|c0_g1_i1	NA	566	5.09E-01	-2.54E+00	2.01E-01	6.54E-01	9.35E-01	NA	NA	NA	NA	NA	NA	NA	NA	NA	NA	NA	NA	NA	NA
TR10775|c0_g2_i1	NA	567	-2.93E+00	-2.41E+00	3.49E+00	6.16E-02	3.13E-01	NA	NA	NA	NA	NA	NA	NA	NA	NA	NA	NA	NA	NA	NA
TR10776|c0_g1_i1	NA	273	0.00E+00	-2.97E+00	0.00E+00	1.00E+00	1.00E+00	NA	NA	NA	NA	NA	NA	NA	NA	NA	NA	NA	NA	NA	NA
TR10777|c0_g1_i1	m.9676	636	-3.84E-01	4.25E+00	2.04E+00	1.54E-01	4.90E-01	NA	NA	NA	NA	NA	NA	NA	NA	NA	NA	NA	NA	NA	NA
TR10778|c0_g1_i1	NA	648	-8.95E-01	-1.76E+00	1.10E+00	2.95E-01	6.13E-01	NA	NA	NA	NA	NA	NA	NA	NA	NA	NA	NA	NA	NA	NA
TR10779|c0_g1_i1	NA	368	-1.53E+00	-2.88E+00	1.26E+00	2.62E-01	5.66E-01	NA	NA	NA	NA	NA	NA	NA	NA	NA	NA	NA	NA	NA	NA
TR1078|c0_g1_i1	NA	430	-5.17E-01	-2.46E+00	1.76E-01	6.75E-01	9.47E-01	NA	NA	NA	NA	NA	NA	NA	NA	NA	NA	NA	NA	NA	NA
TR10780|c0_g1_i1	NA	241	-1.58E+00	-2.88E+00	1.29E+00	2.56E-01	5.66E-01	NA	NA	NA	NA	NA	NA	NA	NA	NA	NA	NA	NA	NA	NA
TR10780|c0_g2_i1	NA	238	-7.36E-05	-2.97E+00	3.41E-05	9.95E-01	1.00E+00	NA	NA	NA	NA	NA	NA	NA	NA	NA	NA	NA	NA	NA	NA
TR10781|c0_g1_i1	NA	440	-1.38E+00	-2.57E+00	1.11E+00	2.93E-01	6.10E-01	NA	NA	NA	NA	NA	NA	NA	NA	NA	NA	NA	NA	NA	NA
TR10781|c1_g1_i1	NA	390	-1.54E+00	-2.88E+00	1.26E+00	2.61E-01	5.66E-01	NA	NA	NA	NA	NA	NA	NA	NA	NA	NA	NA	NA	NA	NA
TR10782|c0_g1_i1	m.9677	1244	2.30E-01	4.24E+00	8.49E-01	3.57E-01	6.89E-01	39s ribosomal protein mitochondrial	345	gi|844858608|ref|XP_012797403.1|39S ribosomal protein L2, mitochondrial [Schistosoma haematobium] >gi|685962173|gb|KGB37641.1| 39S ribosomal protein L2, mitochondrial [Schistosoma haematobium]	XP_012797403	1.90E-62	54	216.083	350	189	K02886	RP-L2	MRPL2	large subunit ribosomal protein L2	ko03010 Ribosome
TR10782|c0_g1_i2	NA	1232	-1.49E-01	4.41E+00	4.44E-01	5.05E-01	8.34E-01	NA	NA	NA	NA	NA	NA	NA	NA	NA	NA	NA	NA	NA	NA
TR10783|c0_g1_i1	NA	310	1.71E-02	-2.97E+00	8.61E-03	9.26E-01	1.00E+00	NA	NA	NA	NA	NA	NA	NA	NA	NA	NA	NA	NA	NA	NA
TR10783|c0_g2_i1	NA	312	2.21E+00	-2.81E+00	2.45E+00	1.17E-01	4.17E-01	NA	NA	NA	NA	NA	NA	NA	NA	NA	NA	NA	NA	NA	NA
TR10784|c0_g1_i1	NA	430	2.21E+00	-2.80E+00	2.43E+00	1.19E-01	4.18E-01	NA	NA	NA	NA	NA	NA	NA	NA	NA	NA	NA	NA	NA	NA
TR10784|c0_g2_i1	NA	316	-1.35E-01	-2.50E+00	7.91E-03	9.29E-01	1.00E+00	NA	NA	NA	NA	NA	NA	NA	NA	NA	NA	NA	NA	NA	NA
TR10785|c0_g1_i1	NA	356	3.51E+00	-2.57E+00	6.80E+00	9.10E-03	9.02E-02	NA	NA	NA	NA	NA	NA	NA	NA	NA	NA	NA	NA	NA	NA
TR10785|c0_g2_i1	m.9683	232	0.00E+00	-2.97E+00	0.00E+00	1.00E+00	1.00E+00	NA	NA	NA	NA	NA	NA	NA	NA	NA	NA	NA	NA	NA	NA
TR10786|c0_g1_i1	NA	496	2.77E+00	-2.72E+00	3.67E+00	5.54E-02	2.98E-01	NA	NA	NA	NA	NA	NA	NA	NA	NA	NA	NA	NA	NA	NA
TR10787|c0_g1_i1	m.9685	947	7.73E-01	7.39E+00	1.96E+01	9.73E-06	2.11E-04	tubulin-folding cofactor b	248	gi|684403896|ref|XP_009173949.1|hypothetical protein T265_09575 [Opisthorchis viverrini] >gi|663046113|gb|KER22290.1| hypothetical protein T265_09575 [Opisthorchis viverrini]	XP_009173949	3.02E-89	77	276.559	239	186	_	_	_	_	_
TR10788|c0_g1_i1	m.9687	695	6.36E-02	8.95E+00	5.50E-02	8.15E-01	1.00E+00	NA	NA	NA	NA	NA	NA	NA	NA	NA	NA	NA	NA	NA	NA
TR10788|c0_g2_i1	NA	522	-3.43E-01	1.93E+00	2.77E-01	5.99E-01	9.04E-01	NA	NA	NA	NA	NA	NA	NA	NA	NA	NA	NA	NA	NA	NA
TR10789|c0_g1_i1	NA	248	-1.58E+00	-2.88E+00	1.29E+00	2.56E-01	5.66E-01	NA	NA	NA	NA	NA	NA	NA	NA	NA	NA	NA	NA	NA	NA
TR1079|c0_g1_i1	m.963	232	6.64E-01	-2.94E+00	3.96E-01	5.29E-01	8.55E-01	hypothetical protein ANCDUO_01670	77	gi|748399868|gb|KIH67991.1|hypothetical protein ANCDUO_01670 [Ancylostoma duodenale]	KIH67991	2.39E-10	60	62.3882	78	47	_	_	_	_	_
TR1079|c0_g1_i2	NA	354	1.62E+00	-2.59E+00	1.48E+00	2.24E-01	5.66E-01	NA	NA	NA	NA	NA	NA	NA	NA	NA	NA	NA	NA	NA	NA
TR10790|c0_g1_i1	m.9689	988	6.93E+00	-7.44E-01	3.49E+01	3.52E-09	1.10E-07	NA	NA	NA	NA	NA	NA	NA	NA	NA	NA	NA	NA	NA	NA
TR10790|c0_g1_i1	m.9690	988	6.93E+00	-7.44E-01	3.49E+01	3.52E-09	1.10E-07	NA	NA	NA	NA	NA	NA	NA	NA	NA	NA	NA	NA	NA	NA
TR10791|c0_g1_i1	NA	289	1.22E-01	-2.63E+00	7.85E-03	9.29E-01	1.00E+00	NA	NA	NA	NA	NA	NA	NA	NA	NA	NA	NA	NA	NA	NA
TR10792|c0_g1_i1	NA	269	1.65E+00	-2.87E+00	1.35E+00	2.44E-01	5.66E-01	NA	NA	NA	NA	NA	NA	NA	NA	NA	NA	NA	NA	NA	NA
TR10792|c0_g2_i1	NA	287	-5.60E-01	-2.83E+00	1.30E-01	7.18E-01	9.75E-01	NA	NA	NA	NA	NA	NA	NA	NA	NA	NA	NA	NA	NA	NA
TR10793|c0_g1_i1	m.9693	377	6.43E-01	1.18E+00	2.65E+00	1.04E-01	4.11E-01	NA	NA	NA	NA	NA	NA	NA	NA	NA	NA	NA	NA	NA	NA
TR10794|c0_g1_i1	NA	261	0.00E+00	-2.97E+00	0.00E+00	1.00E+00	1.00E+00	NA	NA	NA	NA	NA	NA	NA	NA	NA	NA	NA	NA	NA	NA
TR10794|c0_g2_i1	NA	224	-1.58E+00	-2.88E+00	1.29E+00	2.56E-01	5.66E-01	NA	NA	NA	NA	NA	NA	NA	NA	NA	NA	NA	NA	NA	NA
TR10795|c0_g1_i1	m.9694	240	-2.02E-03	-2.80E+00	1.02E-04	9.92E-01	1.00E+00	NA	NA	NA	NA	NA	NA	NA	NA	NA	NA	NA	NA	NA	NA
TR10796|c0_g1_i1	NA	402	-3.23E+00	-2.64E+00	4.66E+00	3.09E-02	2.13E-01	NA	NA	NA	NA	NA	NA	NA	NA	NA	NA	NA	NA	NA	NA
TR10797|c0_g1_i1	NA	239	1.67E+00	-2.88E+00	1.42E+00	2.33E-01	5.66E-01	NA	NA	NA	NA	NA	NA	NA	NA	NA	NA	NA	NA	NA	NA
TR10798|c0_g1_i1	m.9695	445	2.77E+00	-2.72E+00	3.67E+00	5.54E-02	2.98E-01	proteasome subunit alpha type-1	148	gi|524885821|ref|XP_005099514.1|PREDICTED: proteasome subunit alpha type-1 isoform X2 [Aplysia californica]	XP_005099514	5.87E-68	85	219.164	141	121	K02725	PSMA1		20S proteasome subunit alpha 6 [EC:3.4.25.1]	ko03050 Proteasome
TR10799|c0_g1_i1	NA	280	-4.65E-01	-2.83E+00	1.09E-01	7.41E-01	9.90E-01	NA	NA	NA	NA	NA	NA	NA	NA	NA	NA	NA	NA	NA	NA
TR10799|c0_g2_i1	NA	301	1.26E+00	-2.67E+00	8.10E-01	3.68E-01	7.01E-01	NA	NA	NA	NA	NA	NA	NA	NA	NA	NA	NA	NA	NA	NA
TR108|c0_g1_i1	NA	769	8.67E-01	-2.34E+00	5.64E-01	4.53E-01	7.82E-01	NA	NA	NA	NA	NA	NA	NA	NA	NA	NA	NA	NA	NA	NA
TR1080|c0_g1_i1	NA	379	6.20E-01	-2.73E+00	2.27E-01	6.34E-01	9.24E-01	NA	NA	NA	NA	NA	NA	NA	NA	NA	NA	NA	NA	NA	NA
TR1080|c1_g1_i1	NA	424	1.44E+00	-2.37E+00	1.29E+00	2.55E-01	5.66E-01	NA	NA	NA	NA	NA	NA	NA	NA	NA	NA	NA	NA	NA	NA
TR10800|c0_g1_i1	m.9696	430	-7.96E-01	9.67E-01	3.37E+00	6.65E-02	3.22E-01	vault protein inter alpha trypsin- partial	142	gi|386783781|gb|AFJ24785.1|vault protein inter alpha trypsin-1, partial [Schmidtea mediterranea]	AFJ24785	1.66E-17	51	89.3521	184	94	_	_	_	_	_
TR10801|c0_g1_i1	m.9697	585	4.67E-01	1.79E+00	1.64E+00	2.00E-01	5.66E-01	NA	NA	NA	NA	NA	NA	NA	NA	NA	NA	NA	NA	NA	NA
TR10802|c0_g1_i1	NA	305	-5.21E-01	-2.83E+00	1.25E-01	7.23E-01	9.78E-01	NA	NA	NA	NA	NA	NA	NA	NA	NA	NA	NA	NA	NA	NA
TR10802|c0_g2_i1	NA	278	4.04E-01	-2.76E+00	8.89E-02	7.66E-01	1.00E+00	NA	NA	NA	NA	NA	NA	NA	NA	NA	NA	NA	NA	NA	NA
TR10803|c0_g1_i1	NA	343	-1.58E+00	-2.88E+00	1.29E+00	2.56E-01	5.66E-01	NA	NA	NA	NA	NA	NA	NA	NA	NA	NA	NA	NA	NA	NA
TR10804|c0_g1_i1	NA	353	1.09E-01	-2.79E+00	4.15E-03	9.49E-01	1.00E+00	NA	NA	NA	NA	NA	NA	NA	NA	NA	NA	NA	NA	NA	NA
TR10805|c0_g1_i1	m.9701	365	7.90E-01	-2.72E+00	3.28E-01	5.67E-01	8.82E-01	NA	NA	NA	NA	NA	NA	NA	NA	NA	NA	NA	NA	NA	NA
TR10806|c0_g1_i1	NA	238	-2.72E+00	-2.72E+00	3.41E+00	6.48E-02	3.18E-01	NA	NA	NA	NA	NA	NA	NA	NA	NA	NA	NA	NA	NA	NA
TR10807|c0_g1_i1	NA	350	-1.54E+00	-2.88E+00	1.26E+00	2.61E-01	5.66E-01	NA	NA	NA	NA	NA	NA	NA	NA	NA	NA	NA	NA	NA	NA
TR10808|c0_g1_i1	m.9703	248	2.21E+00	-2.81E+00	2.46E+00	1.17E-01	4.17E-01	NA	NA	NA	NA	NA	NA	NA	NA	NA	NA	NA	NA	NA	NA
TR10809|c0_g1_i1	NA	250	-3.62E-01	-1.75E+00	1.51E-01	6.98E-01	9.61E-01	NA	NA	NA	NA	NA	NA	NA	NA	NA	NA	NA	NA	NA	NA
TR10809|c0_g2_i1	m.9706	270	-1.83E+00	-2.78E+00	1.47E+00	2.25E-01	5.66E-01	isxo2-like domain-containing protein	52	gi|685824209|emb|CEF59263.1|Hypothetical protein SRAE_X000101400 [Strongyloides ratti]	CEF59263	1.49E-08	70	56.225	51	36	_	_	_	_	_
TR1081|c0_g1_i1	NA	256	1.67E+00	-2.88E+00	1.42E+00	2.33E-01	5.66E-01	NA	NA	NA	NA	NA	NA	NA	NA	NA	NA	NA	NA	NA	NA
TR1081|c0_g1_i2	NA	270	-1.53E+00	-2.88E+00	1.26E+00	2.62E-01	5.66E-01	NA	NA	NA	NA	NA	NA	NA	NA	NA	NA	NA	NA	NA	NA
TR10810|c0_g1_i1	NA	228	1.31E-01	-2.79E+00	5.70E-03	9.40E-01	1.00E+00	NA	NA	NA	NA	NA	NA	NA	NA	NA	NA	NA	NA	NA	NA
TR10811|c0_g1_i1	NA	368	9.03E-01	-2.71E+00	4.07E-01	5.23E-01	8.49E-01	NA	NA	NA	NA	NA	NA	NA	NA	NA	NA	NA	NA	NA	NA
TR10812|c0_g1_i1	NA	365	0.00E+00	-2.97E+00	0.00E+00	1.00E+00	1.00E+00	NA	NA	NA	NA	NA	NA	NA	NA	NA	NA	NA	NA	NA	NA
TR10812|c0_g2_i1	NA	571	1.47E-01	-2.12E+00	2.55E-02	8.73E-01	1.00E+00	NA	NA	NA	NA	NA	NA	NA	NA	NA	NA	NA	NA	NA	NA
TR10813|c0_g1_i1	m.9708	313	-3.87E-01	1.41E-01	3.63E-01	5.47E-01	8.71E-01	NA	NA	NA	NA	NA	NA	NA	NA	NA	NA	NA	NA	NA	NA
TR10814|c0_g1_i1	NA	378	9.19E-01	-2.71E+00	4.20E-01	5.17E-01	8.43E-01	NA	NA	NA	NA	NA	NA	NA	NA	NA	NA	NA	NA	NA	NA
TR10814|c0_g2_i1	NA	282	0.00E+00	-2.97E+00	0.00E+00	1.00E+00	1.00E+00	NA	NA	NA	NA	NA	NA	NA	NA	NA	NA	NA	NA	NA	NA
TR10815|c0_g1_i1	NA	285	1.54E+00	-2.88E+00	1.33E+00	2.49E-01	5.66E-01	NA	NA	NA	NA	NA	NA	NA	NA	NA	NA	NA	NA	NA	NA
TR10815|c0_g2_i1	m.9711	373	1.67E+00	-2.88E+00	1.42E+00	2.33E-01	5.66E-01	dna pol b2 domain-containing protein	124	gi|762152718|ref|XP_011414370.1|PREDICTED: uncharacterized protein LOC105318792 [Crassostrea gigas] >gi|762152720|ref|XP_011414371.1| PREDICTED: uncharacterized protein LOC105318792 [Crassostrea gigas] >gi|762152722|ref|XP_011414372.1| PREDICTED: uncharacterized protein LOC105318792 [Crassostrea gigas]	XP_011414370	3.69E-09	55	64.6994	101	56	_	_	_	_	_
TR10816|c0_g1_i1	NA	345	-1.58E+00	-2.88E+00	1.29E+00	2.56E-01	5.66E-01	NA	NA	NA	NA	NA	NA	NA	NA	NA	NA	NA	NA	NA	NA
TR10817|c0_g1_i1	m.9713	423	4.26E+00	-2.37E+00	1.01E+01	1.51E-03	2.08E-02	NA	NA	NA	NA	NA	NA	NA	NA	NA	NA	NA	NA	NA	NA
TR10818|c0_g1_i1	m.9714	257	1.01E+00	-2.71E+00	4.86E-01	4.86E-01	8.17E-01	NA	NA	NA	NA	NA	NA	NA	NA	NA	NA	NA	NA	NA	NA
TR10819|c0_g1_i1	NA	813	6.58E-01	-1.77E+00	4.41E-01	5.07E-01	8.35E-01	NA	NA	NA	NA	NA	NA	NA	NA	NA	NA	NA	NA	NA	NA
TR1082|c0_g1_i1	m.966	225	2.45E+00	-2.79E+00	2.78E+00	9.55E-02	3.99E-01	NA	NA	NA	NA	NA	NA	NA	NA	NA	NA	NA	NA	NA	NA
TR1082|c0_g2_i1	NA	225	1.22E-02	-2.97E+00	5.87E-03	9.39E-01	1.00E+00	NA	NA	NA	NA	NA	NA	NA	NA	NA	NA	NA	NA	NA	NA
TR10820|c0_g1_i1	NA	338	-6.14E-01	-2.45E+00	1.96E-01	6.58E-01	9.37E-01	NA	NA	NA	NA	NA	NA	NA	NA	NA	NA	NA	NA	NA	NA
TR10821|c0_g1_i1	NA	315	8.52E+00	6.17E-01	7.23E+01	1.85E-17	8.93E-16	NA	NA	NA	NA	NA	NA	NA	NA	NA	NA	NA	NA	NA	NA
TR10822|c0_g1_i1	m.9715	231	1.25E+00	-2.44E+00	1.22E+00	2.70E-01	5.77E-01	tyrosine phosphatase n9	55	gi|357617724|gb|EHJ70959.1|hypothetical protein KGM_05311 [Danaus plexippus]	EHJ70959	1.95E-07	76	53.9138	46	35	_	_	_	_	_
TR10823|c0_g1_i1	NA	356	8.40E-01	-2.52E+00	4.02E-01	5.26E-01	8.52E-01	NA	NA	NA	NA	NA	NA	NA	NA	NA	NA	NA	NA	NA	NA
TR10824|c0_g1_i1	m.9716	2168	-3.95E-01	9.45E-01	8.19E-01	3.66E-01	6.98E-01	netrin-1 isoform x1	615	gi|62956007|gb|AAY23350.1|netrin 1 [Schmidtea mediterranea]	AAY23350	6.97E-143	55	442.965	664	368	_	_	_	_	_
TR10825|c1_g1_i1	NA	265	-2.25E+00	-2.80E+00	2.40E+00	1.22E-01	4.18E-01	NA	NA	NA	NA	NA	NA	NA	NA	NA	NA	NA	NA	NA	NA
TR10826|c0_g1_i1	NA	395	-7.45E-01	-2.58E+00	2.65E-01	6.07E-01	9.09E-01	NA	NA	NA	NA	NA	NA	NA	NA	NA	NA	NA	NA	NA	NA
TR10827|c0_g1_i1	NA	269	0.00E+00	-2.97E+00	0.00E+00	1.00E+00	1.00E+00	NA	NA	NA	NA	NA	NA	NA	NA	NA	NA	NA	NA	NA	NA
TR10827|c0_g2_i1	NA	275	0.00E+00	-2.97E+00	0.00E+00	1.00E+00	1.00E+00	NA	NA	NA	NA	NA	NA	NA	NA	NA	NA	NA	NA	NA	NA
TR10827|c1_g1_i1	NA	240	1.74E+00	-2.57E+00	1.92E+00	1.66E-01	5.16E-01	NA	NA	NA	NA	NA	NA	NA	NA	NA	NA	NA	NA	NA	NA
TR10828|c0_g1_i1	NA	776	1.34E+00	-2.22E+00	1.83E+00	1.76E-01	5.35E-01	NA	NA	NA	NA	NA	NA	NA	NA	NA	NA	NA	NA	NA	NA
TR10829|c0_g1_i1	NA	652	4.01E+00	-1.74E+00	1.26E+01	3.91E-04	6.35E-03	NA	NA	NA	NA	NA	NA	NA	NA	NA	NA	NA	NA	NA	NA
TR10829|c0_g2_i1	NA	257	0.00E+00	-2.97E+00	0.00E+00	1.00E+00	1.00E+00	NA	NA	NA	NA	NA	NA	NA	NA	NA	NA	NA	NA	NA	NA
TR1083|c0_g1_i1	NA	763	-7.64E-02	-2.50E+00	5.75E-03	9.40E-01	1.00E+00	NA	NA	NA	NA	NA	NA	NA	NA	NA	NA	NA	NA	NA	NA
TR1083|c0_g2_i1	NA	763	4.05E-01	-2.65E+00	9.94E-02	7.53E-01	9.98E-01	NA	NA	NA	NA	NA	NA	NA	NA	NA	NA	NA	NA	NA	NA
TR10830|c0_g1_i1	NA	365	8.00E-02	-2.50E+00	3.65E-03	9.52E-01	1.00E+00	NA	NA	NA	NA	NA	NA	NA	NA	NA	NA	NA	NA	NA	NA
TR10831|c0_g1_i1	NA	272	0.00E+00	-2.97E+00	0.00E+00	1.00E+00	1.00E+00	NA	NA	NA	NA	NA	NA	NA	NA	NA	NA	NA	NA	NA	NA
TR10832|c0_g1_i1	NA	848	-8.09E-01	-1.84E+00	7.44E-01	3.89E-01	7.24E-01	NA	NA	NA	NA	NA	NA	NA	NA	NA	NA	NA	NA	NA	NA
TR10833|c0_g1_i1	m.9724	650	-3.22E-02	-2.58E+00	1.38E-03	9.70E-01	1.00E+00	amp-activated protein kinase alpha subunit	59	gi|353530036|gb|AER10552.1|AMP-activated protein kinase alpha subunit [Echinococcus multilocularis]	AER10552	1.67E-06	80	53.9138	36	29	_	_	_	_	_
TR10833|c0_g1_i1	m.9723	650	-3.22E-02	-2.58E+00	1.38E-03	9.70E-01	1.00E+00	NA	NA	NA	NA	NA	NA	NA	NA	NA	NA	NA	NA	NA	NA
TR10833|c0_g2_i1	NA	684	1.32E+00	-2.33E+00	1.25E+00	2.64E-01	5.70E-01	NA	NA	NA	NA	NA	NA	NA	NA	NA	NA	NA	NA	NA	NA
TR10834|c0_g1_i1	NA	292	8.73E-01	-2.71E+00	3.87E-01	5.34E-01	8.59E-01	NA	NA	NA	NA	NA	NA	NA	NA	NA	NA	NA	NA	NA	NA
TR10835|c0_g1_i1	m.9726	476	8.86E+00	9.14E-01	7.50E+01	4.79E-18	2.37E-16	NA	NA	NA	NA	NA	NA	NA	NA	NA	NA	NA	NA	NA	NA
TR10836|c0_g1_i1	m.9727	224	-5.69E-01	-1.68E+00	2.89E-01	5.91E-01	8.98E-01	tnf receptor associated factor- partial	74	gi|386783795|gb|AFJ24792.1|TNF receptor associated factor-2, partial [Schmidtea mediterranea]	AFJ24792	2.52E-10	61	63.1586	77	47	_	_	_	_	_
TR10836|c0_g2_i1	NA	224	2.17E-01	-6.99E-01	5.72E-02	8.11E-01	1.00E+00	NA	NA	NA	NA	NA	NA	NA	NA	NA	NA	NA	NA	NA	NA
TR10837|c0_g1_i1	NA	329	2.21E+00	-2.81E+00	2.46E+00	1.17E-01	4.17E-01	NA	NA	NA	NA	NA	NA	NA	NA	NA	NA	NA	NA	NA	NA
TR10837|c1_g1_i1	NA	272	-1.54E+00	-2.88E+00	1.26E+00	2.61E-01	5.66E-01	NA	NA	NA	NA	NA	NA	NA	NA	NA	NA	NA	NA	NA	NA
TR10838|c0_g1_i1	NA	477	9.11E-01	-2.71E+00	4.13E-01	5.21E-01	8.47E-01	NA	NA	NA	NA	NA	NA	NA	NA	NA	NA	NA	NA	NA	NA
TR10839|c0_g1_i1	NA	295	3.62E+00	-1.92E+00	1.01E+01	1.49E-03	2.06E-02	NA	NA	NA	NA	NA	NA	NA	NA	NA	NA	NA	NA	NA	NA
TR1084|c0_g1_i1	NA	383	6.32E-01	-2.16E+00	3.02E-01	5.82E-01	8.94E-01	NA	NA	NA	NA	NA	NA	NA	NA	NA	NA	NA	NA	NA	NA
TR10840|c0_g1_i1	m.9729	1630	4.54E-04	5.79E+00	8.70E-06	9.98E-01	1.00E+00	ap-1 complex subunit mu-1	424	gi|148356703|dbj|BAF63024.1|adaptor-related protein complex 1 mu 1 subunit [Dugesia japonica]	BAF63024	0	100	867.455	423	423	K12393	AP1M		AP-1 complex subunit mu	ko04142 Lysosome
TR10841|c0_g1_i1	NA	388	1.54E+00	-2.88E+00	1.33E+00	2.49E-01	5.66E-01	NA	NA	NA	NA	NA	NA	NA	NA	NA	NA	NA	NA	NA	NA
TR10842|c0_g1_i1	NA	1067	1.27E+00	-2.13E+00	1.33E+00	2.49E-01	5.66E-01	NA	NA	NA	NA	NA	NA	NA	NA	NA	NA	NA	NA	NA	NA
TR10843|c0_g1_i1	m.9736	2254	-3.30E-02	2.75E+00	1.16E-02	9.14E-01	1.00E+00	atp-dependent rna helicase partial	659	gi|676408111|gb|KFO52659.1|ATP-dependent RNA helicase DHX8, partial [Corvus brachyrhynchos] >gi|677411548|gb|KFQ19177.1| ATP-dependent RNA helicase DHX8, partial [Merops nubicus] >gi|678110151|gb|KFU87004.1| ATP-dependent RNA helicase DHX8, partial [Chaetura pelagica] >gi|678190077|gb|KFV57771.1| ATP-dependent RNA helicase DHX8, partial [Gavia stellata] >gi|678200666|gb|KFV67648.1| ATP-dependent …	KFO52659	9.10E-158	58	481.485	639	371	_	_	_	_	_
TR10844|c0_g1_i1	NA	485	-8.26E-01	-2.51E+00	3.10E-01	5.78E-01	8.90E-01	NA	NA	NA	NA	NA	NA	NA	NA	NA	NA	NA	NA	NA	NA
TR10844|c0_g2_i1	NA	485	1.64E+00	-2.56E+00	2.06E+00	1.51E-01	4.85E-01	NA	NA	NA	NA	NA	NA	NA	NA	NA	NA	NA	NA	NA	NA
TR10845|c0_g1_i1	NA	413	-1.81E-01	-2.40E+00	1.90E-02	8.90E-01	1.00E+00	NA	NA	NA	NA	NA	NA	NA	NA	NA	NA	NA	NA	NA	NA
TR10846|c0_g1_i1	m.9742	270	9.19E-01	-2.71E+00	4.20E-01	5.17E-01	8.43E-01	NA	NA	NA	NA	NA	NA	NA	NA	NA	NA	NA	NA	NA	NA
TR10847|c0_g1_i1	NA	337	3.00E+00	-2.71E+00	4.11E+00	4.26E-02	2.57E-01	NA	NA	NA	NA	NA	NA	NA	NA	NA	NA	NA	NA	NA	NA
TR10848|c0_g1_i1	NA	245	1.36E-01	-2.79E+00	6.14E-03	9.38E-01	1.00E+00	NA	NA	NA	NA	NA	NA	NA	NA	NA	NA	NA	NA	NA	NA
TR10849|c0_g1_i1	NA	238	2.78E-01	-2.64E+00	3.54E-02	8.51E-01	1.00E+00	NA	NA	NA	NA	NA	NA	NA	NA	NA	NA	NA	NA	NA	NA
TR1085|c0_g1_i1	NA	277	1.67E+00	-2.88E+00	1.42E+00	2.33E-01	5.66E-01	NA	NA	NA	NA	NA	NA	NA	NA	NA	NA	NA	NA	NA	NA
TR1085|c0_g2_i1	NA	277	0.00E+00	-2.97E+00	0.00E+00	1.00E+00	1.00E+00	NA	NA	NA	NA	NA	NA	NA	NA	NA	NA	NA	NA	NA	NA
TR10850|c0_g1_i1	NA	252	-9.15E-01	-1.06E+00	1.09E+00	2.96E-01	6.14E-01	NA	NA	NA	NA	NA	NA	NA	NA	NA	NA	NA	NA	NA	NA
TR10851|c0_g1_i1	m.9743	364	-1.18E+00	5.58E+00	3.82E+01	6.45E-10	2.12E-08	NA	NA	NA	NA	NA	NA	NA	NA	NA	NA	NA	NA	NA	NA
TR10851|c0_g1_i2	m.9747	227	-6.30E-01	-1.88E+00	4.11E-01	5.22E-01	8.48E-01	NA	NA	NA	NA	NA	NA	NA	NA	NA	NA	NA	NA	NA	NA
TR10852|c0_g1_i1	NA	246	1.71E-02	-2.64E+00	3.80E-04	9.84E-01	1.00E+00	NA	NA	NA	NA	NA	NA	NA	NA	NA	NA	NA	NA	NA	NA
TR10853|c0_g1_i1	m.9748	567	8.61E+00	2.21E+00	1.50E+02	1.61E-34	1.30E-32	NA	NA	NA	NA	NA	NA	NA	NA	NA	NA	NA	NA	NA	NA
TR10854|c0_g1_i1	NA	367	-2.25E+00	-2.80E+00	2.40E+00	1.22E-01	4.18E-01	NA	NA	NA	NA	NA	NA	NA	NA	NA	NA	NA	NA	NA	NA
TR10855|c0_g1_i1	NA	285	-1.53E+00	-2.88E+00	1.26E+00	2.62E-01	5.66E-01	NA	NA	NA	NA	NA	NA	NA	NA	NA	NA	NA	NA	NA	NA
TR10856|c0_g1_i1	m.9750	315	-1.53E+00	-2.88E+00	1.26E+00	2.62E-01	5.66E-01	NA	NA	NA	NA	NA	NA	NA	NA	NA	NA	NA	NA	NA	NA
TR10857|c0_g1_i1	NA	371	-5.75E-01	-2.72E+00	1.84E-01	6.68E-01	9.43E-01	NA	NA	NA	NA	NA	NA	NA	NA	NA	NA	NA	NA	NA	NA
TR10858|c0_g1_i1	NA	375	1.59E-01	-2.50E+00	1.67E-02	8.97E-01	1.00E+00	NA	NA	NA	NA	NA	NA	NA	NA	NA	NA	NA	NA	NA	NA
TR10858|c0_g1_i2	NA	424	-7.67E-01	-2.72E+00	2.91E-01	5.90E-01	8.97E-01	NA	NA	NA	NA	NA	NA	NA	NA	NA	NA	NA	NA	NA	NA
TR10859|c0_g1_i1	NA	874	5.60E-01	-1.87E+00	3.34E-01	5.63E-01	8.82E-01	NA	NA	NA	NA	NA	NA	NA	NA	NA	NA	NA	NA	NA	NA
TR1086|c0_g1_i1	NA	383	-8.54E-01	-2.22E+00	5.66E-01	4.52E-01	7.82E-01	NA	NA	NA	NA	NA	NA	NA	NA	NA	NA	NA	NA	NA	NA
TR10860|c0_g1_i1	NA	509	-9.87E-01	-2.45E+00	5.73E-01	4.49E-01	7.79E-01	NA	NA	NA	NA	NA	NA	NA	NA	NA	NA	NA	NA	NA	NA
TR10860|c0_g2_i1	NA	407	8.74E-01	-2.33E+00	6.34E-01	4.26E-01	7.55E-01	NA	NA	NA	NA	NA	NA	NA	NA	NA	NA	NA	NA	NA	NA
TR10861|c0_g1_i1	NA	446	-3.21E-01	-1.57E+00	1.71E-01	6.79E-01	9.50E-01	NA	NA	NA	NA	NA	NA	NA	NA	NA	NA	NA	NA	NA	NA
TR10862|c0_g1_i1	NA	244	2.04E+00	-2.84E+00	1.96E+00	1.61E-01	5.06E-01	NA	NA	NA	NA	NA	NA	NA	NA	NA	NA	NA	NA	NA	NA
TR10862|c0_g2_i1	NA	245	5.39E+00	-1.84E+00	1.81E+01	2.12E-05	4.38E-04	NA	NA	NA	NA	NA	NA	NA	NA	NA	NA	NA	NA	NA	NA
TR10863|c0_g1_i1	NA	297	-1.54E+00	-2.88E+00	1.26E+00	2.61E-01	5.66E-01	NA	NA	NA	NA	NA	NA	NA	NA	NA	NA	NA	NA	NA	NA
TR10864|c0_g1_i1	NA	224	2.47E+00	-2.79E+00	2.81E+00	9.34E-02	3.97E-01	NA	NA	NA	NA	NA	NA	NA	NA	NA	NA	NA	NA	NA	NA
TR10864|c0_g2_i1	NA	228	2.52E+00	-2.79E+00	2.86E+00	9.07E-02	3.96E-01	NA	NA	NA	NA	NA	NA	NA	NA	NA	NA	NA	NA	NA	NA
TR10865|c0_g1_i1	m.9757	753	9.21E+00	1.28E+00	7.33E+01	1.12E-17	5.47E-16	NA	NA	NA	NA	NA	NA	NA	NA	NA	NA	NA	NA	NA	NA
TR10865|c0_g2_i1	NA	753	1.00E+01	2.05E+00	1.63E+02	2.76E-37	2.40E-35	NA	NA	NA	NA	NA	NA	NA	NA	NA	NA	NA	NA	NA	NA
TR10866|c0_g1_i1	NA	265	2.45E+00	-2.79E+00	2.78E+00	9.52E-02	3.99E-01	NA	NA	NA	NA	NA	NA	NA	NA	NA	NA	NA	NA	NA	NA
TR10867|c0_g1_i1	NA	408	2.45E+00	-2.79E+00	2.78E+00	9.52E-02	3.99E-01	NA	NA	NA	NA	NA	NA	NA	NA	NA	NA	NA	NA	NA	NA
TR10868|c0_g1_i1	NA	569	9.49E-01	-2.71E+00	4.42E-01	5.06E-01	8.35E-01	NA	NA	NA	NA	NA	NA	NA	NA	NA	NA	NA	NA	NA	NA
TR10869|c0_g1_i1	NA	241	0.00E+00	-2.97E+00	0.00E+00	1.00E+00	1.00E+00	NA	NA	NA	NA	NA	NA	NA	NA	NA	NA	NA	NA	NA	NA
TR10869|c0_g2_i1	NA	273	-1.54E+00	-2.88E+00	1.26E+00	2.61E-01	5.66E-01	NA	NA	NA	NA	NA	NA	NA	NA	NA	NA	NA	NA	NA	NA
TR1087|c0_g1_i1	m.974	974	-2.69E-01	5.94E+00	2.51E+00	1.13E-01	4.17E-01	protein mak16 homolog	261	gi|349938064|dbj|GAA27323.1|protein homolog (SmMAK16) K14831 protein MAK16 [Clonorchis sinensis]	GAA27323	3.86E-57	71	195.282	190	135	_	_	_	_	_
TR10870|c0_g1_i1	NA	287	-2.31E+00	-2.79E+00	2.47E+00	1.16E-01	4.17E-01	NA	NA	NA	NA	NA	NA	NA	NA	NA	NA	NA	NA	NA	NA
TR10870|c1_g1_i1	NA	275	1.69E+00	-2.87E+00	1.44E+00	2.30E-01	5.66E-01	NA	NA	NA	NA	NA	NA	NA	NA	NA	NA	NA	NA	NA	NA
TR10871|c0_g1_i1	NA	473	-1.87E+00	-2.50E+00	2.51E+00	1.13E-01	4.17E-01	NA	NA	NA	NA	NA	NA	NA	NA	NA	NA	NA	NA	NA	NA
TR10872|c0_g1_i1	NA	293	0.00E+00	-2.97E+00	0.00E+00	1.00E+00	1.00E+00	NA	NA	NA	NA	NA	NA	NA	NA	NA	NA	NA	NA	NA	NA
TR10872|c0_g2_i1	NA	296	1.36E-01	-2.79E+00	6.14E-03	9.38E-01	1.00E+00	NA	NA	NA	NA	NA	NA	NA	NA	NA	NA	NA	NA	NA	NA
TR10873|c0_g1_i1	m.9764	383	-5.91E-01	-2.71E+00	1.92E-01	6.61E-01	9.39E-01	NA	NA	NA	NA	NA	NA	NA	NA	NA	NA	NA	NA	NA	NA
TR10874|c0_g1_i1	NA	314	-1.53E+00	-2.88E+00	1.26E+00	2.62E-01	5.66E-01	NA	NA	NA	NA	NA	NA	NA	NA	NA	NA	NA	NA	NA	NA
TR10875|c0_g1_i1	NA	261	1.71E+00	-2.87E+00	1.45E+00	2.29E-01	5.66E-01	NA	NA	NA	NA	NA	NA	NA	NA	NA	NA	NA	NA	NA	NA
TR10876|c0_g1_i1	NA	450	1.09E+00	-2.12E+00	1.35E+00	2.45E-01	5.66E-01	NA	NA	NA	NA	NA	NA	NA	NA	NA	NA	NA	NA	NA	NA
TR10877|c0_g1_i1	NA	259	-5.30E-01	-2.57E+00	1.68E-01	6.82E-01	9.51E-01	NA	NA	NA	NA	NA	NA	NA	NA	NA	NA	NA	NA	NA	NA
TR10878|c0_g1_i1	NA	778	3.12E+00	-2.15E+00	7.83E+00	5.13E-03	5.78E-02	NA	NA	NA	NA	NA	NA	NA	NA	NA	NA	NA	NA	NA	NA
TR10878|c0_g2_i1	NA	481	1.71E+00	-2.87E+00	1.45E+00	2.29E-01	5.66E-01	NA	NA	NA	NA	NA	NA	NA	NA	NA	NA	NA	NA	NA	NA
TR10879|c0_g1_i1	NA	296	0.00E+00	-2.97E+00	0.00E+00	1.00E+00	1.00E+00	NA	NA	NA	NA	NA	NA	NA	NA	NA	NA	NA	NA	NA	NA
TR1088|c0_g1_i1	m.976	525	-1.27E+00	4.06E+00	2.53E+01	4.99E-07	1.28E-05	guanine nucleotide-binding protein subunit gamma-1	67	gi|24415111|gb|AAN59791.1|trimeric G-protein gamma subunit [Schistosoma mansoni]	AAN59791	9.12E-31	90	113.62	66	60	_	_	_	_	_
TR1088|c0_g2_i1	NA	733	-7.49E-01	3.96E+00	7.06E+00	7.87E-03	8.09E-02	NA	NA	NA	NA	NA	NA	NA	NA	NA	NA	NA	NA	NA	NA
TR1088|c0_g3_i1	NA	525	-1.45E+00	4.04E+00	2.14E+01	3.79E-06	8.70E-05	NA	NA	NA	NA	NA	NA	NA	NA	NA	NA	NA	NA	NA	NA
TR1088|c0_g4_i1	NA	747	-9.88E-01	1.03E+00	3.13E+00	7.68E-02	3.57E-01	NA	NA	NA	NA	NA	NA	NA	NA	NA	NA	NA	NA	NA	NA
TR10880|c0_g1_i1	m.9767	435	-1.12E+00	-2.21E+00	1.11E+00	2.92E-01	6.09E-01	NA	NA	NA	NA	NA	NA	NA	NA	NA	NA	NA	NA	NA	NA
TR10881|c0_g1_i1	NA	555	1.93E+00	-2.85E+00	1.90E+00	1.69E-01	5.21E-01	NA	NA	NA	NA	NA	NA	NA	NA	NA	NA	NA	NA	NA	NA
TR10881|c0_g2_i1	NA	554	3.89E+00	-2.52E+00	6.93E+00	8.48E-03	8.57E-02	NA	NA	NA	NA	NA	NA	NA	NA	NA	NA	NA	NA	NA	NA
TR10881|c1_g1_i1	NA	254	1.69E+00	-2.87E+00	1.44E+00	2.30E-01	5.66E-01	NA	NA	NA	NA	NA	NA	NA	NA	NA	NA	NA	NA	NA	NA
TR10882|c0_g1_i1	m.9771	995	9.16E+00	1.24E+00	1.12E+02	3.38E-26	2.17E-24	ww domain-binding protein 2	219	gi|360043623|emb|CCD81169.1|putative ww domain-binding protein 2 (WBP-2) [Schistosoma mansoni]	CCD81169	1.50E-34	50	136.346	207	104	_	_	_	_	_
TR10882|c0_g2_i1	NA	1041	7.49E+00	-3.78E-01	3.99E+01	2.71E-10	9.18E-09	NA	NA	NA	NA	NA	NA	NA	NA	NA	NA	NA	NA	NA	NA
TR10883|c0_g1_i1	NA	229	1.67E+00	-2.88E+00	1.42E+00	2.33E-01	5.66E-01	NA	NA	NA	NA	NA	NA	NA	NA	NA	NA	NA	NA	NA	NA
TR10883|c1_g1_i1	NA	362	7.55E-01	-2.56E+00	3.01E-01	5.83E-01	8.94E-01	NA	NA	NA	NA	NA	NA	NA	NA	NA	NA	NA	NA	NA	NA
TR10884|c0_g1_i1	NA	242	1.54E+00	-2.88E+00	1.33E+00	2.49E-01	5.66E-01	NA	NA	NA	NA	NA	NA	NA	NA	NA	NA	NA	NA	NA	NA
TR10885|c0_g1_i1	NA	300	0.00E+00	-2.97E+00	0.00E+00	1.00E+00	1.00E+00	NA	NA	NA	NA	NA	NA	NA	NA	NA	NA	NA	NA	NA	NA
TR10885|c0_g2_i1	NA	294	0.00E+00	-2.97E+00	0.00E+00	1.00E+00	1.00E+00	NA	NA	NA	NA	NA	NA	NA	NA	NA	NA	NA	NA	NA	NA
TR10886|c0_g1_i1	NA	303	0.00E+00	-2.97E+00	0.00E+00	1.00E+00	1.00E+00	NA	NA	NA	NA	NA	NA	NA	NA	NA	NA	NA	NA	NA	NA
TR10887|c0_g1_i1	NA	502	1.42E-01	-2.51E+00	1.42E-02	9.05E-01	1.00E+00	NA	NA	NA	NA	NA	NA	NA	NA	NA	NA	NA	NA	NA	NA
TR10888|c0_g1_i1	NA	241	-2.31E+00	-2.79E+00	2.47E+00	1.16E-01	4.17E-01	NA	NA	NA	NA	NA	NA	NA	NA	NA	NA	NA	NA	NA	NA
TR10889|c0_g1_i1	NA	372	0.00E+00	-2.97E+00	0.00E+00	1.00E+00	1.00E+00	NA	NA	NA	NA	NA	NA	NA	NA	NA	NA	NA	NA	NA	NA
TR10889|c0_g2_i1	NA	372	0.00E+00	-2.97E+00	0.00E+00	1.00E+00	1.00E+00	NA	NA	NA	NA	NA	NA	NA	NA	NA	NA	NA	NA	NA	NA
TR1089|c0_g1_i1	NA	359	3.81E+00	-2.45E+00	6.56E+00	1.04E-02	9.97E-02	NA	NA	NA	NA	NA	NA	NA	NA	NA	NA	NA	NA	NA	NA
TR10890|c0_g1_i1	NA	302	9.93E-01	-2.71E+00	4.75E-01	4.91E-01	8.21E-01	NA	NA	NA	NA	NA	NA	NA	NA	NA	NA	NA	NA	NA	NA
TR10891|c0_g1_i1	m.9777	286	5.56E+00	-6.10E-01	2.96E+01	5.32E-08	1.51E-06	NA	NA	NA	NA	NA	NA	NA	NA	NA	NA	NA	NA	NA	NA
TR10891|c0_g2_i1	NA	286	5.07E+00	-2.09E+00	8.20E+00	4.18E-03	4.88E-02	NA	NA	NA	NA	NA	NA	NA	NA	NA	NA	NA	NA	NA	NA
TR10892|c0_g1_i1	NA	244	2.33E+00	-2.80E+00	2.61E+00	1.06E-01	4.11E-01	NA	NA	NA	NA	NA	NA	NA	NA	NA	NA	NA	NA	NA	NA
TR10893|c0_g1_i1	NA	326	2.27E+00	-2.40E+00	3.34E+00	6.75E-02	3.25E-01	NA	NA	NA	NA	NA	NA	NA	NA	NA	NA	NA	NA	NA	NA
TR10894|c0_g1_i1	NA	820	-1.48E+00	-2.50E+00	6.52E-01	4.19E-01	7.50E-01	NA	NA	NA	NA	NA	NA	NA	NA	NA	NA	NA	NA	NA	NA
TR10895|c0_g1_i1	NA	589	-1.77E+00	-2.64E+00	1.62E+00	2.04E-01	5.66E-01	NA	NA	NA	NA	NA	NA	NA	NA	NA	NA	NA	NA	NA	NA
TR10895|c0_g2_i1	NA	579	2.63E+00	-2.56E+00	3.57E+00	5.88E-02	3.06E-01	NA	NA	NA	NA	NA	NA	NA	NA	NA	NA	NA	NA	NA	NA
TR10896|c0_g1_i1	m.9785	592	2.37E+00	-2.80E+00	2.66E+00	1.03E-01	4.11E-01	NA	NA	NA	NA	NA	NA	NA	NA	NA	NA	NA	NA	NA	NA
TR10896|c0_g2_i1	m.9786	646	6.27E+00	-1.36E+00	2.23E+01	2.31E-06	5.44E-05	NA	NA	NA	NA	NA	NA	NA	NA	NA	NA	NA	NA	NA	NA
TR10897|c0_g1_i1	NA	237	5.02E-01	-2.44E+00	2.13E-01	6.44E-01	9.29E-01	NA	NA	NA	NA	NA	NA	NA	NA	NA	NA	NA	NA	NA	NA
TR10898|c0_g1_i1	NA	679	-3.45E-01	-2.50E+00	5.70E-02	8.11E-01	1.00E+00	NA	NA	NA	NA	NA	NA	NA	NA	NA	NA	NA	NA	NA	NA
TR10898|c0_g2_i1	NA	679	-8.23E-01	-2.57E+00	4.21E-01	5.16E-01	8.43E-01	NA	NA	NA	NA	NA	NA	NA	NA	NA	NA	NA	NA	NA	NA
TR10899|c0_g1_i1	NA	498	1.77E+00	-2.32E+00	2.84E+00	9.21E-02	3.96E-01	NA	NA	NA	NA	NA	NA	NA	NA	NA	NA	NA	NA	NA	NA
TR109|c0_g1_i1	NA	318	5.72E+00	-1.69E+00	1.66E+01	4.59E-05	8.98E-04	NA	NA	NA	NA	NA	NA	NA	NA	NA	NA	NA	NA	NA	NA
TR1090|c0_g1_i1	NA	501	1.10E+00	-2.66E+00	7.06E-01	4.01E-01	7.34E-01	NA	NA	NA	NA	NA	NA	NA	NA	NA	NA	NA	NA	NA	NA
TR10900|c0_g1_i1	NA	603	1.86E+00	-2.71E+00	1.61E+00	2.05E-01	5.66E-01	NA	NA	NA	NA	NA	NA	NA	NA	NA	NA	NA	NA	NA	NA
TR10900|c0_g2_i1	NA	603	-8.34E-01	-2.79E+00	3.42E-01	5.59E-01	8.78E-01	NA	NA	NA	NA	NA	NA	NA	NA	NA	NA	NA	NA	NA	NA
TR10901|c0_g1_i1	NA	548	2.37E+00	-2.80E+00	2.66E+00	1.03E-01	4.11E-01	NA	NA	NA	NA	NA	NA	NA	NA	NA	NA	NA	NA	NA	NA
TR10901|c1_g1_i1	NA	332	1.54E+00	-2.88E+00	1.33E+00	2.49E-01	5.66E-01	NA	NA	NA	NA	NA	NA	NA	NA	NA	NA	NA	NA	NA	NA
TR10902|c0_g1_i1	m.9792	386	-2.29E-01	-1.77E+00	3.72E-02	8.47E-01	1.00E+00	NA	NA	NA	NA	NA	NA	NA	NA	NA	NA	NA	NA	NA	NA
TR10902|c0_g2_i1	NA	456	-1.08E+00	-1.45E+00	7.22E-01	3.96E-01	7.30E-01	NA	NA	NA	NA	NA	NA	NA	NA	NA	NA	NA	NA	NA	NA
TR10903|c0_g1_i1	m.9795	262	2.75E+00	-2.73E+00	3.63E+00	5.69E-02	3.00E-01	NA	NA	NA	NA	NA	NA	NA	NA	NA	NA	NA	NA	NA	NA
TR10904|c0_g1_i1	NA	282	1.10E-01	-2.63E+00	6.51E-03	9.36E-01	1.00E+00	NA	NA	NA	NA	NA	NA	NA	NA	NA	NA	NA	NA	NA	NA
TR10905|c0_g1_i1	NA	333	2.03E-01	-2.64E+00	1.97E-02	8.88E-01	1.00E+00	NA	NA	NA	NA	NA	NA	NA	NA	NA	NA	NA	NA	NA	NA
TR10906|c0_g1_i1	NA	436	1.40E+00	-2.64E+00	1.05E+00	3.05E-01	6.26E-01	NA	NA	NA	NA	NA	NA	NA	NA	NA	NA	NA	NA	NA	NA
TR10907|c0_g1_i1	NA	433	2.02E-01	-2.14E+00	3.92E-02	8.43E-01	1.00E+00	NA	NA	NA	NA	NA	NA	NA	NA	NA	NA	NA	NA	NA	NA
TR10908|c0_g1_i1	NA	269	0.00E+00	-2.97E+00	0.00E+00	1.00E+00	1.00E+00	NA	NA	NA	NA	NA	NA	NA	NA	NA	NA	NA	NA	NA	NA
TR10909|c0_g1_i1	NA	314	-1.98E-01	-2.56E+00	3.07E-02	8.61E-01	1.00E+00	NA	NA	NA	NA	NA	NA	NA	NA	NA	NA	NA	NA	NA	NA
TR1091|c0_g1_i1	NA	297	-2.35E+00	-2.79E+00	2.52E+00	1.12E-01	4.17E-01	NA	NA	NA	NA	NA	NA	NA	NA	NA	NA	NA	NA	NA	NA
TR10910|c0_g1_i1	NA	264	0.00E+00	-2.97E+00	0.00E+00	1.00E+00	1.00E+00	NA	NA	NA	NA	NA	NA	NA	NA	NA	NA	NA	NA	NA	NA
TR10910|c1_g1_i1	NA	254	0.00E+00	-2.97E+00	0.00E+00	1.00E+00	1.00E+00	NA	NA	NA	NA	NA	NA	NA	NA	NA	NA	NA	NA	NA	NA
TR10911|c0_g1_i1	NA	384	5.43E-01	-2.43E+00	2.29E-01	6.32E-01	9.24E-01	NA	NA	NA	NA	NA	NA	NA	NA	NA	NA	NA	NA	NA	NA
TR10912|c0_g1_i1	NA	260	-2.81E+00	-2.71E+00	3.56E+00	5.91E-02	3.06E-01	NA	NA	NA	NA	NA	NA	NA	NA	NA	NA	NA	NA	NA	NA
TR10913|c0_g1_i1	NA	720	-3.34E-01	-1.62E+00	1.41E-01	7.07E-01	9.67E-01	NA	NA	NA	NA	NA	NA	NA	NA	NA	NA	NA	NA	NA	NA
TR10914|c0_g1_i1	NA	290	1.54E+00	-2.88E+00	1.33E+00	2.49E-01	5.66E-01	NA	NA	NA	NA	NA	NA	NA	NA	NA	NA	NA	NA	NA	NA
TR10915|c0_g1_i1	NA	315	-7.22E-02	-2.80E+00	5.70E-04	9.81E-01	1.00E+00	NA	NA	NA	NA	NA	NA	NA	NA	NA	NA	NA	NA	NA	NA
TR10915|c0_g2_i1	NA	315	-1.58E+00	-2.88E+00	1.29E+00	2.56E-01	5.66E-01	NA	NA	NA	NA	NA	NA	NA	NA	NA	NA	NA	NA	NA	NA
TR10916|c0_g1_i1	NA	282	3.05E+00	-2.66E+00	4.50E+00	3.40E-02	2.25E-01	NA	NA	NA	NA	NA	NA	NA	NA	NA	NA	NA	NA	NA	NA
TR10917|c0_g1_i1	NA	294	-5.75E-01	-2.72E+00	1.84E-01	6.68E-01	9.43E-01	NA	NA	NA	NA	NA	NA	NA	NA	NA	NA	NA	NA	NA	NA
TR10918|c0_g1_i1	m.9806	1116	-4.26E-01	3.71E+00	3.46E+00	6.27E-02	3.16E-01	NA	NA	NA	NA	NA	NA	NA	NA	NA	NA	NA	NA	NA	NA
TR10918|c0_g1_i1	m.9807	1116	-4.26E-01	3.71E+00	3.46E+00	6.27E-02	3.16E-01	NA	NA	NA	NA	NA	NA	NA	NA	NA	NA	NA	NA	NA	NA
TR10919|c0_g1_i1	NA	267	0.00E+00	-2.97E+00	0.00E+00	1.00E+00	1.00E+00	NA	NA	NA	NA	NA	NA	NA	NA	NA	NA	NA	NA	NA	NA
TR1092|c0_g1_i1	m.982	392	2.49E+00	-2.79E+00	2.84E+00	9.21E-02	3.96E-01	NA	NA	NA	NA	NA	NA	NA	NA	NA	NA	NA	NA	NA	NA
TR1092|c0_g1_i1	m.983	392	2.49E+00	-2.79E+00	2.84E+00	9.21E-02	3.96E-01	NA	NA	NA	NA	NA	NA	NA	NA	NA	NA	NA	NA	NA	NA
TR1092|c0_g2_i1	NA	392	-1.77E+00	-2.50E+00	1.87E+00	1.71E-01	5.26E-01	NA	NA	NA	NA	NA	NA	NA	NA	NA	NA	NA	NA	NA	NA
TR10920|c0_g1_i1	NA	1412	8.74E+00	2.37E+00	1.57E+02	4.15E-36	3.49E-34	NA	NA	NA	NA	NA	NA	NA	NA	NA	NA	NA	NA	NA	NA
TR10920|c0_g2_i1	m.9811	1411	1.23E+01	5.93E+00	7.26E+02	7.86E-160	1.28E-156	protein phosphatase 1 catalytic subunit	363	gi|684385481|ref|XP_009168178.1|hypothetical protein T265_13657 [Opisthorchis viverrini] >gi|663052108|gb|KER28085.1| hypothetical protein T265_13657 [Opisthorchis viverrini]	XP_009168178	3.70E-116	73	353.214	312	229	_	_	_	_	_
TR10921|c0_g1_i1	NA	534	1.23E+00	-2.44E+00	1.24E+00	2.65E-01	5.71E-01	NA	NA	NA	NA	NA	NA	NA	NA	NA	NA	NA	NA	NA	NA
TR10921|c0_g2_i1	NA	369	0.00E+00	-2.97E+00	0.00E+00	1.00E+00	1.00E+00	NA	NA	NA	NA	NA	NA	NA	NA	NA	NA	NA	NA	NA	NA
TR10922|c0_g1_i1	m.9812	427	-8.03E-01	-2.51E+00	3.82E-01	5.36E-01	8.61E-01	NA	NA	NA	NA	NA	NA	NA	NA	NA	NA	NA	NA	NA	NA
TR10923|c0_g1_i1	m.9814	226	-1.97E+00	-2.48E+00	2.00E+00	1.57E-01	4.98E-01	NA	NA	NA	NA	NA	NA	NA	NA	NA	NA	NA	NA	NA	NA
TR10923|c0_g2_i1	NA	226	1.74E+00	-2.76E+00	1.34E+00	2.47E-01	5.66E-01	NA	NA	NA	NA	NA	NA	NA	NA	NA	NA	NA	NA	NA	NA
TR10924|c0_g1_i1	NA	257	0.00E+00	-2.97E+00	0.00E+00	1.00E+00	1.00E+00	NA	NA	NA	NA	NA	NA	NA	NA	NA	NA	NA	NA	NA	NA
TR10925|c0_g1_i1	NA	257	3.05E+00	-2.66E+00	4.50E+00	3.40E-02	2.25E-01	NA	NA	NA	NA	NA	NA	NA	NA	NA	NA	NA	NA	NA	NA
TR10926|c0_g1_i1	NA	674	1.29E+00	-2.44E+00	1.17E+00	2.79E-01	5.90E-01	NA	NA	NA	NA	NA	NA	NA	NA	NA	NA	NA	NA	NA	NA
TR10927|c0_g1_i1	NA	332	0.00E+00	-2.97E+00	0.00E+00	1.00E+00	1.00E+00	NA	NA	NA	NA	NA	NA	NA	NA	NA	NA	NA	NA	NA	NA
TR10928|c0_g1_i1	NA	328	2.36E+00	-2.80E+00	2.65E+00	1.04E-01	4.11E-01	NA	NA	NA	NA	NA	NA	NA	NA	NA	NA	NA	NA	NA	NA
TR10929|c0_g1_i1	m.9816	365	6.35E-01	-5.88E-01	8.29E-01	3.63E-01	6.95E-01	NA	NA	NA	NA	NA	NA	NA	NA	NA	NA	NA	NA	NA	NA
TR1093|c0_g1_i1	NA	307	3.83E+00	-2.50E+00	7.00E+00	8.15E-03	8.32E-02	NA	NA	NA	NA	NA	NA	NA	NA	NA	NA	NA	NA	NA	NA
TR10930|c0_g1_i1	NA	297	0.00E+00	-2.97E+00	0.00E+00	1.00E+00	1.00E+00	NA	NA	NA	NA	NA	NA	NA	NA	NA	NA	NA	NA	NA	NA
TR10931|c0_g1_i1	m.9817	670	1.54E+00	-2.38E+00	1.57E+00	2.11E-01	5.66E-01	NA	NA	NA	NA	NA	NA	NA	NA	NA	NA	NA	NA	NA	NA
TR10932|c0_g1_i1	NA	240	0.00E+00	-2.97E+00	0.00E+00	1.00E+00	1.00E+00	NA	NA	NA	NA	NA	NA	NA	NA	NA	NA	NA	NA	NA	NA
TR10933|c0_g1_i1	NA	330	0.00E+00	-2.97E+00	0.00E+00	1.00E+00	1.00E+00	NA	NA	NA	NA	NA	NA	NA	NA	NA	NA	NA	NA	NA	NA
TR10934|c0_g1_i1	NA	268	-7.67E-01	-2.72E+00	2.91E-01	5.90E-01	8.97E-01	NA	NA	NA	NA	NA	NA	NA	NA	NA	NA	NA	NA	NA	NA
TR10935|c0_g1_i1	NA	255	9.66E-03	-2.39E+00	1.75E-04	9.89E-01	1.00E+00	NA	NA	NA	NA	NA	NA	NA	NA	NA	NA	NA	NA	NA	NA
TR10936|c0_g1_i1	m.9821	244	1.71E+00	-2.87E+00	1.45E+00	2.29E-01	5.66E-01	NA	NA	NA	NA	NA	NA	NA	NA	NA	NA	NA	NA	NA	NA
TR10937|c0_g1_i1	NA	427	1.12E+00	-2.26E+00	1.05E+00	3.06E-01	6.27E-01	NA	NA	NA	NA	NA	NA	NA	NA	NA	NA	NA	NA	NA	NA
TR10938|c0_g1_i1	NA	420	7.00E-01	-2.41E+00	3.89E-01	5.33E-01	8.58E-01	NA	NA	NA	NA	NA	NA	NA	NA	NA	NA	NA	NA	NA	NA
TR10938|c0_g2_i1	m.9822	421	2.26E-01	-2.61E+00	3.41E-02	8.54E-01	1.00E+00	NA	NA	NA	NA	NA	NA	NA	NA	NA	NA	NA	NA	NA	NA
TR10939|c0_g1_i1	NA	225	1.54E+00	-2.88E+00	1.33E+00	2.49E-01	5.66E-01	NA	NA	NA	NA	NA	NA	NA	NA	NA	NA	NA	NA	NA	NA
TR1094|c1_g1_i1	m.987	703	1.21E+01	6.86E+00	6.61E+02	1.10E-145	9.11E-143	NA	NA	NA	NA	NA	NA	NA	NA	NA	NA	NA	NA	NA	NA
TR10940|c0_g1_i1	NA	369	1.92E+00	-2.51E+00	2.55E+00	1.10E-01	4.17E-01	NA	NA	NA	NA	NA	NA	NA	NA	NA	NA	NA	NA	NA	NA
TR10941|c0_g1_i1	m.9824	891	5.98E-01	-1.96E+00	3.27E-01	5.68E-01	8.83E-01	NA	NA	NA	NA	NA	NA	NA	NA	NA	NA	NA	NA	NA	NA
TR10942|c0_g1_i1	m.9825	327	8.29E-01	-2.09E+00	5.35E-01	4.65E-01	7.95E-01	NA	NA	NA	NA	NA	NA	NA	NA	NA	NA	NA	NA	NA	NA
TR10943|c0_g1_i1	NA	301	-2.05E+00	-2.83E+00	2.00E+00	1.57E-01	4.98E-01	NA	NA	NA	NA	NA	NA	NA	NA	NA	NA	NA	NA	NA	NA
TR10943|c0_g2_i1	m.9826	300	-8.35E-01	-2.93E+00	5.18E-01	4.72E-01	8.03E-01	NA	NA	NA	NA	NA	NA	NA	NA	NA	NA	NA	NA	NA	NA
TR10944|c0_g1_i1	NA	264	0.00E+00	-2.97E+00	0.00E+00	1.00E+00	1.00E+00	NA	NA	NA	NA	NA	NA	NA	NA	NA	NA	NA	NA	NA	NA
TR10944|c1_g1_i1	m.9828	240	0.00E+00	-2.97E+00	0.00E+00	1.00E+00	1.00E+00	NA	NA	NA	NA	NA	NA	NA	NA	NA	NA	NA	NA	NA	NA
TR10945|c0_g1_i1	NA	248	0.00E+00	-2.97E+00	0.00E+00	1.00E+00	1.00E+00	NA	NA	NA	NA	NA	NA	NA	NA	NA	NA	NA	NA	NA	NA
TR10946|c0_g1_i1	NA	484	-4.73E-02	-2.66E+00	5.19E-04	9.82E-01	1.00E+00	NA	NA	NA	NA	NA	NA	NA	NA	NA	NA	NA	NA	NA	NA
TR10947|c0_g1_i1	NA	561	3.61E+00	-2.57E+00	6.44E+00	1.12E-02	1.05E-01	NA	NA	NA	NA	NA	NA	NA	NA	NA	NA	NA	NA	NA	NA
TR10948|c0_g1_i1	NA	340	-2.17E+00	-2.79E+00	2.13E+00	1.45E-01	4.71E-01	NA	NA	NA	NA	NA	NA	NA	NA	NA	NA	NA	NA	NA	NA
TR10948|c0_g2_i1	NA	341	1.47E+00	-2.58E+00	1.28E+00	2.58E-01	5.66E-01	NA	NA	NA	NA	NA	NA	NA	NA	NA	NA	NA	NA	NA	NA
TR10949|c0_g1_i1	m.9831	1139	-6.49E-02	8.47E+00	8.23E-02	7.74E-01	1.00E+00	NA	NA	NA	NA	NA	NA	NA	NA	NA	NA	NA	NA	NA	NA
TR1095|c0_g1_i1	NA	325	-1.74E-04	-2.97E+00	8.06E-05	9.93E-01	1.00E+00	NA	NA	NA	NA	NA	NA	NA	NA	NA	NA	NA	NA	NA	NA
TR1095|c0_g2_i1	NA	324	9.56E-02	-2.79E+00	3.40E-03	9.54E-01	1.00E+00	NA	NA	NA	NA	NA	NA	NA	NA	NA	NA	NA	NA	NA	NA
TR10950|c0_g1_i1	NA	308	2.37E+00	-2.80E+00	2.66E+00	1.03E-01	4.11E-01	NA	NA	NA	NA	NA	NA	NA	NA	NA	NA	NA	NA	NA	NA
TR10951|c0_g1_i1	m.9832	295	-5.28E-02	-2.66E+00	6.97E-04	9.79E-01	1.00E+00	scan domain-containing protein 3	98	gi|954244245|gb|KRX39487.1|Protein ZBED8 [Trichinella sp. T9]	KRX39487	1.33E-40	82	145.206	98	81	_	_	_	_	_
TR10952|c0_g1_i1	NA	592	4.64E+00	-2.21E+00	1.01E+01	1.46E-03	2.03E-02	NA	NA	NA	NA	NA	NA	NA	NA	NA	NA	NA	NA	NA	NA
TR10953|c0_g1_i1	m.9833	792	-2.78E-01	4.23E+00	1.64E+00	2.00E-01	5.66E-01	acyl-coenzyme a thioesterase 13	137	gi|674591398|emb|CDS29678.1|acyl coenzyme A thioesterase 13 [Hymenolepis microstoma]	CDS29678	3.18E-31	67	120.168	134	91	_	_	_	_	_
TR10954|c0_g1_i1	m.9836	1737	-1.43E-01	3.87E+00	3.81E-01	5.37E-01	8.62E-01	uv radiation resistance-associated gene protein	486	gi|926645103|ref|XP_013788839.1|PREDICTED: UV radiation resistance associated protein-like [Limulus polyphemus]	XP_013788839	6.01E-28	46	127.872	464	217	_	_	_	_	_
TR10955|c0_g1_i1	NA	241	1.31E-01	-2.79E+00	5.70E-03	9.40E-01	1.00E+00	NA	NA	NA	NA	NA	NA	NA	NA	NA	NA	NA	NA	NA	NA
TR10956|c0_g1_i1	NA	230	0.00E+00	-2.97E+00	0.00E+00	1.00E+00	1.00E+00	NA	NA	NA	NA	NA	NA	NA	NA	NA	NA	NA	NA	NA	NA
TR10957|c0_g1_i1	NA	336	1.67E+00	-2.88E+00	1.42E+00	2.33E-01	5.66E-01	NA	NA	NA	NA	NA	NA	NA	NA	NA	NA	NA	NA	NA	NA
TR10957|c1_g1_i1	NA	369	1.69E+00	-2.87E+00	1.44E+00	2.30E-01	5.66E-01	NA	NA	NA	NA	NA	NA	NA	NA	NA	NA	NA	NA	NA	NA
TR10958|c0_g1_i1	NA	224	-5.16E-02	-2.80E+00	1.97E-04	9.89E-01	1.00E+00	NA	NA	NA	NA	NA	NA	NA	NA	NA	NA	NA	NA	NA	NA
TR10958|c1_g1_i1	m.9840	251	0.00E+00	-2.97E+00	0.00E+00	1.00E+00	1.00E+00	NA	NA	NA	NA	NA	NA	NA	NA	NA	NA	NA	NA	NA	NA
TR10959|c0_g1_i1	NA	301	3.75E+00	-2.51E+00	5.63E+00	1.77E-02	1.49E-01	NA	NA	NA	NA	NA	NA	NA	NA	NA	NA	NA	NA	NA	NA
TR1096|c0_g1_i1	NA	278	1.05E+00	-2.92E+00	7.17E-01	3.97E-01	7.31E-01	NA	NA	NA	NA	NA	NA	NA	NA	NA	NA	NA	NA	NA	NA
TR1096|c0_g2_i1	NA	303	1.05E+00	-2.92E+00	7.17E-01	3.97E-01	7.31E-01	NA	NA	NA	NA	NA	NA	NA	NA	NA	NA	NA	NA	NA	NA
TR10960|c0_g1_i1	m.9841	364	-7.80E-02	-2.39E+00	3.70E-03	9.52E-01	1.00E+00	NA	NA	NA	NA	NA	NA	NA	NA	NA	NA	NA	NA	NA	NA
TR10961|c0_g1_i1	NA	474	-9.81E-03	-2.43E+00	2.51E-04	9.87E-01	1.00E+00	NA	NA	NA	NA	NA	NA	NA	NA	NA	NA	NA	NA	NA	NA
TR10961|c1_g1_i1	m.9844	493	-7.62E-01	-2.51E+00	4.71E-01	4.92E-01	8.23E-01	NA	NA	NA	NA	NA	NA	NA	NA	NA	NA	NA	NA	NA	NA
TR10961|c1_g1_i1	m.9845	493	-7.62E-01	-2.51E+00	4.71E-01	4.92E-01	8.23E-01	PREDICTED: uncharacterized protein LOC101235033	56	gi|449693177|ref|XP_004213337.1|PREDICTED: uncharacterized protein LOC101235033 [Hydra vulgaris]	XP_004213337	1.13E-12	75	68.1662	53	40	_	_	_	_	_
TR10962|c0_g1_i1	m.9846	492	1.01E-01	3.36E+00	1.46E-01	7.03E-01	9.64E-01	cytochrome c oxidase assembly factor 6 homolog	75	gi|573892275|ref|XP_006633893.1|PREDICTED: cytochrome c oxidase assembly factor 6 homolog [Lepisosteus oculatus]	XP_006633893	1.59E-11	56	64.6994	73	41	_	_	_	_	_
TR10963|c0_g1_i1	NA	294	0.00E+00	-2.97E+00	0.00E+00	1.00E+00	1.00E+00	NA	NA	NA	NA	NA	NA	NA	NA	NA	NA	NA	NA	NA	NA
TR10963|c0_g2_i1	NA	316	1.69E+00	-2.87E+00	1.44E+00	2.30E-01	5.66E-01	NA	NA	NA	NA	NA	NA	NA	NA	NA	NA	NA	NA	NA	NA
TR10963|c1_g1_i1	NA	305	-2.35E+00	-2.79E+00	2.52E+00	1.12E-01	4.17E-01	NA	NA	NA	NA	NA	NA	NA	NA	NA	NA	NA	NA	NA	NA
TR10963|c1_g2_i1	NA	413	0.00E+00	-2.97E+00	0.00E+00	1.00E+00	1.00E+00	NA	NA	NA	NA	NA	NA	NA	NA	NA	NA	NA	NA	NA	NA
TR10964|c0_g1_i1	m.9847	636	-5.97E-01	-1.03E+00	6.78E-01	4.10E-01	7.43E-01	kazal-type serine protease inhibitor domain protein	211	gi|576695772|gb|EUB59336.1|putative kazal-type serine protease inhibitor domain protein [Echinococcus granulosus]	EUB59336	2.01E-36	60	147.517	167	101	_	_	_	_	_
TR10965|c0_g1_i1	m.9849	255	0.00E+00	-2.97E+00	0.00E+00	1.00E+00	1.00E+00	NA	NA	NA	NA	NA	NA	NA	NA	NA	NA	NA	NA	NA	NA
TR10966|c0_g1_i1	NA	581	-3.90E-01	-2.07E+00	1.27E-01	7.22E-01	9.78E-01	NA	NA	NA	NA	NA	NA	NA	NA	NA	NA	NA	NA	NA	NA
TR10967|c0_g1_i1	NA	874	3.44E-01	-1.73E+00	1.23E-01	7.26E-01	9.80E-01	NA	NA	NA	NA	NA	NA	NA	NA	NA	NA	NA	NA	NA	NA
TR10968|c0_g1_i1	NA	1665	9.48E-01	-8.83E-01	1.54E+00	2.15E-01	5.66E-01	NA	NA	NA	NA	NA	NA	NA	NA	NA	NA	NA	NA	NA	NA
TR10969|c0_g1_i1	NA	351	2.21E+00	-2.81E+00	2.46E+00	1.17E-01	4.17E-01	NA	NA	NA	NA	NA	NA	NA	NA	NA	NA	NA	NA	NA	NA
TR1097|c0_g1_i1	NA	268	-1.54E+00	-2.88E+00	1.26E+00	2.61E-01	5.66E-01	NA	NA	NA	NA	NA	NA	NA	NA	NA	NA	NA	NA	NA	NA
TR1097|c1_g1_i1	NA	378	-1.08E+00	-2.64E+00	6.47E-01	4.21E-01	7.50E-01	NA	NA	NA	NA	NA	NA	NA	NA	NA	NA	NA	NA	NA	NA
TR10970|c0_g1_i1	NA	378	6.66E-01	-2.73E+00	2.52E-01	6.15E-01	9.10E-01	NA	NA	NA	NA	NA	NA	NA	NA	NA	NA	NA	NA	NA	NA
TR10970|c1_g1_i1	NA	485	1.71E+00	-2.87E+00	1.45E+00	2.29E-01	5.66E-01	NA	NA	NA	NA	NA	NA	NA	NA	NA	NA	NA	NA	NA	NA
TR10971|c0_g1_i1	NA	279	-9.80E-03	-2.80E+00	3.40E-05	9.95E-01	1.00E+00	NA	NA	NA	NA	NA	NA	NA	NA	NA	NA	NA	NA	NA	NA
TR10971|c0_g2_i1	NA	279	6.34E-03	-2.97E+00	3.18E-03	9.55E-01	1.00E+00	NA	NA	NA	NA	NA	NA	NA	NA	NA	NA	NA	NA	NA	NA
TR10972|c0_g1_i1	NA	259	0.00E+00	-2.97E+00	0.00E+00	1.00E+00	1.00E+00	NA	NA	NA	NA	NA	NA	NA	NA	NA	NA	NA	NA	NA	NA
TR10972|c1_g1_i1	NA	278	1.67E+00	-2.88E+00	1.42E+00	2.33E-01	5.66E-01	NA	NA	NA	NA	NA	NA	NA	NA	NA	NA	NA	NA	NA	NA
TR10973|c0_g1_i1	NA	283	-5.44E-01	-2.72E+00	1.69E-01	6.81E-01	9.50E-01	NA	NA	NA	NA	NA	NA	NA	NA	NA	NA	NA	NA	NA	NA
TR10974|c0_g1_i1	NA	621	2.37E+00	-2.39E+00	3.81E+00	5.10E-02	2.84E-01	NA	NA	NA	NA	NA	NA	NA	NA	NA	NA	NA	NA	NA	NA
TR10975|c0_g1_i1	NA	316	-7.26E-01	-2.72E+00	2.66E-01	6.06E-01	9.09E-01	NA	NA	NA	NA	NA	NA	NA	NA	NA	NA	NA	NA	NA	NA
TR10975|c0_g2_i1	NA	296	-2.80E+00	-2.71E+00	3.54E+00	5.99E-02	3.09E-01	NA	NA	NA	NA	NA	NA	NA	NA	NA	NA	NA	NA	NA	NA
TR10976|c0_g1_i1	NA	254	-9.93E-01	-2.92E+00	6.28E-01	4.28E-01	7.57E-01	NA	NA	NA	NA	NA	NA	NA	NA	NA	NA	NA	NA	NA	NA
TR10976|c0_g2_i1	NA	328	-8.52E-02	-2.60E+00	5.87E-03	9.39E-01	1.00E+00	NA	NA	NA	NA	NA	NA	NA	NA	NA	NA	NA	NA	NA	NA
TR10977|c0_g1_i1	NA	340	-2.25E+00	-2.80E+00	2.39E+00	1.22E-01	4.18E-01	NA	NA	NA	NA	NA	NA	NA	NA	NA	NA	NA	NA	NA	NA
TR10978|c0_g1_i1	NA	259	0.00E+00	-2.97E+00	0.00E+00	1.00E+00	1.00E+00	NA	NA	NA	NA	NA	NA	NA	NA	NA	NA	NA	NA	NA	NA
TR10979|c0_g1_i1	m.9854	415	-1.48E+00	2.42E+00	1.18E+01	5.82E-04	9.07E-03	NA	NA	NA	NA	NA	NA	NA	NA	NA	NA	NA	NA	NA	NA
TR10979|c0_g2_i1	NA	415	-1.38E+00	3.37E+00	1.58E+01	7.21E-05	1.36E-03	NA	NA	NA	NA	NA	NA	NA	NA	NA	NA	NA	NA	NA	NA
TR1098|c0_g1_i1	NA	230	0.00E+00	-2.97E+00	0.00E+00	1.00E+00	1.00E+00	NA	NA	NA	NA	NA	NA	NA	NA	NA	NA	NA	NA	NA	NA
TR10980|c0_g1_i1	NA	260	0.00E+00	-2.97E+00	0.00E+00	1.00E+00	1.00E+00	NA	NA	NA	NA	NA	NA	NA	NA	NA	NA	NA	NA	NA	NA
TR10980|c0_g2_i1	NA	261	-2.29E+00	-2.79E+00	2.44E+00	1.18E-01	4.17E-01	NA	NA	NA	NA	NA	NA	NA	NA	NA	NA	NA	NA	NA	NA
TR10981|c0_g1_i1	NA	470	-5.52E-01	-2.37E+00	2.19E-01	6.40E-01	9.28E-01	NA	NA	NA	NA	NA	NA	NA	NA	NA	NA	NA	NA	NA	NA
TR10981|c1_g1_i1	NA	457	2.64E+00	-2.73E+00	3.43E+00	6.39E-02	3.16E-01	NA	NA	NA	NA	NA	NA	NA	NA	NA	NA	NA	NA	NA	NA
TR10982|c0_g1_i1	NA	276	-1.60E+00	-2.87E+00	1.30E+00	2.54E-01	5.66E-01	NA	NA	NA	NA	NA	NA	NA	NA	NA	NA	NA	NA	NA	NA
TR10983|c0_g1_i1	m.9856	672	-7.66E-01	-1.94E+00	6.62E-01	4.16E-01	7.48E-01	NA	NA	NA	NA	NA	NA	NA	NA	NA	NA	NA	NA	NA	NA
TR10983|c0_g2_i1	m.9858	921	-7.10E-01	-1.92E+00	3.52E-01	5.53E-01	8.75E-01	timp domain containing protein	244	gi|260828073|ref|XP_002608988.1|hypothetical protein BRAFLDRAFT_187194 [Branchiostoma floridae] >gi|229294342|gb|EEN64998.1| hypothetical protein BRAFLDRAFT_187194, partial [Branchiostoma floridae]	XP_002608988	1.14E-06	48	56.9954	141	69	_	_	_	_	_
TR10984|c0_g1_i1	m.9860	229	-6.80E-01	3.26E+00	4.46E+00	3.47E-02	2.29E-01	NA	NA	NA	NA	NA	NA	NA	NA	NA	NA	NA	NA	NA	NA
TR10984|c0_g2_i1	m.9863	378	-3.73E-01	7.66E+00	2.45E+00	1.17E-01	4.17E-01	sh3 domain-containing protein - partial	106	gi|699645594|ref|XP_009895219.1|PREDICTED: SH3 domain-containing protein C23A1.17-like, partial [Picoides pubescens]	XP_009895219	2.70E-09	48	62.7734	96	47	_	_	_	_	_
TR10984|c0_g2_i2	NA	276	-3.83E-01	7.47E+00	2.16E+00	1.42E-01	4.65E-01	NA	NA	NA	NA	NA	NA	NA	NA	NA	NA	NA	NA	NA	NA
TR10984|c0_g3_i1	NA	229	-2.80E-01	4.11E+00	1.63E+00	2.01E-01	5.66E-01	NA	NA	NA	NA	NA	NA	NA	NA	NA	NA	NA	NA	NA	NA
TR10984|c0_g4_i1	m.9872	225	-1.63E-01	1.06E+00	7.52E-02	7.84E-01	1.00E+00	NA	NA	NA	NA	NA	NA	NA	NA	NA	NA	NA	NA	NA	NA
TR10984|c0_g4_i2	NA	319	-5.20E-01	7.07E+00	3.57E+00	5.88E-02	3.06E-01	NA	NA	NA	NA	NA	NA	NA	NA	NA	NA	NA	NA	NA	NA
TR10985|c0_g1_i1	NA	324	9.49E-01	-2.71E+00	4.42E-01	5.06E-01	8.35E-01	NA	NA	NA	NA	NA	NA	NA	NA	NA	NA	NA	NA	NA	NA
TR10986|c0_g1_i1	m.9875	928	1.27E+01	4.74E+00	4.60E+02	5.11E-102	1.40E-99	transcription factor partial	203	gi|353233386|emb|CCD80741.1|hypothetical protein Smp_128000 [Schistosoma mansoni]	CCD80741	4.51E-11	49	68.5514	166	82	_	_	_	_	_
TR10986|c0_g1_i2	NA	967	9.86E+00	1.88E+00	1.35E+02	3.64E-31	2.69E-29	NA	NA	NA	NA	NA	NA	NA	NA	NA	NA	NA	NA	NA	NA
TR10987|c0_g1_i1	m.9880	472	-1.32E-01	5.48E+00	4.90E-01	4.84E-01	8.15E-01	activated rna polymerase ii transcriptional coactivator p15	102	gi|241156187|ref|XP_002407712.1|single-stranded DNA binding protein P9, putative [Ixodes scapularis] >gi|215494203|gb|EEC03844.1| single-stranded DNA binding protein P9, putative [Ixodes scapularis]	XP_002407712	5.35E-18	72	83.5741	68	49	_	_	_	_	_
TR10987|c0_g2_i1	NA	473	-6.98E-01	1.07E+00	1.42E+00	2.33E-01	5.66E-01	NA	NA	NA	NA	NA	NA	NA	NA	NA	NA	NA	NA	NA	NA
TR10988|c0_g1_i1	NA	579	-1.40E+00	2.36E+00	1.19E+01	5.64E-04	8.82E-03	NA	NA	NA	NA	NA	NA	NA	NA	NA	NA	NA	NA	NA	NA
TR10988|c0_g2_i1	m.9882	699	-4.72E-01	5.62E+00	3.78E+00	5.19E-02	2.88E-01	NA	NA	NA	NA	NA	NA	NA	NA	NA	NA	NA	NA	NA	NA
TR10989|c0_g1_i1	NA	238	4.67E-02	-2.64E+00	1.44E-03	9.70E-01	1.00E+00	NA	NA	NA	NA	NA	NA	NA	NA	NA	NA	NA	NA	NA	NA
TR1099|c0_g1_i1	NA	257	-5.49E-01	-2.71E+00	1.72E-01	6.78E-01	9.49E-01	NA	NA	NA	NA	NA	NA	NA	NA	NA	NA	NA	NA	NA	NA
TR10990|c0_g1_i1	NA	448	9.42E-02	-2.26E+00	7.87E-03	9.29E-01	1.00E+00	NA	NA	NA	NA	NA	NA	NA	NA	NA	NA	NA	NA	NA	NA
TR10991|c0_g1_i1	NA	703	1.16E+00	-1.37E+00	2.40E+00	1.21E-01	4.18E-01	NA	NA	NA	NA	NA	NA	NA	NA	NA	NA	NA	NA	NA	NA
TR10992|c0_g1_i1	m.9885	578	5.89E+00	-1.56E+00	2.00E+01	7.86E-06	1.73E-04	NA	NA	NA	NA	NA	NA	NA	NA	NA	NA	NA	NA	NA	NA
TR10992|c1_g1_i1	NA	264	0.00E+00	-2.97E+00	0.00E+00	1.00E+00	1.00E+00	NA	NA	NA	NA	NA	NA	NA	NA	NA	NA	NA	NA	NA	NA
TR10993|c0_g1_i1	NA	460	1.69E+00	-2.87E+00	1.44E+00	2.30E-01	5.66E-01	NA	NA	NA	NA	NA	NA	NA	NA	NA	NA	NA	NA	NA	NA
TR10994|c0_g1_i1	NA	357	-1.58E+00	-2.88E+00	1.29E+00	2.56E-01	5.66E-01	NA	NA	NA	NA	NA	NA	NA	NA	NA	NA	NA	NA	NA	NA
TR10994|c0_g2_i1	NA	336	1.54E+00	-2.88E+00	1.33E+00	2.49E-01	5.66E-01	NA	NA	NA	NA	NA	NA	NA	NA	NA	NA	NA	NA	NA	NA
TR10995|c0_g1_i1	NA	381	1.38E+00	-2.64E+00	1.03E+00	3.09E-01	6.31E-01	NA	NA	NA	NA	NA	NA	NA	NA	NA	NA	NA	NA	NA	NA
TR10996|c0_g1_i1	NA	741	-2.88E-01	2.06E-01	1.32E-01	7.17E-01	9.74E-01	NA	NA	NA	NA	NA	NA	NA	NA	NA	NA	NA	NA	NA	NA
TR10996|c0_g2_i1	NA	740	2.46E-01	-4.34E-01	1.09E-01	7.41E-01	9.91E-01	NA	NA	NA	NA	NA	NA	NA	NA	NA	NA	NA	NA	NA	NA
TR10996|c0_g3_i1	NA	742	-2.27E+00	-1.94E+00	3.10E+00	7.84E-02	3.62E-01	NA	NA	NA	NA	NA	NA	NA	NA	NA	NA	NA	NA	NA	NA
TR10997|c0_g1_i1	m.9891	288	-8.30E-01	1.00E+00	3.27E+00	7.06E-02	3.36E-01	NA	NA	NA	NA	NA	NA	NA	NA	NA	NA	NA	NA	NA	NA
TR10998|c0_g1_i1	NA	239	0.00E+00	-2.97E+00	0.00E+00	1.00E+00	1.00E+00	NA	NA	NA	NA	NA	NA	NA	NA	NA	NA	NA	NA	NA	NA
TR10999|c0_g1_i1	NA	289	1.54E+00	-2.88E+00	1.33E+00	2.49E-01	5.66E-01	NA	NA	NA	NA	NA	NA	NA	NA	NA	NA	NA	NA	NA	NA
TR10999|c1_g1_i1	NA	549	-2.89E+00	-2.68E+00	3.84E+00	5.00E-02	2.81E-01	NA	NA	NA	NA	NA	NA	NA	NA	NA	NA	NA	NA	NA	NA
TR10999|c1_g2_i1	NA	549	-2.27E-01	-2.36E+00	3.23E-02	8.57E-01	1.00E+00	NA	NA	NA	NA	NA	NA	NA	NA	NA	NA	NA	NA	NA	NA
TR11|c0_g1_i1	m.6	270	7.85E-01	-2.72E+00	3.24E-01	5.69E-01	8.84E-01	NA	NA	NA	NA	NA	NA	NA	NA	NA	NA	NA	NA	NA	NA
TR110|c0_g1_i1	NA	289	2.45E+00	-2.79E+00	2.78E+00	9.52E-02	3.99E-01	NA	NA	NA	NA	NA	NA	NA	NA	NA	NA	NA	NA	NA	NA
TR1100|c0_g1_i1	NA	372	0.00E+00	-2.97E+00	0.00E+00	1.00E+00	1.00E+00	NA	NA	NA	NA	NA	NA	NA	NA	NA	NA	NA	NA	NA	NA
TR11000|c0_g1_i1	m.9895	374	-1.45E-01	4.05E+00	4.04E-01	5.25E-01	8.51E-01	mitochondrial import inner membrane translocase subunit tim10	89	gi|568256637|gb|ETN65110.1|mitochondrial import inner membrane translocase subunit tim10 [Anopheles darlingi]	ETN65110	1.86E-21	79	91.2781	64	51	_	_	_	_	_
TR11001|c0_g1_i1	NA	241	2.64E+00	-2.73E+00	3.43E+00	6.39E-02	3.16E-01	NA	NA	NA	NA	NA	NA	NA	NA	NA	NA	NA	NA	NA	NA
TR11002|c0_g1_i1	NA	325	0.00E+00	-2.97E+00	0.00E+00	1.00E+00	1.00E+00	NA	NA	NA	NA	NA	NA	NA	NA	NA	NA	NA	NA	NA	NA
TR11002|c0_g2_i1	NA	325	3.00E+00	-2.71E+00	4.11E+00	4.26E-02	2.57E-01	NA	NA	NA	NA	NA	NA	NA	NA	NA	NA	NA	NA	NA	NA
TR11003|c0_g1_i1	m.9898	589	-6.14E-02	8.39E+00	7.12E-02	7.90E-01	1.00E+00	60s ribosomal protein l32	136	gi|844860322|ref|XP_012797844.1|60S ribosomal protein L32 [Schistosoma haematobium] >gi|685962704|gb|KGB38083.1| 60S ribosomal protein L32 [Schistosoma haematobium]	XP_012797844	8.55E-48	76	162.155	132	101	K02912	RP-L32e	RPL32	large subunit ribosomal protein L32e	ko03010 Ribosome
TR11004|c0_g1_i1	m.9902	4676	-4.43E-01	5.09E+00	6.37E+00	1.16E-02	1.09E-01	fibroblast growth factor receptor 2-like isoform x3	857	gi|74817646|sp|Q8MY86.1|FGFR1_DUGJARecName: Full=Fibroblast growth factor receptor 1; Short=DjFgfr1; Short=FGFR-1; AltName: Full=DjPTK3; Flags: Precursor >gi|20799117|dbj|BAB92085.1| DjFGFR1 [Dugesia japonica]	Q8MY86	0	90	1390.56	858	779	K05093	FGFR2		fibroblast growth factor receptor 2 [EC:2.7.10.1]	ko04010 MAPK signaling pathway//ko04014 Ras signaling pathway//ko04015 Rap1 signaling pathway//ko04144 Endocytosis//ko04151 PI3K-Akt signaling pathway//ko04550 Signaling pathways regulating pluripotency of stem cells//ko04810 Regulation of actin cytoskeleton//ko05200 Pathways in cancer//ko05215 Prostate cancer//ko05230 Central carbon metabolism in cancer
TR11004|c0_g1_i1	m.9903	4676	-4.43E-01	5.09E+00	6.37E+00	1.16E-02	1.09E-01	NA	NA	NA	NA	NA	NA	NA	NA	NA	NA	NA	NA	NA	NA
TR11004|c0_g2_i1	NA	4667	-4.82E-01	2.78E+00	1.59E+00	2.07E-01	5.66E-01	NA	NA	NA	NA	NA	NA	NA	NA	NA	NA	NA	NA	NA	NA
TR11005|c0_g1_i1	NA	240	1.67E+00	-2.88E+00	1.42E+00	2.33E-01	5.66E-01	NA	NA	NA	NA	NA	NA	NA	NA	NA	NA	NA	NA	NA	NA
TR11005|c0_g2_i1	NA	240	-1.54E+00	-2.88E+00	1.26E+00	2.61E-01	5.66E-01	NA	NA	NA	NA	NA	NA	NA	NA	NA	NA	NA	NA	NA	NA
TR11006|c0_g1_i1	m.9914	937	6.49E+00	-1.16E+00	2.64E+01	2.75E-07	7.28E-06	NA	NA	NA	NA	NA	NA	NA	NA	NA	NA	NA	NA	NA	NA
TR11006|c0_g1_i1	m.9915	937	6.49E+00	-1.16E+00	2.64E+01	2.75E-07	7.28E-06	NA	NA	NA	NA	NA	NA	NA	NA	NA	NA	NA	NA	NA	NA
TR11007|c0_g1_i1	m.9916	1276	-8.59E-01	2.67E+00	8.75E+00	3.09E-03	3.81E-02	sarcospan isoform x1	376	gi|919000376|ref|XP_013404090.1|PREDICTED: uncharacterized protein LOC106169229 isoform X1 [Lingula anatina] >gi|919000378|ref|XP_013404098.1| PREDICTED: uncharacterized protein LOC106169229 isoform X1 [Lingula anatina] >gi|919000380|ref|XP_013404105.1| PREDICTED: uncharacterized protein LOC106169229 isoform X1 [Lingula anatina] >gi|919000382|ref|XP_013404114.1| PREDICTED: uncharacterized protein…	XP_013404090	3.97E-22	41	106.301	366	152	_	_	_	_	_
TR11008|c0_g1_i1	m.9917	1504	2.22E-01	4.80E+00	1.57E+00	2.11E-01	5.66E-01	phosphatidylinositol-glycan biosynthesis class w protein	471	gi|808864781|gb|KKF15804.1|Phosphatidylinositol-glycan biosynthesis class W protein [Larimichthys crocea]	KKF15804	4.94E-47	51	181.03	490	250	K05283	PIGW		phosphatidylinositol glycan, class W [EC:2.3.-.-]	ko00563 Glycosylphosphatidylinositol(GPI)-anchor biosynthesis
TR11008|c0_g2_i1	NA	1505	1.79E-01	2.69E+00	2.00E-01	6.55E-01	9.36E-01	NA	NA	NA	NA	NA	NA	NA	NA	NA	NA	NA	NA	NA	NA
TR11009|c0_g1_i1	NA	315	0.00E+00	-2.97E+00	0.00E+00	1.00E+00	1.00E+00	NA	NA	NA	NA	NA	NA	NA	NA	NA	NA	NA	NA	NA	NA
TR11009|c1_g1_i1	NA	351	2.33E+00	-2.80E+00	2.61E+00	1.06E-01	4.11E-01	NA	NA	NA	NA	NA	NA	NA	NA	NA	NA	NA	NA	NA	NA
TR1101|c0_g1_i1	NA	558	8.13E-01	-2.22E+00	5.63E-01	4.53E-01	7.83E-01	NA	NA	NA	NA	NA	NA	NA	NA	NA	NA	NA	NA	NA	NA
TR11010|c0_g1_i1	NA	434	-3.22E+00	-2.61E+00	4.75E+00	2.93E-02	2.06E-01	NA	NA	NA	NA	NA	NA	NA	NA	NA	NA	NA	NA	NA	NA
TR11010|c0_g2_i1	NA	380	3.93E+00	-2.50E+00	7.35E+00	6.72E-03	7.17E-02	NA	NA	NA	NA	NA	NA	NA	NA	NA	NA	NA	NA	NA	NA
TR11010|c0_g3_i1	NA	570	7.65E-01	-2.82E+00	2.76E-01	5.99E-01	9.04E-01	NA	NA	NA	NA	NA	NA	NA	NA	NA	NA	NA	NA	NA	NA
TR11011|c0_g1_i1	m.9925	1429	-1.89E-01	7.31E+00	1.20E+00	2.74E-01	5.83E-01	twinfilin-1 isoform x2	342	gi|345316257|ref|XP_003429721.1|PREDICTED: twinfilin-1 [Ornithorhynchus anatinus]	XP_003429721	1.95E-86	64	276.559	345	222	_	_	_	_	_
TR11012|c0_g1_i1	NA	444	-1.22E+00	-2.51E+00	6.52E-01	4.20E-01	7.50E-01	NA	NA	NA	NA	NA	NA	NA	NA	NA	NA	NA	NA	NA	NA
TR11013|c0_g1_i1	m.9928	1242	2.19E+00	-2.04E+00	3.70E+00	5.43E-02	2.98E-01	NA	NA	NA	NA	NA	NA	NA	NA	NA	NA	NA	NA	NA	NA
TR11014|c0_g1_i1	NA	751	-3.97E+00	-2.45E+00	5.09E+00	2.40E-02	1.82E-01	NA	NA	NA	NA	NA	NA	NA	NA	NA	NA	NA	NA	NA	NA
TR11014|c0_g2_i1	NA	752	-6.46E-01	-1.96E+00	3.87E-01	5.34E-01	8.59E-01	NA	NA	NA	NA	NA	NA	NA	NA	NA	NA	NA	NA	NA	NA
TR11015|c0_g1_i1	NA	283	-2.31E+00	-2.79E+00	2.47E+00	1.16E-01	4.17E-01	NA	NA	NA	NA	NA	NA	NA	NA	NA	NA	NA	NA	NA	NA
TR11016|c0_g1_i1	m.9933	955	7.90E+00	1.50E+00	1.21E+02	3.68E-28	2.50E-26	NA	NA	NA	NA	NA	NA	NA	NA	NA	NA	NA	NA	NA	NA
TR11016|c0_g2_i1	NA	955	8.93E+00	3.26E+00	2.59E+02	2.35E-58	2.94E-56	NA	NA	NA	NA	NA	NA	NA	NA	NA	NA	NA	NA	NA	NA
TR11017|c0_g1_i1	m.9937	393	5.71E-01	-2.57E+00	2.57E-01	6.12E-01	9.10E-01	neuroligin- y-linked	130	gi|325296843|ref|NP_001191663.1|neuroligin 4 [Aplysia californica] >gi|301051534|gb|ADK54931.1| neuroligin [Aplysia californica]	NP_001191663	2.35E-34	74	136.732	111	83	_	_	_	_	_
TR11017|c1_g1_i1	m.9938	385	-1.09E+00	-2.51E+00	5.92E-01	4.42E-01	7.71E-01	NA	NA	NA	NA	NA	NA	NA	NA	NA	NA	NA	NA	NA	NA
TR11018|c0_g1_i1	m.9941	462	5.56E-01	-2.08E+00	2.65E-01	6.06E-01	9.09E-01	histone-lysine n-methyltransferase setmar-like	54	gi|926606968|ref|XP_013786728.1|PREDICTED: histone-lysine N-methyltransferase SETMAR-like [Limulus polyphemus]	XP_013786728	8.95E-11	73	63.5438	52	38	_	_	_	_	_
TR11019|c0_g1_i1	m.9942	509	9.85E+00	1.89E+00	1.50E+02	1.38E-34	1.12E-32	NA	NA	NA	NA	NA	NA	NA	NA	NA	NA	NA	NA	NA	NA
TR1102|c0_g1_i1	NA	641	-4.98E-01	3.64E+00	3.27E+00	7.06E-02	3.36E-01	NA	NA	NA	NA	NA	NA	NA	NA	NA	NA	NA	NA	NA	NA
TR1102|c0_g2_i1	m.995	644	-7.54E-01	3.00E+00	5.05E+00	2.46E-02	1.85E-01	polyubiquitin 4	83	gi|584394936|emb|CDK24117.1|unnamed protein product [Kuraishia capsulata CBS 1993]	CDK24117	1.25E-05	60	48.9062	63	38	_	_	_	_	_
TR11020|c0_g1_i1	NA	699	4.73E-01	-2.06E+00	2.80E-01	5.97E-01	9.02E-01	NA	NA	NA	NA	NA	NA	NA	NA	NA	NA	NA	NA	NA	NA
TR11021|c0_g1_i1	NA	328	1.27E+00	-1.42E+00	2.03E+00	1.54E-01	4.92E-01	NA	NA	NA	NA	NA	NA	NA	NA	NA	NA	NA	NA	NA	NA
TR11021|c0_g2_i1	m.9944	265	3.03E+00	-2.71E+00	4.17E+00	4.12E-02	2.53E-01	NA	NA	NA	NA	NA	NA	NA	NA	NA	NA	NA	NA	NA	NA
TR11022|c0_g1_i1	m.9946	285	-1.61E+00	-2.51E+00	1.36E+00	2.43E-01	5.66E-01	pogo transposable element with partial	63	gi|675366532|gb|KFM59434.1|Pogo transposable element with KRAB, partial [Stegodyphus mimosarum]	KFM59434	1.32E-17	82	84.3445	63	52	_	_	_	_	_
TR11023|c0_g1_i1	NA	248	1.71E+00	-2.87E+00	1.45E+00	2.29E-01	5.66E-01	NA	NA	NA	NA	NA	NA	NA	NA	NA	NA	NA	NA	NA	NA
TR11024|c0_g1_i1	NA	341	-5.97E-01	-2.71E+00	1.95E-01	6.59E-01	9.38E-01	NA	NA	NA	NA	NA	NA	NA	NA	NA	NA	NA	NA	NA	NA
TR11025|c0_g1_i1	NA	858	1.29E-01	-2.28E+00	9.29E-03	9.23E-01	1.00E+00	NA	NA	NA	NA	NA	NA	NA	NA	NA	NA	NA	NA	NA	NA
TR11025|c0_g2_i1	m.9951	1181	3.04E-01	-7.51E-01	1.92E-01	6.61E-01	9.39E-01	fmrfamide receptor-like	359	gi|405976328|gb|EKC40840.1|Neurogenic locus Notch protein [Crassostrea gigas]	EKC40840	1.97E-09	46	69.707	287	134	_	_	_	_	_
TR11026|c0_g1_i1	NA	333	7.22E-01	-2.72E+00	2.85E-01	5.93E-01	8.99E-01	NA	NA	NA	NA	NA	NA	NA	NA	NA	NA	NA	NA	NA	NA
TR11026|c1_g1_i1	NA	294	0.00E+00	-2.97E+00	0.00E+00	1.00E+00	1.00E+00	NA	NA	NA	NA	NA	NA	NA	NA	NA	NA	NA	NA	NA	NA
TR11027|c0_g1_i1	m.9955	672	1.48E-01	1.47E+00	1.62E-01	6.88E-01	9.54E-01	dna replication complex gins protein psf1-like	194	gi|156357707|ref|XP_001624355.1|predicted protein [Nematostella vectensis] >gi|156211128|gb|EDO32255.1| predicted protein [Nematostella vectensis]	XP_001624355	3.13E-38	62	141.739	188	118	_	_	_	_	_
TR11028|c0_g1_i1	NA	970	4.68E+00	1.79E-01	2.83E+01	1.06E-07	2.92E-06	NA	NA	NA	NA	NA	NA	NA	NA	NA	NA	NA	NA	NA	NA
TR11028|c0_g2_i1	NA	1036	-3.33E-01	-5.78E-01	2.34E-01	6.28E-01	9.21E-01	NA	NA	NA	NA	NA	NA	NA	NA	NA	NA	NA	NA	NA	NA
TR11029|c0_g1_i1	m.9956	1592	1.18E+01	3.80E+00	3.14E+02	3.63E-70	5.57E-68	NA	NA	NA	NA	NA	NA	NA	NA	NA	NA	NA	NA	NA	NA
TR1103|c0_g1_i1	NA	436	2.21E-01	-2.64E+00	2.31E-02	8.79E-01	1.00E+00	NA	NA	NA	NA	NA	NA	NA	NA	NA	NA	NA	NA	NA	NA
TR11030|c0_g1_i1	m.9958	2233	-8.75E-01	3.00E+00	1.06E+01	1.11E-03	1.59E-02	regulator of g-protein signaling 9-binding protein	349	gi|585647511|ref|XP_006814063.1|PREDICTED: regulator of G-protein signaling 9-binding protein-like [Saccoglossus kowalevskii]	XP_006814063	1.35E-17	51	92.0485	210	108	_	_	_	_	_
TR11031|c0_g1_i1	m.9959	1628	1.19E+01	3.93E+00	3.74E+02	2.67E-83	5.08E-81	iq domain-containing protein d	462	gi|390357293|ref|XP_784878.3|PREDICTED: IQ domain-containing protein D [Strongylocentrotus purpuratus]	XP_784878	6.45E-46	53	177.563	438	236	_	_	_	_	_
TR11032|c0_g1_i1	m.9961	513	6.79E-01	-1.68E+00	6.35E-01	4.26E-01	7.55E-01	NA	NA	NA	NA	NA	NA	NA	NA	NA	NA	NA	NA	NA	NA
TR11032|c0_g1_i1	m.9962	513	6.79E-01	-1.68E+00	6.35E-01	4.26E-01	7.55E-01	NA	NA	NA	NA	NA	NA	NA	NA	NA	NA	NA	NA	NA	NA
TR11033|c0_g1_i1	m.9963	2470	9.10E-01	5.95E+00	3.54E+01	2.75E-09	8.65E-08	dynein regulatory complex protein 1	718	gi|443718278|gb|ELU08983.1|hypothetical protein CAPTEDRAFT_182544 [Capitella teleta]	ELU08983	0	67	645.195	721	490	_	_	_	_	_
TR11034|c0_g1_i1	NA	309	1.32E+00	-2.64E+00	9.60E-01	3.27E-01	6.54E-01	NA	NA	NA	NA	NA	NA	NA	NA	NA	NA	NA	NA	NA	NA
TR11035|c0_g1_i1	m.9966	831	-3.40E-02	1.46E+00	6.59E-03	9.35E-01	1.00E+00	NA	NA	NA	NA	NA	NA	NA	NA	NA	NA	NA	NA	NA	NA
TR11036|c0_g1_i1	NA	375	2.90E+00	-2.72E+00	3.90E+00	4.82E-02	2.76E-01	NA	NA	NA	NA	NA	NA	NA	NA	NA	NA	NA	NA	NA	NA
TR11037|c0_g1_i1	m.9967	1298	-4.27E-01	-1.46E+00	2.52E-01	6.15E-01	9.10E-01	rhodopsin orphan gpcr	365	gi|350028614|dbj|GAA34061.1|rhodopsin-like orphan GPCR [Clonorchis sinensis]	GAA34061	1.19E-10	45	72.7886	294	133	_	_	_	_	_
TR11038|c0_g1_i1	NA	302	1.71E+00	-2.87E+00	1.47E+00	2.26E-01	5.66E-01	NA	NA	NA	NA	NA	NA	NA	NA	NA	NA	NA	NA	NA	NA
TR11038|c0_g2_i1	NA	302	3.72E+00	-2.51E+00	7.66E+00	5.64E-03	6.22E-02	NA	NA	NA	NA	NA	NA	NA	NA	NA	NA	NA	NA	NA	NA
TR11039|c0_g1_i1	NA	354	7.63E-01	-2.72E+00	3.10E-01	5.78E-01	8.90E-01	NA	NA	NA	NA	NA	NA	NA	NA	NA	NA	NA	NA	NA	NA
TR1104|c0_g1_i1	NA	527	1.23E+00	-1.77E+00	1.72E+00	1.89E-01	5.62E-01	NA	NA	NA	NA	NA	NA	NA	NA	NA	NA	NA	NA	NA	NA
TR1104|c1_g1_i1	NA	241	1.71E+00	-2.87E+00	1.45E+00	2.29E-01	5.66E-01	NA	NA	NA	NA	NA	NA	NA	NA	NA	NA	NA	NA	NA	NA
TR11040|c0_g1_i1	NA	578	9.50E-01	-2.51E+00	6.33E-01	4.26E-01	7.55E-01	NA	NA	NA	NA	NA	NA	NA	NA	NA	NA	NA	NA	NA	NA
TR11040|c0_g2_i1	NA	555	2.18E-04	-2.97E+00	1.02E-04	9.92E-01	1.00E+00	NA	NA	NA	NA	NA	NA	NA	NA	NA	NA	NA	NA	NA	NA
TR11041|c0_g1_i1	NA	279	2.33E+00	-2.80E+00	2.61E+00	1.06E-01	4.11E-01	NA	NA	NA	NA	NA	NA	NA	NA	NA	NA	NA	NA	NA	NA
TR11042|c0_g1_i1	m.9970	1299	2.82E-01	6.51E+00	2.92E+00	8.75E-02	3.92E-01	malate dehydrogenase	406	gi|353228556|emb|CCD74727.1|putative malate dehydrogenase [Schistosoma mansoni]	CCD74727	3.41E-143	73	425.631	356	262	_	_	_	_	_
TR11043|c0_g1_i1	m.9972	2037	-2.38E-01	4.28E+00	1.47E+00	2.25E-01	5.66E-01	protein yippee-like 2	397	gi|560132133|emb|CDJ87373.1|Yippee protein domain containing protein [Haemonchus contortus] >gi|560139452|emb|CDJ82091.1| Yippee protein domain containing protein [Haemonchus contortus]	CDJ87373	4.51E-49	82	174.481	113	93	_	_	_	_	_
TR11044|c0_g1_i1	NA	296	-1.58E+00	-2.88E+00	1.29E+00	2.56E-01	5.66E-01	NA	NA	NA	NA	NA	NA	NA	NA	NA	NA	NA	NA	NA	NA
TR11045|c0_g1_i1	NA	251	9.34E-02	-2.51E+00	5.50E-03	9.41E-01	1.00E+00	NA	NA	NA	NA	NA	NA	NA	NA	NA	NA	NA	NA	NA	NA
TR11046|c0_g1_i1	NA	352	1.37E+00	-2.64E+00	1.02E+00	3.13E-01	6.37E-01	NA	NA	NA	NA	NA	NA	NA	NA	NA	NA	NA	NA	NA	NA
TR11047|c0_g1_i1	m.9974	286	-3.43E+00	-2.57E+00	6.50E+00	1.08E-02	1.02E-01	NA	NA	NA	NA	NA	NA	NA	NA	NA	NA	NA	NA	NA	NA
TR11048|c0_g1_i1	m.9975	3917	8.99E+00	5.67E+00	5.95E+02	2.04E-131	1.09E-128	calponin homology domain-containing protein ddb_g0272472-like	1239	gi|443719054|gb|ELU09375.1|hypothetical protein CAPTEDRAFT_221873 [Capitella teleta]	ELU09375	4.60E-39	43	169.088	628	276	_	_	_	_	_
TR11048|c0_g2_i1	NA	3917	8.98E+00	5.66E+00	5.86E+02	1.90E-129	9.48E-127	NA	NA	NA	NA	NA	NA	NA	NA	NA	NA	NA	NA	NA	NA
TR11049|c0_g1_i1	NA	249	9.25E-01	-2.71E+00	4.23E-01	5.16E-01	8.43E-01	NA	NA	NA	NA	NA	NA	NA	NA	NA	NA	NA	NA	NA	NA
TR1105|c0_g1_i1	m.998	615	2.98E-01	1.85E+00	6.52E-01	4.19E-01	7.50E-01	ribosomal biogenesis protein partial	134	gi|684403628|ref|XP_009173862.1|hypothetical protein T265_09510 [Opisthorchis viverrini] >gi|663046225|gb|KER22396.1| hypothetical protein T265_09510 [Opisthorchis viverrini]	XP_009173862	2.14E-06	54	55.4546	98	53	_	_	_	_	_
TR11050|c0_g1_i1	NA	491	2.66E+00	-2.42E+00	3.40E+00	6.51E-02	3.19E-01	NA	NA	NA	NA	NA	NA	NA	NA	NA	NA	NA	NA	NA	NA
TR11050|c0_g2_i1	NA	517	3.41E+00	-2.58E+00	5.54E+00	1.86E-02	1.54E-01	NA	NA	NA	NA	NA	NA	NA	NA	NA	NA	NA	NA	NA	NA
TR11051|c0_g1_i1	NA	1292	1.63E+00	-1.46E+00	2.62E+00	1.05E-01	4.11E-01	NA	NA	NA	NA	NA	NA	NA	NA	NA	NA	NA	NA	NA	NA
TR11051|c0_g2_i1	NA	1119	1.16E+00	-2.24E+00	9.24E-01	3.36E-01	6.65E-01	NA	NA	NA	NA	NA	NA	NA	NA	NA	NA	NA	NA	NA	NA
TR11052|c0_g1_i1	NA	306	2.21E+00	-2.81E+00	2.46E+00	1.17E-01	4.17E-01	NA	NA	NA	NA	NA	NA	NA	NA	NA	NA	NA	NA	NA	NA
TR11053|c0_g1_i1	m.9985	3949	3.04E-01	5.26E+00	2.85E+00	9.16E-02	3.96E-01	raf homolog serine threonine-protein kinase phl	406	gi|768445489|ref|XP_011564648.1|PREDICTED: raf homolog serine/threonine-protein kinase phl-like [Plutella xylostella]	XP_011564648	7.77E-13	49	80.4925	128	63	_	_	_	_	_
TR11053|c0_g1_i1	m.9984	3949	3.04E-01	5.26E+00	2.85E+00	9.16E-02	3.96E-01	segmentation protein cap n collar-like isoform x1	417	gi|820716113|gb|AKG62109.1|maf domain containing protein, partial [Schmidtea mediterranea]	AKG62109	3.36E-175	82	508.064	404	334	_	_	_	_	_
TR11053|c0_g1_i1	m.9986	3949	3.04E-01	5.26E+00	2.85E+00	9.16E-02	3.96E-01	serine threonine-protein kinase-transforming protein rmil	354	gi|358333547|dbj|GAA52036.1|serine/threonine-protein kinase-transforming protein Rmil [Clonorchis sinensis]	GAA52036	2.74E-126	73	394.045	317	234	_	_	_	_	_
TR11054|c0_g1_i1	NA	304	-1.56E+00	-2.88E+00	1.28E+00	2.59E-01	5.66E-01	NA	NA	NA	NA	NA	NA	NA	NA	NA	NA	NA	NA	NA	NA
TR11054|c0_g2_i1	NA	307	-1.56E+00	-2.88E+00	1.28E+00	2.59E-01	5.66E-01	NA	NA	NA	NA	NA	NA	NA	NA	NA	NA	NA	NA	NA	NA
TR11055|c0_g1_i1	NA	335	-4.17E-02	-2.66E+00	3.67E-04	9.85E-01	1.00E+00	NA	NA	NA	NA	NA	NA	NA	NA	NA	NA	NA	NA	NA	NA
TR11056|c0_g1_i1	NA	567	-1.35E-01	-2.50E+00	8.45E-03	9.27E-01	1.00E+00	NA	NA	NA	NA	NA	NA	NA	NA	NA	NA	NA	NA	NA	NA
TR11057|c0_g1_i1	NA	267	-2.79E+00	-2.71E+00	3.53E+00	6.02E-02	3.10E-01	NA	NA	NA	NA	NA	NA	NA	NA	NA	NA	NA	NA	NA	NA
TR11058|c0_g1_i1	NA	353	2.21E+00	-2.81E+00	2.46E+00	1.17E-01	4.17E-01	NA	NA	NA	NA	NA	NA	NA	NA	NA	NA	NA	NA	NA	NA
TR11059|c0_g1_i1	m.9989	873	1.17E+01	3.75E+00	3.30E+02	1.13E-73	1.82E-71	hypothetical protein T265_12446, partial	204	gi|684366192|ref|XP_009162126.1|hypothetical protein T265_12446, partial [Opisthorchis viverrini] >gi|663058328|gb|KER34217.1| hypothetical protein T265_12446, partial [Opisthorchis viverrini]	XP_009162126	1.82E-16	48	87.8113	179	87	_	_	_	_	_
TR1106|c0_g1_i1	NA	405	-8.30E-01	-2.72E+00	3.30E-01	5.66E-01	8.82E-01	NA	NA	NA	NA	NA	NA	NA	NA	NA	NA	NA	NA	NA	NA
TR1106|c1_g1_i1	NA	556	4.97E-01	-2.58E+00	1.81E-01	6.71E-01	9.44E-01	NA	NA	NA	NA	NA	NA	NA	NA	NA	NA	NA	NA	NA	NA
TR11060|c0_g1_i1	NA	255	1.71E+00	-2.87E+00	1.45E+00	2.29E-01	5.66E-01	NA	NA	NA	NA	NA	NA	NA	NA	NA	NA	NA	NA	NA	NA
TR11061|c0_g1_i1	NA	765	-6.68E-01	-2.06E+00	5.50E-01	4.58E-01	7.88E-01	NA	NA	NA	NA	NA	NA	NA	NA	NA	NA	NA	NA	NA	NA
TR11061|c1_g1_i1	NA	296	0.00E+00	-2.97E+00	0.00E+00	1.00E+00	1.00E+00	NA	NA	NA	NA	NA	NA	NA	NA	NA	NA	NA	NA	NA	NA
TR11062|c0_g1_i1	m.9990	1777	-8.69E-01	3.91E+00	1.36E+01	2.31E-04	3.95E-03	follistatin-a	322	gi|386783657|gb|AFJ24723.1|follistatin [Schmidtea mediterranea] >gi|441420232|gb|AGC30580.1| follistatin [Schmidtea mediterranea]	AFJ24723	0	89	525.398	321	288	_	_	_	_	_
TR11062|c0_g1_i2	NA	1426	6.92E-02	1.40E+00	1.91E-02	8.90E-01	1.00E+00	NA	NA	NA	NA	NA	NA	NA	NA	NA	NA	NA	NA	NA	NA
TR11063|c0_g1_i1	NA	252	-8.99E-01	-2.45E+00	3.46E-01	5.57E-01	8.77E-01	NA	NA	NA	NA	NA	NA	NA	NA	NA	NA	NA	NA	NA	NA
TR11063|c0_g2_i1	NA	253	-1.54E+00	-2.88E+00	1.26E+00	2.61E-01	5.66E-01	NA	NA	NA	NA	NA	NA	NA	NA	NA	NA	NA	NA	NA	NA
TR11064|c0_g1_i1	NA	323	1.94E+00	-2.56E+00	1.66E+00	1.98E-01	5.66E-01	NA	NA	NA	NA	NA	NA	NA	NA	NA	NA	NA	NA	NA	NA
TR11065|c0_g1_i1	NA	226	0.00E+00	-2.97E+00	0.00E+00	1.00E+00	1.00E+00	NA	NA	NA	NA	NA	NA	NA	NA	NA	NA	NA	NA	NA	NA
TR11065|c0_g2_i1	NA	226	0.00E+00	-2.97E+00	0.00E+00	1.00E+00	1.00E+00	NA	NA	NA	NA	NA	NA	NA	NA	NA	NA	NA	NA	NA	NA
TR11066|c0_g1_i1	m.9994	1358	1.47E-01	5.63E+00	8.14E-01	3.67E-01	6.99E-01	mitochondrial import receptor subunit tom40	341	gi|349979427|dbj|GAA41674.1|mitochondrial import receptor subunit TOM40 [Clonorchis sinensis]	GAA41674	1.25E-92	66	291.582	301	199	K11518	TOM40		mitochondrial import receptor subunit TOM40	ko05014 Amyotrophic lateral sclerosis (ALS)
TR11067|c0_g1_i1	m.9995	1128	-6.44E-01	8.55E+00	6.21E+00	1.27E-02	1.16E-01	glipr1-like protein 1	345	gi|443693264|gb|ELT94680.1|hypothetical protein CAPTEDRAFT_167763 [Capitella teleta]	ELT94680	2.19E-15	42	86.6557	274	116	_	_	_	_	_
TR11068|c0_g1_i1	m.9998	2517	5.95E+00	8.14E+00	4.49E+02	1.35E-99	3.53E-97	polyadenylate-binding protein 4-like	694	gi|295414050|gb|ADG08184.1|cytoplasmic poly(A) binding protein, partial [Schmidtea mediterranea]	ADG08184	0	98	968.378	485	477	K13126	PABPC		polyadenylate-binding protein	ko03013 RNA transport//ko03015 mRNA surveillance pathway//ko03018 RNA degradation
TR11069|c0_g1_i1	NA	251	2.89E+00	-2.72E+00	3.88E+00	4.88E-02	2.77E-01	NA	NA	NA	NA	NA	NA	NA	NA	NA	NA	NA	NA	NA	NA
TR1107|c0_g1_i1	NA	459	5.03E+00	-1.91E+00	9.77E+00	1.77E-03	2.39E-02	NA	NA	NA	NA	NA	NA	NA	NA	NA	NA	NA	NA	NA	NA
TR1107|c0_g2_i1	m.1000	297	4.82E+00	-2.11E+00	1.17E+01	6.18E-04	9.56E-03	NA	NA	NA	NA	NA	NA	NA	NA	NA	NA	NA	NA	NA	NA
TR11070|c0_g1_i1	m.10001	615	-7.74E-01	-2.33E+00	3.93E-01	5.31E-01	8.56E-01	NA	NA	NA	NA	NA	NA	NA	NA	NA	NA	NA	NA	NA	NA
TR11071|c0_g1_i1	NA	598	-9.81E-01	-2.32E+00	6.92E-01	4.05E-01	7.37E-01	NA	NA	NA	NA	NA	NA	NA	NA	NA	NA	NA	NA	NA	NA
TR11071|c0_g2_i1	NA	325	-1.75E-03	-2.97E+00	8.24E-04	9.77E-01	1.00E+00	NA	NA	NA	NA	NA	NA	NA	NA	NA	NA	NA	NA	NA	NA
TR11072|c0_g1_i1	NA	344	3.48E+00	-2.58E+00	6.92E+00	8.51E-03	8.59E-02	NA	NA	NA	NA	NA	NA	NA	NA	NA	NA	NA	NA	NA	NA
TR11073|c0_g1_i1	m.10003	421	-1.15E+00	-2.63E+00	7.23E-01	3.95E-01	7.30E-01	NA	NA	NA	NA	NA	NA	NA	NA	NA	NA	NA	NA	NA	NA
TR11074|c0_g1_i1	NA	268	0.00E+00	-2.97E+00	0.00E+00	1.00E+00	1.00E+00	NA	NA	NA	NA	NA	NA	NA	NA	NA	NA	NA	NA	NA	NA
TR11075|c0_g1_i1	m.10004	989	-1.57E+00	-1.62E+00	3.14E+00	7.65E-02	3.56E-01	single-minded homolog 2	329	gi|242025337|ref|XP_002433081.1|Neuronal PAS domain-containing protein, putative [Pediculus humanus corporis] >gi|212518608|gb|EEB20343.1| Neuronal PAS domain-containing protein, putative [Pediculus humanus corporis]	XP_002433081	6.54E-35	45	145.591	335	154	_	_	_	_	_
TR11076|c0_g1_i1	m.10005	256	0.00E+00	-2.97E+00	0.00E+00	1.00E+00	1.00E+00	NA	NA	NA	NA	NA	NA	NA	NA	NA	NA	NA	NA	NA	NA
TR11076|c0_g2_i1	m.10006	372	3.54E-01	-2.77E+00	5.72E-02	8.11E-01	1.00E+00	NA	NA	NA	NA	NA	NA	NA	NA	NA	NA	NA	NA	NA	NA
TR11077|c0_g1_i1	NA	293	-7.22E-02	-2.80E+00	5.69E-04	9.81E-01	1.00E+00	NA	NA	NA	NA	NA	NA	NA	NA	NA	NA	NA	NA	NA	NA
TR11078|c0_g1_i1	m.10009	2106	-3.00E-01	3.62E+00	1.38E+00	2.40E-01	5.66E-01	calmodulin	163	gi|558254733|gb|AHA51309.1|EF-hand_1 domain-containing protein [Charistephane fugiens] >gi|558254736|gb|AHA51310.1| EF-hand_1 domain-containing protein [Charistephane fugiens] >gi|558254739|gb|AHA51311.1| EF-hand_1 domain-containing protein [Charistephane fugiens] >gi|558254742|gb|AHA51312.1| EF-hand_1 domain-containing protein [Charistephane fugiens]	AHA51309	8.96E-31	62	120.168	152	95	_	_	_	_	_
TR11078|c0_g1_i1	m.10008	2106	-3.00E-01	3.62E+00	1.38E+00	2.40E-01	5.66E-01	low-density lipoprotein receptor class a domain-containing protein 2-like	396	gi|585718613|ref|XP_002742305.2|PREDICTED: low-density lipoprotein receptor class A domain-containing protein 2-like [Saccoglossus kowalevskii]	XP_002742305	6.74E-10	38	70.4774	247	95	_	_	_	_	_
TR11078|c0_g2_i1	NA	713	-5.67E-01	4.86E+00	9.97E+00	1.59E-03	2.18E-02	NA	NA	NA	NA	NA	NA	NA	NA	NA	NA	NA	NA	NA	NA
TR11079|c0_g1_i1	NA	231	0.00E+00	-2.97E+00	0.00E+00	1.00E+00	1.00E+00	NA	NA	NA	NA	NA	NA	NA	NA	NA	NA	NA	NA	NA	NA
TR1108|c0_g1_i1	NA	233	2.21E+00	-2.81E+00	2.46E+00	1.17E-01	4.17E-01	NA	NA	NA	NA	NA	NA	NA	NA	NA	NA	NA	NA	NA	NA
TR11080|c0_g1_i1	NA	387	2.52E+00	-2.79E+00	2.88E+00	8.99E-02	3.95E-01	NA	NA	NA	NA	NA	NA	NA	NA	NA	NA	NA	NA	NA	NA
TR11081|c0_g1_i1	NA	519	-2.77E+00	-2.72E+00	3.49E+00	6.18E-02	3.14E-01	NA	NA	NA	NA	NA	NA	NA	NA	NA	NA	NA	NA	NA	NA
TR11082|c0_g1_i1	m.10014	1054	8.56E-01	-2.09E+00	5.16E-01	4.72E-01	8.03E-01	melatonin receptor type 1a	319	gi|891151498|gb|AKQ63026.1|orphan G-protein coupled receptor 31 [Platynereis dumerilii]	AKQ63026	5.66E-26	49	116.316	285	142	_	_	_	_	_
TR11082|c0_g2_i1	NA	1054	3.83E-01	-9.65E-01	1.76E-01	6.75E-01	9.47E-01	NA	NA	NA	NA	NA	NA	NA	NA	NA	NA	NA	NA	NA	NA
TR11083|c0_g1_i1	NA	270	2.33E+00	-2.80E+00	2.61E+00	1.06E-01	4.11E-01	NA	NA	NA	NA	NA	NA	NA	NA	NA	NA	NA	NA	NA	NA
TR11084|c0_g1_i1	NA	766	9.21E-01	-2.50E+00	5.39E-01	4.63E-01	7.93E-01	NA	NA	NA	NA	NA	NA	NA	NA	NA	NA	NA	NA	NA	NA
TR11085|c0_g1_i1	NA	407	-8.17E-01	2.93E+00	7.88E+00	4.99E-03	5.65E-02	NA	NA	NA	NA	NA	NA	NA	NA	NA	NA	NA	NA	NA	NA
TR11086|c0_g1_i1	m.10020	1210	2.16E+00	4.90E+00	9.63E+01	9.82E-23	5.67E-21	hypothetical protein CAPTEDRAFT_225498	304	gi|443686915|gb|ELT90033.1|hypothetical protein CAPTEDRAFT_225498 [Capitella teleta]	ELT90033	1.17E-28	79	117.087	87	69	_	_	_	_	_
TR11087|c0_g1_i1	NA	289	0.00E+00	-2.97E+00	0.00E+00	1.00E+00	1.00E+00	NA	NA	NA	NA	NA	NA	NA	NA	NA	NA	NA	NA	NA	NA
TR11088|c0_g1_i1	m.10022	830	6.96E-01	-2.08E-01	8.68E-01	3.52E-01	6.83E-01	NA	NA	NA	NA	NA	NA	NA	NA	NA	NA	NA	NA	NA	NA
TR11088|c0_g1_i1	m.10023	830	6.96E-01	-2.08E-01	8.68E-01	3.52E-01	6.83E-01	NA	NA	NA	NA	NA	NA	NA	NA	NA	NA	NA	NA	NA	NA
TR11088|c0_g1_i1	m.10024	830	6.96E-01	-2.08E-01	8.68E-01	3.52E-01	6.83E-01	NA	NA	NA	NA	NA	NA	NA	NA	NA	NA	NA	NA	NA	NA
TR11089|c0_g1_i1	NA	419	2.77E+00	-2.72E+00	3.67E+00	5.54E-02	2.98E-01	NA	NA	NA	NA	NA	NA	NA	NA	NA	NA	NA	NA	NA	NA
TR1109|c0_g1_i1	NA	255	0.00E+00	-2.97E+00	0.00E+00	1.00E+00	1.00E+00	NA	NA	NA	NA	NA	NA	NA	NA	NA	NA	NA	NA	NA	NA
TR11090|c0_g1_i1	NA	334	-7.12E-01	-2.72E+00	2.57E-01	6.12E-01	9.10E-01	NA	NA	NA	NA	NA	NA	NA	NA	NA	NA	NA	NA	NA	NA
TR11090|c0_g2_i1	NA	335	1.52E+00	-2.88E+00	1.31E+00	2.52E-01	5.66E-01	NA	NA	NA	NA	NA	NA	NA	NA	NA	NA	NA	NA	NA	NA
TR11091|c0_g1_i1	NA	232	0.00E+00	-2.97E+00	0.00E+00	1.00E+00	1.00E+00	NA	NA	NA	NA	NA	NA	NA	NA	NA	NA	NA	NA	NA	NA
TR11091|c0_g2_i1	NA	444	-7.26E-01	-2.72E+00	2.66E-01	6.06E-01	9.09E-01	NA	NA	NA	NA	NA	NA	NA	NA	NA	NA	NA	NA	NA	NA
TR11092|c0_g1_i1	NA	391	1.63E+00	-2.58E+00	1.62E+00	2.03E-01	5.66E-01	NA	NA	NA	NA	NA	NA	NA	NA	NA	NA	NA	NA	NA	NA
TR11093|c0_g1_i1	m.10028	1878	-2.74E-01	3.97E+00	7.77E-01	3.78E-01	7.13E-01	mitogen-activated protein kinase kinase kinase yoda-like isoform x3	555	gi|847028629|gb|AKN21681.1|slc42a-1 [Schmidtea mediterranea]	AKN21681	2.17E-62	55	231.876	421	233	_	_	_	_	_
TR11094|c0_g1_i1	NA	480	-1.53E+00	-5.98E-01	3.86E+00	4.94E-02	2.79E-01	NA	NA	NA	NA	NA	NA	NA	NA	NA	NA	NA	NA	NA	NA
TR11095|c0_g1_i1	NA	271	0.00E+00	-2.97E+00	0.00E+00	1.00E+00	1.00E+00	NA	NA	NA	NA	NA	NA	NA	NA	NA	NA	NA	NA	NA	NA
TR11096|c0_g1_i1	m.10033	621	-2.38E-01	3.64E+00	9.02E-01	3.42E-01	6.72E-01	PREDICTED: uncharacterized protein LOC106176852	120	gi|919066627|ref|XP_013414851.1|PREDICTED: uncharacterized protein LOC106176852 [Lingula anatina] >gi|919066629|ref|XP_013414852.1| PREDICTED: uncharacterized protein LOC106176853 [Lingula anatina]	XP_013414851	8.74E-14	56	73.1738	121	68	_	_	_	_	_
TR11097|c0_g1_i1	m.10034	243	0.00E+00	-2.97E+00	0.00E+00	1.00E+00	1.00E+00	NA	NA	NA	NA	NA	NA	NA	NA	NA	NA	NA	NA	NA	NA
TR11097|c0_g2_i1	m.10035	243	-2.22E+00	-2.80E+00	2.34E+00	1.26E-01	4.26E-01	NA	NA	NA	NA	NA	NA	NA	NA	NA	NA	NA	NA	NA	NA
TR11098|c0_g1_i1	NA	264	-5.25E-01	-2.71E+00	1.61E-01	6.89E-01	9.55E-01	NA	NA	NA	NA	NA	NA	NA	NA	NA	NA	NA	NA	NA	NA
TR11098|c0_g2_i1	NA	264	2.21E+00	-2.81E+00	2.46E+00	1.17E-01	4.17E-01	NA	NA	NA	NA	NA	NA	NA	NA	NA	NA	NA	NA	NA	NA
TR11099|c0_g1_i1	NA	293	1.67E+00	-2.88E+00	1.42E+00	2.33E-01	5.66E-01	NA	NA	NA	NA	NA	NA	NA	NA	NA	NA	NA	NA	NA	NA
TR111|c0_g1_i1	NA	252	3.65E+00	-2.59E+00	6.10E+00	1.35E-02	1.22E-01	NA	NA	NA	NA	NA	NA	NA	NA	NA	NA	NA	NA	NA	NA
TR111|c0_g2_i1	NA	252	3.33E+00	-2.56E+00	5.07E+00	2.43E-02	1.84E-01	NA	NA	NA	NA	NA	NA	NA	NA	NA	NA	NA	NA	NA	NA
TR1110|c0_g1_i1	NA	1494	6.48E+00	-1.13E+00	2.89E+01	7.77E-08	2.17E-06	NA	NA	NA	NA	NA	NA	NA	NA	NA	NA	NA	NA	NA	NA
TR11100|c0_g1_i1	NA	765	1.91E+00	-2.52E+00	2.66E+00	1.03E-01	4.11E-01	NA	NA	NA	NA	NA	NA	NA	NA	NA	NA	NA	NA	NA	NA
TR11101|c0_g1_i1	m.10037	437	-3.82E-01	-2.37E+00	1.27E-01	7.22E-01	9.77E-01	NA	NA	NA	NA	NA	NA	NA	NA	NA	NA	NA	NA	NA	NA
TR11102|c0_g1_i1	m.10038	543	3.05E-01	3.75E+00	1.47E+00	2.25E-01	5.66E-01	mitochondrial import inner membrane translocase subunit tim13-b-like	90	gi|675859818|ref|XP_009015469.1|hypothetical protein HELRODRAFT_64842 [Helobdella robusta] >gi|555702868|gb|ESO06101.1| hypothetical protein HELRODRAFT_64842 [Helobdella robusta]	XP_009015469	3.73E-16	64	77.7962	91	59	_	_	_	_	_
TR11103|c0_g1_i1	NA	651	-4.16E-02	-1.71E+00	2.77E-03	9.58E-01	1.00E+00	NA	NA	NA	NA	NA	NA	NA	NA	NA	NA	NA	NA	NA	NA
TR11104|c0_g1_i1	NA	330	0.00E+00	-2.97E+00	0.00E+00	1.00E+00	1.00E+00	NA	NA	NA	NA	NA	NA	NA	NA	NA	NA	NA	NA	NA	NA
TR11105|c0_g1_i1	NA	245	2.94E+00	-2.71E+00	3.98E+00	4.62E-02	2.71E-01	NA	NA	NA	NA	NA	NA	NA	NA	NA	NA	NA	NA	NA	NA
TR11106|c0_g1_i1	NA	490	4.14E+00	-2.38E+00	6.73E+00	9.47E-03	9.28E-02	NA	NA	NA	NA	NA	NA	NA	NA	NA	NA	NA	NA	NA	NA
TR11107|c0_g1_i1	NA	250	3.56E+00	-2.56E+00	6.94E+00	8.43E-03	8.54E-02	NA	NA	NA	NA	NA	NA	NA	NA	NA	NA	NA	NA	NA	NA
TR11108|c0_g1_i1	m.10042	589	-1.55E+00	-2.41E+00	1.79E+00	1.81E-01	5.44E-01	PREDICTED: uncharacterized protein LOC105343113	196	gi|762130932|ref|XP_011448617.1|PREDICTED: uncharacterized protein LOC105343113 [Crassostrea gigas] >gi|405968698|gb|EKC33744.1| hypothetical protein CGI_10023278 [Crassostrea gigas]	XP_011448617	8.40E-16	60	84.3445	138	83	_	_	_	_	_
TR11108|c0_g2_i1	NA	589	4.53E-01	-2.26E+00	1.17E-01	7.33E-01	9.85E-01	NA	NA	NA	NA	NA	NA	NA	NA	NA	NA	NA	NA	NA	NA
TR11109|c0_g1_i1	m.10044	326	0.00E+00	-2.97E+00	0.00E+00	1.00E+00	1.00E+00	NA	NA	NA	NA	NA	NA	NA	NA	NA	NA	NA	NA	NA	NA
TR11109|c0_g2_i1	m.10045	326	1.69E+00	-2.87E+00	1.44E+00	2.30E-01	5.66E-01	NA	NA	NA	NA	NA	NA	NA	NA	NA	NA	NA	NA	NA	NA
TR1111|c0_g1_i1	NA	287	0.00E+00	-2.97E+00	0.00E+00	1.00E+00	1.00E+00	NA	NA	NA	NA	NA	NA	NA	NA	NA	NA	NA	NA	NA	NA
TR1111|c0_g2_i1	NA	341	1.36E-01	-2.79E+00	6.14E-03	9.38E-01	1.00E+00	NA	NA	NA	NA	NA	NA	NA	NA	NA	NA	NA	NA	NA	NA
TR11110|c0_g1_i1	NA	268	1.54E+00	-2.88E+00	1.33E+00	2.49E-01	5.66E-01	NA	NA	NA	NA	NA	NA	NA	NA	NA	NA	NA	NA	NA	NA
TR11110|c1_g1_i1	NA	329	2.21E+00	-2.81E+00	2.46E+00	1.17E-01	4.17E-01	NA	NA	NA	NA	NA	NA	NA	NA	NA	NA	NA	NA	NA	NA
TR11111|c0_g1_i1	NA	254	-1.58E+00	-2.88E+00	1.29E+00	2.56E-01	5.66E-01	NA	NA	NA	NA	NA	NA	NA	NA	NA	NA	NA	NA	NA	NA
TR11112|c0_g1_i1	NA	269	-1.75E-02	-2.64E+00	1.48E-04	9.90E-01	1.00E+00	NA	NA	NA	NA	NA	NA	NA	NA	NA	NA	NA	NA	NA	NA
TR11113|c0_g1_i1	m.10047	260	-1.54E+00	-2.88E+00	1.26E+00	2.61E-01	5.66E-01	arf-gap with sh3 ank repeat and ph domain-containing protein 1	84	gi|857973818|emb|CEO99995.1|hypothetical protein PBRA_007729, partial [Plasmodiophora brassicae]	CEO99995	1.26E-17	64	83.5741	75	48	_	_	_	_	_
TR11113|c1_g1_i1	m.10049	296	1.60E-01	-2.79E+00	7.98E-03	9.29E-01	1.00E+00	NA	NA	NA	NA	NA	NA	NA	NA	NA	NA	NA	NA	NA	NA
TR11114|c0_g1_i1	NA	407	9.49E-01	-2.71E+00	4.42E-01	5.06E-01	8.35E-01	NA	NA	NA	NA	NA	NA	NA	NA	NA	NA	NA	NA	NA	NA
TR11115|c0_g1_i1	m.10050	1109	1.49E+00	3.08E+00	2.86E+01	8.68E-08	2.41E-06	NA	NA	NA	NA	NA	NA	NA	NA	NA	NA	NA	NA	NA	NA
TR11116|c0_g1_i1	m.10053	232	-1.58E+00	-2.88E+00	1.29E+00	2.56E-01	5.66E-01	NA	NA	NA	NA	NA	NA	NA	NA	NA	NA	NA	NA	NA	NA
TR11117|c0_g1_i1	m.10054	1654	1.08E+01	4.42E+00	4.35E+02	1.61E-96	4.02E-94	hypothetical protein T265_11077	438	gi|684409884|ref|XP_009175893.1|hypothetical protein T265_11077 [Opisthorchis viverrini] >gi|663044025|gb|KER20359.1| hypothetical protein T265_11077 [Opisthorchis viverrini]	XP_009175893	7.49E-14	44	83.1889	263	118	_	_	_	_	_
TR11118|c0_g1_i1	m.10056	739	-1.98E-01	6.35E+00	1.29E+00	2.56E-01	5.66E-01	tata-box-binding protein	207	gi|674577518|emb|CDS36966.1|TATA box binding protein 2 [Echinococcus multilocularis]	CDS36966	9.91E-59	68	195.667	189	129	_	_	_	_	_
TR11119|c0_g1_i1	NA	1089	-8.00E-02	-1.47E+00	1.02E-02	9.20E-01	1.00E+00	NA	NA	NA	NA	NA	NA	NA	NA	NA	NA	NA	NA	NA	NA
TR1112|c0_g1_i1	NA	390	0.00E+00	-2.97E+00	0.00E+00	1.00E+00	1.00E+00	NA	NA	NA	NA	NA	NA	NA	NA	NA	NA	NA	NA	NA	NA
TR1112|c1_g1_i1	NA	324	8.24E-01	-2.72E+00	3.50E-01	5.54E-01	8.75E-01	NA	NA	NA	NA	NA	NA	NA	NA	NA	NA	NA	NA	NA	NA
TR11120|c0_g1_i1	NA	344	1.21E+00	-2.65E+00	8.28E-01	3.63E-01	6.95E-01	NA	NA	NA	NA	NA	NA	NA	NA	NA	NA	NA	NA	NA	NA
TR11121|c0_g1_i1	m.10059	254	-1.53E+00	-2.88E+00	1.26E+00	2.62E-01	5.66E-01	NA	NA	NA	NA	NA	NA	NA	NA	NA	NA	NA	NA	NA	NA
TR11122|c0_g1_i1	m.10060	533	3.97E-01	-2.21E+00	1.49E-01	6.99E-01	9.62E-01	NA	NA	NA	NA	NA	NA	NA	NA	NA	NA	NA	NA	NA	NA
TR11123|c0_g1_i1	NA	538	3.65E+00	-2.52E+00	7.15E+00	7.49E-03	7.78E-02	NA	NA	NA	NA	NA	NA	NA	NA	NA	NA	NA	NA	NA	NA
TR11124|c0_g1_i1	NA	306	-1.60E+00	-2.87E+00	1.30E+00	2.54E-01	5.66E-01	NA	NA	NA	NA	NA	NA	NA	NA	NA	NA	NA	NA	NA	NA
TR11124|c1_g1_i1	NA	234	-1.53E+00	-2.88E+00	1.26E+00	2.62E-01	5.66E-01	NA	NA	NA	NA	NA	NA	NA	NA	NA	NA	NA	NA	NA	NA
TR11125|c0_g1_i1	NA	669	4.67E-01	-2.60E+00	1.24E-01	7.25E-01	9.80E-01	NA	NA	NA	NA	NA	NA	NA	NA	NA	NA	NA	NA	NA	NA
TR11125|c0_g2_i1	NA	670	4.24E-01	-2.60E+00	1.01E-01	7.51E-01	9.97E-01	NA	NA	NA	NA	NA	NA	NA	NA	NA	NA	NA	NA	NA	NA
TR11126|c0_g1_i1	NA	262	0.00E+00	-2.97E+00	0.00E+00	1.00E+00	1.00E+00	NA	NA	NA	NA	NA	NA	NA	NA	NA	NA	NA	NA	NA	NA
TR11126|c0_g2_i1	NA	304	2.21E+00	-2.81E+00	2.46E+00	1.17E-01	4.17E-01	NA	NA	NA	NA	NA	NA	NA	NA	NA	NA	NA	NA	NA	NA
TR11127|c0_g1_i1	m.10062	1016	3.48E-01	6.12E+00	5.45E+00	1.96E-02	1.60E-01	ferritin	172	gi|149286980|gb|ABR23389.1|ferritin [Ornithodoros parkeri]	ABR23389	1.24E-88	85	269.24	171	147	K00522	FTH1		ferritin heavy chain [EC:1.16.3.2]	ko04978 Mineral absorption
TR11128|c0_g1_i1	NA	449	8.41E+00	5.31E-01	6.20E+01	3.44E-15	1.51E-13	NA	NA	NA	NA	NA	NA	NA	NA	NA	NA	NA	NA	NA	NA
TR11129|c0_g1_i1	m.10065	1611	1.33E+00	-1.36E+00	1.78E+00	1.82E-01	5.48E-01	NA	NA	NA	NA	NA	NA	NA	NA	NA	NA	NA	NA	NA	NA
TR1113|c0_g1_i1	NA	1891	4.11E-01	1.66E+00	8.31E-01	3.62E-01	6.95E-01	NA	NA	NA	NA	NA	NA	NA	NA	NA	NA	NA	NA	NA	NA
TR1113|c0_g2_i1	m.1006	1890	7.89E-02	4.62E+00	1.76E-01	6.75E-01	9.47E-01	upf0489 protein c5orf22 homolog	551	gi|353232994|emb|CCD80349.1|hypothetical protein Smp_002840 [Schistosoma mansoni]	CCD80349	9.67E-59	56	217.624	315	179	_	_	_	_	_
TR11130|c0_g1_i1	NA	557	4.24E+00	-2.37E+00	8.44E+00	3.67E-03	4.40E-02	NA	NA	NA	NA	NA	NA	NA	NA	NA	NA	NA	NA	NA	NA
TR11131|c0_g1_i1	NA	240	0.00E+00	-2.97E+00	0.00E+00	1.00E+00	1.00E+00	NA	NA	NA	NA	NA	NA	NA	NA	NA	NA	NA	NA	NA	NA
TR11132|c0_g1_i1	NA	328	1.54E+00	-2.88E+00	1.33E+00	2.49E-01	5.66E-01	NA	NA	NA	NA	NA	NA	NA	NA	NA	NA	NA	NA	NA	NA
TR11133|c0_g1_i1	m.10067	359	-8.21E-01	-9.34E-01	1.20E+00	2.74E-01	5.83E-01	serine threonine-protein kinase pak 1	99	gi|908439359|ref|XP_013078574.1|PREDICTED: mitogen-activated protein kinase kinase kinase 3-like [Biomphalaria glabrata]	XP_013078574	7.21E-16	57	81.6481	99	57	_	_	_	_	_
TR11134|c0_g1_i1	NA	309	8.37E-01	-2.72E+00	3.59E-01	5.49E-01	8.72E-01	NA	NA	NA	NA	NA	NA	NA	NA	NA	NA	NA	NA	NA	NA
TR11135|c0_g1_i1	m.10068	357	4.91E-01	4.22E-01	8.82E-01	3.48E-01	6.79E-01	vault protein inter alpha trypsin- partial	118	gi|386783781|gb|AFJ24785.1|vault protein inter alpha trypsin-1, partial [Schmidtea mediterranea]	AFJ24785	0.000257873	71	49.2914	57	41	_	_	_	_	_
TR11135|c0_g2_i1	m.10069	339	-2.22E-01	-1.93E-01	1.39E-01	7.09E-01	9.68E-01	vault protein inter alpha trypsin- partial	112	gi|386783781|gb|AFJ24785.1|vault protein inter alpha trypsin-1, partial [Schmidtea mediterranea]	AFJ24785	0.000284565	79	49.2914	39	31	_	_	_	_	_
TR11136|c0_g1_i1	NA	328	3.48E+00	-2.58E+00	5.36E+00	2.06E-02	1.65E-01	NA	NA	NA	NA	NA	NA	NA	NA	NA	NA	NA	NA	NA	NA
TR11137|c0_g1_i1	m.10070	761	3.50E+00	-1.99E+00	8.38E+00	3.79E-03	4.50E-02	NA	NA	NA	NA	NA	NA	NA	NA	NA	NA	NA	NA	NA	NA
TR11138|c0_g1_i1	NA	314	1.54E+00	-2.88E+00	1.33E+00	2.49E-01	5.66E-01	NA	NA	NA	NA	NA	NA	NA	NA	NA	NA	NA	NA	NA	NA
TR11138|c1_g1_i1	NA	314	-7.26E-01	-2.72E+00	2.66E-01	6.06E-01	9.09E-01	NA	NA	NA	NA	NA	NA	NA	NA	NA	NA	NA	NA	NA	NA
TR11139|c0_g1_i1	NA	475	9.27E-01	-2.50E+00	5.48E-01	4.59E-01	7.89E-01	NA	NA	NA	NA	NA	NA	NA	NA	NA	NA	NA	NA	NA	NA
TR1114|c0_g1_i1	NA	388	1.14E-01	-2.38E+00	9.72E-03	9.21E-01	1.00E+00	NA	NA	NA	NA	NA	NA	NA	NA	NA	NA	NA	NA	NA	NA
TR1114|c0_g2_i1	NA	240	0.00E+00	-2.97E+00	0.00E+00	1.00E+00	1.00E+00	NA	NA	NA	NA	NA	NA	NA	NA	NA	NA	NA	NA	NA	NA
TR11140|c0_g1_i1	NA	262	-1.58E+00	-2.88E+00	1.29E+00	2.56E-01	5.66E-01	NA	NA	NA	NA	NA	NA	NA	NA	NA	NA	NA	NA	NA	NA
TR11141|c0_g1_i1	NA	255	6.34E-01	-2.94E+00	3.71E-01	5.42E-01	8.67E-01	NA	NA	NA	NA	NA	NA	NA	NA	NA	NA	NA	NA	NA	NA
TR11141|c0_g2_i1	NA	412	5.79E-01	-2.58E+00	1.96E-01	6.58E-01	9.38E-01	NA	NA	NA	NA	NA	NA	NA	NA	NA	NA	NA	NA	NA	NA
TR11142|c0_g1_i1	m.10073	1676	-5.85E-01	4.88E+00	3.83E+00	5.05E-02	2.82E-01	homeobox protein nkx- isoform x1	363	gi|417131|sp|Q00401.1|HMH2_GIRTIRecName: Full=Homeobox protein DTH-2 >gi|9158|emb|CAA39855.1| Dth-2 protein [Girardia tigrina] >gi|312391|emb|CAA49140.1| g-Dth-2 [Girardia tigrina]	Q00401	0	92	622.083	364	336	_	_	_	_	_
TR11143|c0_g1_i1	m.10074	1471	7.52E-01	7.25E+00	1.42E+01	1.60E-04	2.83E-03	peptidyl-prolyl cis-trans isomerase fkbp4	429	gi|386783665|gb|AFJ24727.1|peptidyl prolyl cis trans isomerase FKBP-1 [Schmidtea mediterranea]	AFJ24727	0	88	644.81	428	378	K09571	FKBP4_5		FK506-binding protein 4/5 [EC:5.2.1.8]	ko04915 Estrogen signaling pathway
TR11144|c0_g1_i1	NA	833	-2.84E-01	4.22E+00	8.08E-01	3.69E-01	7.02E-01	NA	NA	NA	NA	NA	NA	NA	NA	NA	NA	NA	NA	NA	NA
TR11144|c0_g2_i1	m.10077	1448	6.48E-02	7.15E+00	1.56E-01	6.93E-01	9.57E-01	eukaryotic translation initiation factor 5	415	gi|56755932|gb|AAW26144.1|SJCHGC02223 protein [Schistosoma japonicum]	AAW26144	2.34E-111	62	346.28	388	244	K03262	EIF5		translation initiation factor 5	ko03013 RNA transport
TR11145|c0_g1_i1	NA	828	1.21E+00	-1.79E+00	1.63E+00	2.02E-01	5.66E-01	NA	NA	NA	NA	NA	NA	NA	NA	NA	NA	NA	NA	NA	NA
TR11146|c0_g1_i1	NA	394	1.36E-01	-2.79E+00	6.14E-03	9.38E-01	1.00E+00	NA	NA	NA	NA	NA	NA	NA	NA	NA	NA	NA	NA	NA	NA
TR11147|c0_g1_i1	NA	259	1.67E+00	-2.88E+00	1.42E+00	2.33E-01	5.66E-01	NA	NA	NA	NA	NA	NA	NA	NA	NA	NA	NA	NA	NA	NA
TR11148|c0_g1_i1	NA	496	2.24E+00	-2.16E+00	4.35E+00	3.70E-02	2.38E-01	NA	NA	NA	NA	NA	NA	NA	NA	NA	NA	NA	NA	NA	NA
TR11149|c0_g1_i1	NA	251	0.00E+00	-2.97E+00	0.00E+00	1.00E+00	1.00E+00	NA	NA	NA	NA	NA	NA	NA	NA	NA	NA	NA	NA	NA	NA
TR11149|c0_g2_i1	NA	346	-1.53E+00	-2.88E+00	1.26E+00	2.62E-01	5.66E-01	NA	NA	NA	NA	NA	NA	NA	NA	NA	NA	NA	NA	NA	NA
TR1115|c0_g1_i1	NA	273	-6.85E-01	-2.71E+00	2.41E-01	6.24E-01	9.17E-01	NA	NA	NA	NA	NA	NA	NA	NA	NA	NA	NA	NA	NA	NA
TR11150|c0_g1_i1	NA	308	1.54E+00	-2.88E+00	1.33E+00	2.49E-01	5.66E-01	NA	NA	NA	NA	NA	NA	NA	NA	NA	NA	NA	NA	NA	NA
TR11151|c0_g1_i1	NA	491	1.53E+00	-2.38E+00	1.81E+00	1.78E-01	5.40E-01	NA	NA	NA	NA	NA	NA	NA	NA	NA	NA	NA	NA	NA	NA
TR11152|c0_g1_i1	m.10082	299	-2.25E+00	-2.80E+00	2.39E+00	1.22E-01	4.18E-01	NA	NA	NA	NA	NA	NA	NA	NA	NA	NA	NA	NA	NA	NA
TR11153|c0_g1_i1	NA	234	-1.53E+00	-2.88E+00	1.26E+00	2.62E-01	5.66E-01	NA	NA	NA	NA	NA	NA	NA	NA	NA	NA	NA	NA	NA	NA
TR11154|c0_g1_i1	m.10084	311	9.23E+00	1.27E+00	1.09E+02	1.47E-25	9.23E-24	NA	NA	NA	NA	NA	NA	NA	NA	NA	NA	NA	NA	NA	NA
TR11155|c0_g1_i1	m.10086	395	-7.65E-01	-6.00E-01	1.29E+00	2.56E-01	5.66E-01	NA	NA	NA	NA	NA	NA	NA	NA	NA	NA	NA	NA	NA	NA
TR11156|c0_g1_i1	NA	452	9.49E+00	1.53E+00	1.33E+02	8.36E-31	6.10E-29	NA	NA	NA	NA	NA	NA	NA	NA	NA	NA	NA	NA	NA	NA
TR11156|c0_g2_i1	NA	431	4.16E+00	-2.14E+00	5.72E+00	1.68E-02	1.43E-01	NA	NA	NA	NA	NA	NA	NA	NA	NA	NA	NA	NA	NA	NA
TR11156|c0_g3_i1	m.10089	435	6.80E+00	-8.58E-01	2.12E+01	4.22E-06	9.62E-05	NA	NA	NA	NA	NA	NA	NA	NA	NA	NA	NA	NA	NA	NA
TR11157|c0_g1_i1	m.10090	551	9.48E-02	-2.37E+00	6.46E-03	9.36E-01	1.00E+00	NA	NA	NA	NA	NA	NA	NA	NA	NA	NA	NA	NA	NA	NA
TR11157|c1_g1_i1	NA	319	-3.43E+00	-2.57E+00	5.97E+00	1.45E-02	1.28E-01	NA	NA	NA	NA	NA	NA	NA	NA	NA	NA	NA	NA	NA	NA
TR11158|c0_g1_i1	NA	305	3.47E+00	-2.58E+00	6.78E+00	9.22E-03	9.10E-02	NA	NA	NA	NA	NA	NA	NA	NA	NA	NA	NA	NA	NA	NA
TR11159|c0_g1_i1	NA	323	-9.21E-01	-2.23E+00	4.26E-01	5.14E-01	8.41E-01	NA	NA	NA	NA	NA	NA	NA	NA	NA	NA	NA	NA	NA	NA
TR11159|c0_g2_i1	NA	324	-9.22E-01	-2.45E+00	5.05E-01	4.77E-01	8.09E-01	NA	NA	NA	NA	NA	NA	NA	NA	NA	NA	NA	NA	NA	NA
TR1116|c0_g1_i1	NA	264	-2.02E-03	-2.80E+00	1.02E-04	9.92E-01	1.00E+00	NA	NA	NA	NA	NA	NA	NA	NA	NA	NA	NA	NA	NA	NA
TR1116|c1_g1_i1	m.1011	456	1.25E+00	-2.65E+00	8.71E-01	3.51E-01	6.82E-01	NA	NA	NA	NA	NA	NA	NA	NA	NA	NA	NA	NA	NA	NA
TR11160|c0_g1_i1	NA	296	1.67E+00	-2.88E+00	1.42E+00	2.33E-01	5.66E-01	NA	NA	NA	NA	NA	NA	NA	NA	NA	NA	NA	NA	NA	NA
TR11161|c0_g1_i1	NA	326	3.44E+00	-2.58E+00	5.48E+00	1.93E-02	1.58E-01	NA	NA	NA	NA	NA	NA	NA	NA	NA	NA	NA	NA	NA	NA
TR11162|c0_g1_i1	NA	254	-6.06E-01	-2.71E+00	1.99E-01	6.56E-01	9.36E-01	NA	NA	NA	NA	NA	NA	NA	NA	NA	NA	NA	NA	NA	NA
TR11163|c0_g1_i1	NA	242	2.45E+00	-2.79E+00	2.78E+00	9.52E-02	3.99E-01	NA	NA	NA	NA	NA	NA	NA	NA	NA	NA	NA	NA	NA	NA
TR11163|c0_g2_i1	NA	243	1.54E+00	-2.88E+00	1.33E+00	2.49E-01	5.66E-01	NA	NA	NA	NA	NA	NA	NA	NA	NA	NA	NA	NA	NA	NA
TR11164|c0_g1_i1	NA	332	8.12E-01	-2.72E+00	3.45E-01	5.57E-01	8.77E-01	NA	NA	NA	NA	NA	NA	NA	NA	NA	NA	NA	NA	NA	NA
TR11164|c0_g2_i1	NA	332	-2.30E+00	-2.79E+00	2.46E+00	1.17E-01	4.17E-01	NA	NA	NA	NA	NA	NA	NA	NA	NA	NA	NA	NA	NA	NA
TR11165|c0_g1_i1	NA	326	1.69E+00	-2.87E+00	1.44E+00	2.30E-01	5.66E-01	NA	NA	NA	NA	NA	NA	NA	NA	NA	NA	NA	NA	NA	NA
TR11166|c0_g1_i1	m.10092	605	4.50E-01	3.26E+00	2.94E+00	8.66E-02	3.89E-01	nucleolar protein 12	153	gi|576698072|gb|EUB61608.1|Nucleolar protein [Echinococcus granulosus]	EUB61608	1.08E-14	55	77.7962	136	75	_	_	_	_	_
TR11167|c0_g1_i1	NA	234	0.00E+00	-2.97E+00	0.00E+00	1.00E+00	1.00E+00	NA	NA	NA	NA	NA	NA	NA	NA	NA	NA	NA	NA	NA	NA
TR11168|c0_g1_i1	NA	513	5.47E-01	-2.16E+00	3.52E-01	5.53E-01	8.75E-01	NA	NA	NA	NA	NA	NA	NA	NA	NA	NA	NA	NA	NA	NA
TR11169|c0_g1_i1	NA	476	9.10E-01	-2.15E+00	6.32E-01	4.27E-01	7.56E-01	NA	NA	NA	NA	NA	NA	NA	NA	NA	NA	NA	NA	NA	NA
TR1117|c0_g1_i1	NA	677	-2.23E+00	-2.37E+00	3.64E+00	5.64E-02	3.00E-01	NA	NA	NA	NA	NA	NA	NA	NA	NA	NA	NA	NA	NA	NA
TR11170|c0_g1_i1	m.10095	264	6.20E-01	-2.73E+00	2.27E-01	6.34E-01	9.24E-01	NA	NA	NA	NA	NA	NA	NA	NA	NA	NA	NA	NA	NA	NA
TR11171|c0_g1_i1	m.10097	578	7.80E-02	-2.38E+00	6.00E-03	9.38E-01	1.00E+00	NA	NA	NA	NA	NA	NA	NA	NA	NA	NA	NA	NA	NA	NA
TR11172|c0_g1_i1	NA	949	1.07E+00	-2.70E+00	5.68E-01	4.51E-01	7.81E-01	NA	NA	NA	NA	NA	NA	NA	NA	NA	NA	NA	NA	NA	NA
TR11172|c0_g2_i1	NA	946	1.34E+00	-2.22E+00	1.77E+00	1.84E-01	5.51E-01	NA	NA	NA	NA	NA	NA	NA	NA	NA	NA	NA	NA	NA	NA
TR11173|c0_g1_i1	NA	247	-1.54E+00	-2.88E+00	1.26E+00	2.61E-01	5.66E-01	NA	NA	NA	NA	NA	NA	NA	NA	NA	NA	NA	NA	NA	NA
TR11174|c0_g1_i1	NA	281	1.10E+00	-2.79E+00	5.53E-01	4.57E-01	7.87E-01	NA	NA	NA	NA	NA	NA	NA	NA	NA	NA	NA	NA	NA	NA
TR11174|c0_g2_i1	NA	326	1.71E+00	-2.72E+00	1.42E+00	2.33E-01	5.66E-01	NA	NA	NA	NA	NA	NA	NA	NA	NA	NA	NA	NA	NA	NA
TR11175|c0_g1_i1	NA	512	7.43E-01	-2.34E+00	4.57E-01	4.99E-01	8.29E-01	NA	NA	NA	NA	NA	NA	NA	NA	NA	NA	NA	NA	NA	NA
TR11176|c0_g1_i1	m.10102	638	1.28E+00	2.92E+00	1.94E+01	1.04E-05	2.24E-04	rrna biogenesis protein rrp36	183	gi|684393793|ref|XP_009170703.1|hypothetical protein T265_07018 [Opisthorchis viverrini] >gi|663049516|gb|KER25559.1| hypothetical protein T265_07018 [Opisthorchis viverrini]	XP_009170703	9.53E-08	49	58.5362	164	81	_	_	_	_	_
TR11177|c0_g1_i1	m.10103	294	-1.58E+00	-2.88E+00	1.29E+00	2.56E-01	5.66E-01	retrovirus-related pol polyprotein from transposon partial	87	gi|358336229|dbj|GAA54788.1|retrovirus-related Pol polyprotein from transposon 17.6, partial [Clonorchis sinensis]	GAA54788	4.52E-06	60	53.9138	66	40	_	_	_	_	_
TR11178|c0_g1_i1	NA	460	-1.59E+00	-2.57E+00	1.62E+00	2.03E-01	5.66E-01	NA	NA	NA	NA	NA	NA	NA	NA	NA	NA	NA	NA	NA	NA
TR11179|c0_g1_i1	m.10106	685	-4.79E-01	2.96E+00	1.70E+00	1.92E-01	5.66E-01	NA	NA	NA	NA	NA	NA	NA	NA	NA	NA	NA	NA	NA	NA
TR1118|c0_g1_i1	NA	241	2.35E-01	-2.63E+00	2.57E-02	8.73E-01	1.00E+00	NA	NA	NA	NA	NA	NA	NA	NA	NA	NA	NA	NA	NA	NA
TR11180|c0_g1_i1	NA	376	2.21E+00	-2.81E+00	2.46E+00	1.17E-01	4.17E-01	NA	NA	NA	NA	NA	NA	NA	NA	NA	NA	NA	NA	NA	NA
TR11181|c0_g1_i1	m.10109	281	1.04E+01	2.43E+00	1.86E+02	2.02E-42	1.95E-40	NA	NA	NA	NA	NA	NA	NA	NA	NA	NA	NA	NA	NA	NA
TR11181|c0_g2_i1	m.10110	313	9.30E+00	1.35E+00	1.18E+02	2.14E-27	1.42E-25	NA	NA	NA	NA	NA	NA	NA	NA	NA	NA	NA	NA	NA	NA
TR11182|c0_g1_i1	NA	250	1.05E-01	-2.88E+00	3.35E-03	9.54E-01	1.00E+00	NA	NA	NA	NA	NA	NA	NA	NA	NA	NA	NA	NA	NA	NA
TR11182|c0_g2_i1	NA	249	1.44E-01	-2.71E+00	8.39E-03	9.27E-01	1.00E+00	NA	NA	NA	NA	NA	NA	NA	NA	NA	NA	NA	NA	NA	NA
TR11183|c0_g1_i1	NA	298	-2.37E+00	-2.79E+00	2.54E+00	1.11E-01	4.17E-01	NA	NA	NA	NA	NA	NA	NA	NA	NA	NA	NA	NA	NA	NA
TR11183|c1_g1_i1	m.10118	277	-1.54E+00	-2.88E+00	1.26E+00	2.61E-01	5.66E-01	NA	NA	NA	NA	NA	NA	NA	NA	NA	NA	NA	NA	NA	NA
TR11184|c0_g1_i1	NA	822	-1.85E+00	-2.14E+00	2.72E+00	9.88E-02	4.09E-01	NA	NA	NA	NA	NA	NA	NA	NA	NA	NA	NA	NA	NA	NA
TR11185|c0_g1_i1	m.10121	894	9.00E-01	-1.86E+00	7.05E-01	4.01E-01	7.34E-01	NA	NA	NA	NA	NA	NA	NA	NA	NA	NA	NA	NA	NA	NA
TR11186|c0_g1_i1	NA	249	1.54E+00	-2.88E+00	1.33E+00	2.49E-01	5.66E-01	NA	NA	NA	NA	NA	NA	NA	NA	NA	NA	NA	NA	NA	NA
TR11186|c0_g2_i1	NA	261	0.00E+00	-2.97E+00	0.00E+00	1.00E+00	1.00E+00	NA	NA	NA	NA	NA	NA	NA	NA	NA	NA	NA	NA	NA	NA
TR11187|c0_g1_i1	m.10123	946	-9.12E-01	-2.30E+00	6.81E-01	4.09E-01	7.41E-01	general transcription factor ii-i repeat domain-containing protein 2-like	97	gi|957854952|ref|XP_014677120.1|PREDICTED: general transcription factor II-I repeat domain-containing protein 2-like [Priapulus caudatus]	XP_014677120	1.20E-23	71	104.375	84	60	_	_	_	_	_
TR11187|c0_g2_i1	NA	558	-9.92E-01	-2.92E+00	6.55E-01	4.18E-01	7.49E-01	NA	NA	NA	NA	NA	NA	NA	NA	NA	NA	NA	NA	NA	NA
TR11188|c0_g1_i1	NA	488	6.42E+00	1.27E+00	9.28E+01	5.86E-22	3.31E-20	NA	NA	NA	NA	NA	NA	NA	NA	NA	NA	NA	NA	NA	NA
TR11189|c0_g1_i1	NA	371	1.34E+00	-2.76E+00	8.73E-01	3.50E-01	6.82E-01	NA	NA	NA	NA	NA	NA	NA	NA	NA	NA	NA	NA	NA	NA
TR11189|c0_g2_i1	NA	390	6.76E-01	-2.83E+00	1.99E-01	6.55E-01	9.36E-01	NA	NA	NA	NA	NA	NA	NA	NA	NA	NA	NA	NA	NA	NA
TR1119|c0_g1_i1	NA	533	3.51E+00	-2.57E+00	6.80E+00	9.10E-03	9.02E-02	NA	NA	NA	NA	NA	NA	NA	NA	NA	NA	NA	NA	NA	NA
TR11190|c0_g1_i1	NA	397	7.63E-01	-2.72E+00	3.10E-01	5.78E-01	8.90E-01	NA	NA	NA	NA	NA	NA	NA	NA	NA	NA	NA	NA	NA	NA
TR11191|c0_g1_i1	m.10126	1524	5.42E+00	-1.71E+00	1.54E+01	8.90E-05	1.65E-03	NA	NA	NA	NA	NA	NA	NA	NA	NA	NA	NA	NA	NA	NA
TR11191|c0_g2_i1	m.10131	1523	8.10E+00	1.74E-01	5.67E+01	5.03E-14	2.10E-12	zinc finger protein	128	gi|630918708|gb|KCZ79631.1|hypothetical protein H312_02971 [Anncaliia algerae PRA339]	KCZ79631	4.10E-14	58	75.8702	111	65	_	_	_	_	_
TR11192|c0_g1_i1	m.10133	348	3.06E+00	-2.13E+00	7.53E+00	6.06E-03	6.60E-02	NA	NA	NA	NA	NA	NA	NA	NA	NA	NA	NA	NA	NA	NA
TR11193|c0_g1_i1	m.10134	283	0.00E+00	-2.97E+00	0.00E+00	1.00E+00	1.00E+00	nacht and wd repeat domain-containing protein 2	94	gi|766923944|ref|XP_011493787.1|PREDICTED: NACHT and WD repeat domain-containing protein 2 [Ceratosolen solmsi marchali]	XP_011493787	7.00E-34	77	135.191	94	73	_	_	_	_	_
TR11193|c0_g2_i1	NA	284	-2.37E+00	-2.79E+00	2.54E+00	1.11E-01	4.17E-01	NA	NA	NA	NA	NA	NA	NA	NA	NA	NA	NA	NA	NA	NA
TR11194|c0_g1_i1	m.10139	1868	-2.92E-01	4.00E+00	1.57E+00	2.09E-01	5.66E-01	lysyl oxidase homolog 4	542	gi|684410067|ref|XP_009175953.1|hypothetical protein T265_15346, partial [Opisthorchis viverrini] >gi|663043966|gb|KER20305.1| hypothetical protein T265_15346, partial [Opisthorchis viverrini]	XP_009175953	2.81E-21	42	107.842	548	232	_	_	_	_	_
TR11195|c0_g1_i1	m.10142	1865	-7.11E-01	3.46E+00	8.80E+00	3.01E-03	3.73E-02	calmodulin isoform 1	287	gi|674563267|emb|CDS22230.1|calmodulin [Echinococcus granulosus]	CDS22230	1.29E-33	59	133.65	174	104	_	_	_	_	_
TR11196|c0_g1_i1	NA	322	5.78E-01	-2.57E+00	2.57E-01	6.12E-01	9.10E-01	NA	NA	NA	NA	NA	NA	NA	NA	NA	NA	NA	NA	NA	NA
TR11197|c0_g1_i1	NA	1539	-3.18E-01	8.02E-01	4.65E-01	4.95E-01	8.26E-01	NA	NA	NA	NA	NA	NA	NA	NA	NA	NA	NA	NA	NA	NA
TR11198|c0_g1_i1	m.10145	639	8.54E+00	4.45E+00	3.93E+02	1.49E-87	3.08E-85	NA	NA	NA	NA	NA	NA	NA	NA	NA	NA	NA	NA	NA	NA
TR11199|c0_g1_i1	NA	354	2.77E+00	-2.72E+00	3.67E+00	5.54E-02	2.98E-01	NA	NA	NA	NA	NA	NA	NA	NA	NA	NA	NA	NA	NA	NA
TR112|c0_g1_i1	NA	440	1.01E+00	-2.46E+00	6.11E-01	4.34E-01	7.63E-01	NA	NA	NA	NA	NA	NA	NA	NA	NA	NA	NA	NA	NA	NA
TR1120|c0_g1_i1	NA	738	-9.04E-01	-2.01E+00	1.02E+00	3.12E-01	6.35E-01	NA	NA	NA	NA	NA	NA	NA	NA	NA	NA	NA	NA	NA	NA
TR1120|c0_g2_i1	NA	232	-3.45E+00	-2.57E+00	5.88E+00	1.53E-02	1.34E-01	NA	NA	NA	NA	NA	NA	NA	NA	NA	NA	NA	NA	NA	NA
TR1120|c0_g3_i1	NA	780	8.34E-02	-2.19E+00	5.40E-03	9.41E-01	1.00E+00	NA	NA	NA	NA	NA	NA	NA	NA	NA	NA	NA	NA	NA	NA
TR11200|c0_g1_i1	NA	475	-1.09E+00	-2.63E+00	6.61E-01	4.16E-01	7.49E-01	NA	NA	NA	NA	NA	NA	NA	NA	NA	NA	NA	NA	NA	NA
TR11200|c1_g1_i1	NA	245	-1.58E+00	-2.88E+00	1.29E+00	2.56E-01	5.66E-01	NA	NA	NA	NA	NA	NA	NA	NA	NA	NA	NA	NA	NA	NA
TR11201|c0_g1_i1	m.10146	699	2.79E+00	1.63E+00	4.05E+01	1.94E-10	6.64E-09	NA	NA	NA	NA	NA	NA	NA	NA	NA	NA	NA	NA	NA	NA
TR11202|c0_g1_i1	NA	240	-5.16E-02	-2.80E+00	1.97E-04	9.89E-01	1.00E+00	NA	NA	NA	NA	NA	NA	NA	NA	NA	NA	NA	NA	NA	NA
TR11203|c0_g1_i1	NA	253	1.71E+00	-2.87E+00	1.45E+00	2.29E-01	5.66E-01	NA	NA	NA	NA	NA	NA	NA	NA	NA	NA	NA	NA	NA	NA
TR11204|c0_g1_i1	NA	319	-5.70E-01	-2.72E+00	1.81E-01	6.70E-01	9.43E-01	NA	NA	NA	NA	NA	NA	NA	NA	NA	NA	NA	NA	NA	NA
TR11205|c0_g1_i1	NA	302	-1.57E+00	-2.88E+00	1.28E+00	2.58E-01	5.66E-01	NA	NA	NA	NA	NA	NA	NA	NA	NA	NA	NA	NA	NA	NA
TR11205|c0_g1_i2	NA	301	-1.57E+00	-2.88E+00	1.28E+00	2.58E-01	5.66E-01	NA	NA	NA	NA	NA	NA	NA	NA	NA	NA	NA	NA	NA	NA
TR11206|c0_g1_i1	m.10147	411	-1.75E-01	2.95E+00	3.36E-01	5.62E-01	8.82E-01	upf0691 protein c9orf116 homolog	64	gi|226482522|emb|CAX73860.1|hypotheticial protein [Schistosoma japonicum]	CAX73860	1.17E-12	62	67.0106	54	34	_	_	_	_	_
TR11207|c0_g1_i1	NA	268	0.00E+00	-2.97E+00	0.00E+00	1.00E+00	1.00E+00	NA	NA	NA	NA	NA	NA	NA	NA	NA	NA	NA	NA	NA	NA
TR11207|c0_g2_i1	NA	269	0.00E+00	-2.97E+00	0.00E+00	1.00E+00	1.00E+00	NA	NA	NA	NA	NA	NA	NA	NA	NA	NA	NA	NA	NA	NA
TR11208|c0_g1_i1	NA	281	1.49E+00	-2.63E+00	1.19E+00	2.76E-01	5.86E-01	NA	NA	NA	NA	NA	NA	NA	NA	NA	NA	NA	NA	NA	NA
TR11209|c0_g1_i1	NA	238	8.24E-01	-2.72E+00	3.50E-01	5.54E-01	8.75E-01	NA	NA	NA	NA	NA	NA	NA	NA	NA	NA	NA	NA	NA	NA
TR1121|c0_g1_i1	NA	335	-5.06E-01	-2.57E+00	1.57E-01	6.92E-01	9.57E-01	NA	NA	NA	NA	NA	NA	NA	NA	NA	NA	NA	NA	NA	NA
TR11210|c0_g1_i1	NA	408	2.51E+00	-2.79E+00	2.86E+00	9.09E-02	3.96E-01	NA	NA	NA	NA	NA	NA	NA	NA	NA	NA	NA	NA	NA	NA
TR11211|c0_g1_i1	NA	263	-2.31E+00	-2.79E+00	2.47E+00	1.16E-01	4.17E-01	NA	NA	NA	NA	NA	NA	NA	NA	NA	NA	NA	NA	NA	NA
TR11212|c0_g1_i1	NA	415	4.69E+00	-2.16E+00	1.20E+01	5.30E-04	8.33E-03	NA	NA	NA	NA	NA	NA	NA	NA	NA	NA	NA	NA	NA	NA
TR11213|c0_g1_i1	NA	504	4.06E+00	-2.47E+00	7.59E+00	5.87E-03	6.43E-02	NA	NA	NA	NA	NA	NA	NA	NA	NA	NA	NA	NA	NA	NA
TR11213|c0_g2_i1	NA	507	-5.29E-01	-2.59E+00	1.74E-01	6.77E-01	9.48E-01	NA	NA	NA	NA	NA	NA	NA	NA	NA	NA	NA	NA	NA	NA
TR11214|c0_g1_i1	NA	277	1.66E-01	-2.79E+00	8.49E-03	9.27E-01	1.00E+00	NA	NA	NA	NA	NA	NA	NA	NA	NA	NA	NA	NA	NA	NA
TR11215|c0_g1_i1	m.10151	451	-1.60E+00	-2.87E+00	1.30E+00	2.54E-01	5.66E-01	NA	NA	NA	NA	NA	NA	NA	NA	NA	NA	NA	NA	NA	NA
TR11216|c0_g1_i1	NA	233	5.66E-01	-2.67E+00	1.60E-01	6.90E-01	9.55E-01	NA	NA	NA	NA	NA	NA	NA	NA	NA	NA	NA	NA	NA	NA
TR11216|c0_g2_i1	NA	464	-9.68E-01	-2.92E+00	6.47E-01	4.21E-01	7.50E-01	NA	NA	NA	NA	NA	NA	NA	NA	NA	NA	NA	NA	NA	NA
TR11217|c0_g1_i1	m.10152	826	-8.38E-02	7.14E+00	2.42E-01	6.23E-01	9.16E-01	adp-ribosylation factor 4	181	gi|71895921|ref|NP_001025648.1|ADP-ribosylation factor 4 [Xenopus (Silurana) tropicalis] >gi|60550564|gb|AAH91641.1| ADP-ribosylation factor 4 [Xenopus (Silurana) tropicalis]	NP_001025648	9.32E-112	92	328.561	180	167	_	_	_	_	_
TR11218|c0_g1_i1	NA	959	-1.35E-01	-1.23E+00	2.86E-02	8.66E-01	1.00E+00	NA	NA	NA	NA	NA	NA	NA	NA	NA	NA	NA	NA	NA	NA
TR11219|c0_g1_i1	m.10153	1891	-3.02E-01	7.93E+00	1.93E+00	1.65E-01	5.15E-01	malate mitochondrial	340	gi|353230847|emb|CCD77264.1|putative malate dehydrogenase [Schistosoma mansoni]	CCD77264	9.26E-161	80	466.077	336	270	K00026	MDH2		malate dehydrogenase [EC:1.1.1.37]	ko00020 Citrate cycle (TCA cycle)//ko00270 Cysteine and methionine metabolism//ko00620 Pyruvate metabolism//ko00630 Glyoxylate and dicarboxylate metabolism//ko00710 Carbon fixation in photosynthetic organisms//ko01200 Carbon metabolism
TR1122|c0_g1_i1	NA	265	2.21E+00	-2.81E+00	2.46E+00	1.17E-01	4.17E-01	NA	NA	NA	NA	NA	NA	NA	NA	NA	NA	NA	NA	NA	NA
TR11220|c0_g1_i1	m.10155	891	-4.12E-01	4.39E+00	3.88E+00	4.88E-02	2.77E-01	growth factor receptor bound protein 2	238	gi|674575171|emb|CDS38455.1|growth factor receptor bound protein 2 [Echinococcus multilocularis]	CDS38455	1.58E-73	68	236.113	231	158	K04364	GRB2		growth factor receptor-binding protein 2	ko04010 MAPK signaling pathway//ko04012 ErbB signaling pathway//ko04013 MAPK signaling pathway - fly//ko04014 Ras signaling pathway//ko04062 Chemokine signaling pathway//ko04068 FoxO signaling pathway//ko04072 Phospholipase D signaling pathway//ko04151 PI3K-Akt signaling pathway//ko04320 Dorso-ventral axis formation//ko04380 Osteoclast differentiation//ko04510 Focal adhesion//ko04540 Gap junction…
TR11221|c0_g1_i1	m.10156	447	-7.10E-01	-2.50E+00	3.70E-01	5.43E-01	8.67E-01	NA	NA	NA	NA	NA	NA	NA	NA	NA	NA	NA	NA	NA	NA
TR11222|c0_g1_i1	NA	239	0.00E+00	-2.97E+00	0.00E+00	1.00E+00	1.00E+00	NA	NA	NA	NA	NA	NA	NA	NA	NA	NA	NA	NA	NA	NA
TR11223|c0_g1_i1	NA	362	1.54E+00	-2.88E+00	1.33E+00	2.49E-01	5.66E-01	NA	NA	NA	NA	NA	NA	NA	NA	NA	NA	NA	NA	NA	NA
TR11223|c1_g1_i1	m.10159	268	1.67E+00	-2.88E+00	1.42E+00	2.33E-01	5.66E-01	NA	NA	NA	NA	NA	NA	NA	NA	NA	NA	NA	NA	NA	NA
TR11224|c0_g1_i1	NA	398	4.69E+00	-2.16E+00	1.14E+01	7.28E-04	1.10E-02	NA	NA	NA	NA	NA	NA	NA	NA	NA	NA	NA	NA	NA	NA
TR11225|c0_g1_i1	NA	250	-7.67E-03	-2.80E+00	5.37E-05	9.94E-01	1.00E+00	NA	NA	NA	NA	NA	NA	NA	NA	NA	NA	NA	NA	NA	NA
TR11225|c0_g2_i1	NA	251	2.49E+00	-2.79E+00	2.84E+00	9.22E-02	3.96E-01	NA	NA	NA	NA	NA	NA	NA	NA	NA	NA	NA	NA	NA	NA
TR11226|c0_g1_i1	NA	383	2.22E-01	-1.46E+00	6.50E-02	7.99E-01	1.00E+00	NA	NA	NA	NA	NA	NA	NA	NA	NA	NA	NA	NA	NA	NA
TR11227|c0_g1_i1	NA	568	3.05E-01	-2.25E+00	7.24E-02	7.88E-01	1.00E+00	NA	NA	NA	NA	NA	NA	NA	NA	NA	NA	NA	NA	NA	NA
TR11228|c0_g1_i1	NA	1311	2.91E-01	7.30E+00	2.08E+00	1.50E-01	4.82E-01	NA	NA	NA	NA	NA	NA	NA	NA	NA	NA	NA	NA	NA	NA
TR11229|c0_g1_i1	m.10163	478	-4.23E-01	6.19E+00	6.34E+00	1.18E-02	1.10E-01	tubulin beta chain	64	gi|543741493|ref|XP_005511621.1|PREDICTED: tubulin beta chain [Columba livia]	XP_005511621	3.78E-33	100	125.946	62	62	_	_	_	_	_
TR1123|c0_g1_i1	m.1013	873	3.50E-01	2.92E+00	8.80E-01	3.48E-01	6.79E-01	gamma-glutamylcyclotransferase isoform x1	194	gi|360043577|emb|CCD81123.1|hypothetical protein Smp_098340 [Schistosoma mansoni]	CCD81123	6.20E-42	60	150.984	186	113	K00682	GGCT		gamma-glutamylcyclotransferase [EC:2.3.2.4]	ko00480 Glutathione metabolism
TR11230|c0_g1_i1	NA	230	3.06E-01	-2.57E+00	5.63E-02	8.13E-01	1.00E+00	NA	NA	NA	NA	NA	NA	NA	NA	NA	NA	NA	NA	NA	NA
TR11231|c0_g1_i1	NA	579	7.81E-01	-2.52E+00	4.40E-01	5.07E-01	8.35E-01	NA	NA	NA	NA	NA	NA	NA	NA	NA	NA	NA	NA	NA	NA
TR11232|c0_g1_i1	NA	292	5.22E-01	-2.60E+00	1.49E-01	6.99E-01	9.62E-01	NA	NA	NA	NA	NA	NA	NA	NA	NA	NA	NA	NA	NA	NA
TR11232|c0_g2_i1	NA	291	4.81E-01	-2.75E+00	1.14E-01	7.35E-01	9.87E-01	NA	NA	NA	NA	NA	NA	NA	NA	NA	NA	NA	NA	NA	NA
TR11233|c0_g1_i1	NA	239	0.00E+00	-2.97E+00	0.00E+00	1.00E+00	1.00E+00	NA	NA	NA	NA	NA	NA	NA	NA	NA	NA	NA	NA	NA	NA
TR11233|c0_g2_i1	NA	287	-1.61E-01	-2.65E+00	9.22E-03	9.24E-01	1.00E+00	NA	NA	NA	NA	NA	NA	NA	NA	NA	NA	NA	NA	NA	NA
TR11234|c0_g1_i1	NA	490	-1.98E-01	-1.79E+00	3.94E-02	8.43E-01	1.00E+00	NA	NA	NA	NA	NA	NA	NA	NA	NA	NA	NA	NA	NA	NA
TR11235|c0_g1_i1	m.10166	565	1.34E-01	3.42E+00	2.63E-01	6.08E-01	9.09E-01	u4 small nuclear ribonucleoprotein 27 kda protein	156	gi|195124620|ref|XP_002006789.1|GI18400 [Drosophila mojavensis] >gi|193911857|gb|EDW10724.1| uncharacterized protein Dmoj_GI18400 [Drosophila mojavensis]	XP_002006789	1.97E-23	72	101.293	86	62	K12846	SNRNP27		U4/U6.U5 tri-snRNP-associated protein 3	ko03040 Spliceosome
TR11236|c0_g1_i1	NA	245	-2.29E+00	-2.79E+00	2.44E+00	1.18E-01	4.17E-01	NA	NA	NA	NA	NA	NA	NA	NA	NA	NA	NA	NA	NA	NA
TR11236|c0_g1_i2	NA	329	0.00E+00	-2.97E+00	0.00E+00	1.00E+00	1.00E+00	NA	NA	NA	NA	NA	NA	NA	NA	NA	NA	NA	NA	NA	NA
TR11237|c0_g1_i1	m.10169	464	2.33E+00	-2.80E+00	2.61E+00	1.06E-01	4.11E-01	NA	NA	NA	NA	NA	NA	NA	NA	NA	NA	NA	NA	NA	NA
TR11238|c0_g1_i1	NA	259	-6.24E-01	-2.84E+00	1.58E-01	6.91E-01	9.56E-01	NA	NA	NA	NA	NA	NA	NA	NA	NA	NA	NA	NA	NA	NA
TR11238|c0_g2_i1	NA	259	9.81E-01	-2.92E+00	6.92E-01	4.05E-01	7.37E-01	NA	NA	NA	NA	NA	NA	NA	NA	NA	NA	NA	NA	NA	NA
TR11239|c0_g1_i1	NA	365	2.37E+00	-2.80E+00	2.66E+00	1.03E-01	4.11E-01	NA	NA	NA	NA	NA	NA	NA	NA	NA	NA	NA	NA	NA	NA
TR1124|c0_g1_i1	NA	279	0.00E+00	-2.97E+00	0.00E+00	1.00E+00	1.00E+00	NA	NA	NA	NA	NA	NA	NA	NA	NA	NA	NA	NA	NA	NA
TR11240|c0_g1_i1	NA	233	0.00E+00	-2.97E+00	0.00E+00	1.00E+00	1.00E+00	NA	NA	NA	NA	NA	NA	NA	NA	NA	NA	NA	NA	NA	NA
TR11240|c0_g2_i1	NA	563	-4.38E-01	-1.55E+00	1.82E-01	6.70E-01	9.43E-01	NA	NA	NA	NA	NA	NA	NA	NA	NA	NA	NA	NA	NA	NA
TR11241|c0_g1_i1	NA	280	6.66E-01	-2.73E+00	2.52E-01	6.15E-01	9.10E-01	NA	NA	NA	NA	NA	NA	NA	NA	NA	NA	NA	NA	NA	NA
TR11241|c1_g1_i1	NA	268	0.00E+00	-2.97E+00	0.00E+00	1.00E+00	1.00E+00	NA	NA	NA	NA	NA	NA	NA	NA	NA	NA	NA	NA	NA	NA
TR11242|c0_g1_i1	NA	414	-3.46E+00	-2.56E+00	6.34E+00	1.18E-02	1.10E-01	NA	NA	NA	NA	NA	NA	NA	NA	NA	NA	NA	NA	NA	NA
TR11242|c0_g1_i2	NA	329	-4.56E-01	-2.73E+00	1.21E-01	7.27E-01	9.81E-01	NA	NA	NA	NA	NA	NA	NA	NA	NA	NA	NA	NA	NA	NA
TR11243|c0_g1_i1	m.10171	672	6.10E+00	-1.39E+00	2.43E+01	8.22E-07	2.05E-05	ras-like gtp-binding protein partial	215	gi|669223989|emb|CDW54700.1|ras GTP binding protein Rho1 [Trichuris trichiura]	CDW54700	2.09E-67	72	217.624	188	137	_	_	_	_	_
TR11244|c0_g1_i1	m.10173	448	2.86E+00	-2.72E+00	3.83E+00	5.02E-02	2.81E-01	protein ddi1 homolog 1	149	gi|642922577|ref|XP_008193234.1|PREDICTED: protein DDI1 homolog 2 isoform X4 [Tribolium castaneum]	XP_008193234	1.57E-46	74	167.162	135	100	_	_	_	_	_
TR11245|c0_g1_i1	NA	256	0.00E+00	-2.97E+00	0.00E+00	1.00E+00	1.00E+00	NA	NA	NA	NA	NA	NA	NA	NA	NA	NA	NA	NA	NA	NA
TR11246|c0_g1_i1	NA	557	1.27E+00	-2.30E+00	1.11E+00	2.93E-01	6.10E-01	NA	NA	NA	NA	NA	NA	NA	NA	NA	NA	NA	NA	NA	NA
TR11247|c0_g1_i1	m.10175	1257	6.24E-01	4.35E+00	1.04E+01	1.26E-03	1.78E-02	translocation protein sec62	313	gi|730373716|gb|KHJ44970.1|translocation protein Sec62 [Trichuris suis]	KHJ44970	3.49E-57	57	201.06	278	159	K12275	SEC62		translocation protein SEC62	ko03060 Protein export//ko04141 Protein processing in endoplasmic reticulum
TR11248|c0_g1_i1	NA	459	-1.90E+00	-2.44E+00	2.14E+00	1.44E-01	4.68E-01	NA	NA	NA	NA	NA	NA	NA	NA	NA	NA	NA	NA	NA	NA
TR11249|c0_g1_i1	m.10177	235	0.00E+00	-2.97E+00	0.00E+00	1.00E+00	1.00E+00	NA	NA	NA	NA	NA	NA	NA	NA	NA	NA	NA	NA	NA	NA
TR1125|c0_g1_i1	m.1014	304	2.21E+00	-2.81E+00	2.46E+00	1.17E-01	4.17E-01	NA	NA	NA	NA	NA	NA	NA	NA	NA	NA	NA	NA	NA	NA
TR1125|c0_g2_i1	NA	304	-1.54E+00	-2.88E+00	1.26E+00	2.61E-01	5.66E-01	NA	NA	NA	NA	NA	NA	NA	NA	NA	NA	NA	NA	NA	NA
TR11250|c0_g1_i1	NA	268	-5.77E-01	-2.71E+00	1.85E-01	6.67E-01	9.43E-01	NA	NA	NA	NA	NA	NA	NA	NA	NA	NA	NA	NA	NA	NA
TR11251|c0_g1_i1	m.10179	264	1.35E+00	-2.64E+00	9.89E-01	3.20E-01	6.45E-01	NA	NA	NA	NA	NA	NA	NA	NA	NA	NA	NA	NA	NA	NA
TR11252|c0_g1_i1	NA	423	0.00E+00	-2.97E+00	0.00E+00	1.00E+00	1.00E+00	NA	NA	NA	NA	NA	NA	NA	NA	NA	NA	NA	NA	NA	NA
TR11252|c0_g2_i1	NA	863	-9.86E-01	-2.26E+00	8.24E-01	3.64E-01	6.97E-01	NA	NA	NA	NA	NA	NA	NA	NA	NA	NA	NA	NA	NA	NA
TR11253|c0_g1_i1	NA	601	-1.79E+00	-2.50E+00	2.29E+00	1.30E-01	4.36E-01	NA	NA	NA	NA	NA	NA	NA	NA	NA	NA	NA	NA	NA	NA
TR11254|c1_g1_i1	NA	243	-2.02E-03	-2.80E+00	1.02E-04	9.92E-01	1.00E+00	NA	NA	NA	NA	NA	NA	NA	NA	NA	NA	NA	NA	NA	NA
TR11255|c1_g1_i1	NA	320	-2.25E+00	-2.80E+00	2.39E+00	1.22E-01	4.18E-01	NA	NA	NA	NA	NA	NA	NA	NA	NA	NA	NA	NA	NA	NA
TR11256|c0_g1_i1	NA	244	2.86E+00	-2.72E+00	3.83E+00	5.02E-02	2.81E-01	NA	NA	NA	NA	NA	NA	NA	NA	NA	NA	NA	NA	NA	NA
TR11257|c0_g1_i1	m.10186	705	2.22E-01	4.27E+00	1.21E+00	2.72E-01	5.80E-01	NA	NA	NA	NA	NA	NA	NA	NA	NA	NA	NA	NA	NA	NA
TR11258|c0_g1_i1	m.10187	2465	-2.30E-01	4.93E+00	1.64E+00	2.00E-01	5.66E-01	phosphatase and actin regulator 2	576	gi|674575979|emb|CDS39276.1|phosphatase and actin regulator 2 [Echinococcus multilocularis]	CDS39276	2.58E-52	86	194.126	128	111	_	_	_	_	_
TR11259|c0_g1_i1	NA	232	-1.58E+00	-2.88E+00	1.29E+00	2.56E-01	5.66E-01	NA	NA	NA	NA	NA	NA	NA	NA	NA	NA	NA	NA	NA	NA
TR1126|c0_g1_i1	m.1016	655	2.63E-01	-2.32E+00	5.72E-02	8.11E-01	1.00E+00	NA	NA	NA	NA	NA	NA	NA	NA	NA	NA	NA	NA	NA	NA
TR11260|c0_g1_i1	NA	306	2.36E+00	-2.80E+00	2.65E+00	1.04E-01	4.11E-01	NA	NA	NA	NA	NA	NA	NA	NA	NA	NA	NA	NA	NA	NA
TR11261|c0_g1_i1	m.10189	728	1.40E+01	6.01E+00	7.10E+02	1.77E-156	2.41E-153	glutathione s-transferase-like	188	gi|91078932|ref|XP_967475.1|PREDICTED: glutathione S-transferase [Tribolium castaneum] >gi|642916286|ref|XP_008190960.1| PREDICTED: glutathione S-transferase [Tribolium castaneum] >gi|270004172|gb|EFA00620.1| hypothetical protein TcasGA2_TC003496 [Tribolium castaneum]	XP_967475	1.36E-13	51	75.8702	197	102	_	_	_	_	_
TR11262|c0_g1_i1	NA	467	8.69E-02	-2.79E+00	2.95E-03	9.57E-01	1.00E+00	NA	NA	NA	NA	NA	NA	NA	NA	NA	NA	NA	NA	NA	NA
TR11263|c0_g1_i1	NA	297	-1.54E+00	-2.88E+00	1.26E+00	2.61E-01	5.66E-01	NA	NA	NA	NA	NA	NA	NA	NA	NA	NA	NA	NA	NA	NA
TR11263|c1_g1_i1	NA	490	-1.28E+00	-2.65E+00	8.65E-01	3.52E-01	6.84E-01	NA	NA	NA	NA	NA	NA	NA	NA	NA	NA	NA	NA	NA	NA
TR11264|c0_g1_i1	NA	270	8.25E+00	3.62E-01	6.16E+01	4.17E-15	1.83E-13	NA	NA	NA	NA	NA	NA	NA	NA	NA	NA	NA	NA	NA	NA
TR11265|c0_g1_i1	NA	232	0.00E+00	-2.97E+00	0.00E+00	1.00E+00	1.00E+00	NA	NA	NA	NA	NA	NA	NA	NA	NA	NA	NA	NA	NA	NA
TR11266|c0_g1_i1	NA	249	1.54E+00	-2.88E+00	1.33E+00	2.49E-01	5.66E-01	NA	NA	NA	NA	NA	NA	NA	NA	NA	NA	NA	NA	NA	NA
TR11267|c0_g1_i1	NA	313	1.22E+00	-2.67E+00	7.75E-01	3.79E-01	7.13E-01	NA	NA	NA	NA	NA	NA	NA	NA	NA	NA	NA	NA	NA	NA
TR11267|c0_g2_i1	NA	325	-1.19E-01	-2.25E+00	8.97E-03	9.25E-01	1.00E+00	NA	NA	NA	NA	NA	NA	NA	NA	NA	NA	NA	NA	NA	NA
TR11268|c0_g1_i1	m.10193	554	-8.31E-01	-2.80E+00	3.21E-01	5.71E-01	8.86E-01	low quality protein: rna-directed dna polymerase from mobile element jockey-like	184	gi|762088834|ref|XP_011426743.1|PREDICTED: uncharacterized protein LOC105327812 [Crassostrea gigas]	XP_011426743	8.37E-06	49	54.6842	160	79	_	_	_	_	_
TR11268|c0_g1_i2	m.10197	651	8.93E-01	-2.28E+00	6.60E-01	4.17E-01	7.49E-01	NA	NA	NA	NA	NA	NA	NA	NA	NA	NA	NA	NA	NA	NA
TR11268|c0_g1_i3	m.10199	556	-1.21E+00	-2.91E+00	8.58E-01	3.54E-01	6.86E-01	low quality protein: rna-directed dna polymerase from mobile element jockey-like	185	gi|939297256|ref|XP_014267116.1|PREDICTED: uncharacterized protein LOC106675950 [Maylandia zebra]	XP_014267116	1.28E-05	48	53.5286	111	54	_	_	_	_	_
TR11268|c0_g1_i4	NA	653	-9.09E-01	-2.67E+00	4.56E-01	5.00E-01	8.29E-01	NA	NA	NA	NA	NA	NA	NA	NA	NA	NA	NA	NA	NA	NA
TR11269|c0_g1_i1	NA	360	3.64E+00	-2.56E+00	6.40E+00	1.14E-02	1.07E-01	NA	NA	NA	NA	NA	NA	NA	NA	NA	NA	NA	NA	NA	NA
TR1127|c0_g1_i1	NA	251	6.25E-01	-2.57E+00	2.55E-01	6.14E-01	9.10E-01	NA	NA	NA	NA	NA	NA	NA	NA	NA	NA	NA	NA	NA	NA
TR11270|c0_g1_i1	m.10205	895	-7.85E-02	5.37E+00	2.27E-01	6.34E-01	9.24E-01	n-acetylserotonin o-methyltransferase-like protein	214	gi|242021173|ref|XP_002431020.1|maf protein, putative [Pediculus humanus corporis] >gi|212516249|gb|EEB18282.1| maf protein, putative [Pediculus humanus corporis]	XP_002431020	3.17E-53	65	181.415	209	136	_	_	_	_	_
TR11271|c0_g1_i1	m.10209	787	2.04E+00	-2.19E+00	3.41E+00	6.46E-02	3.18E-01	reverse partial	233	gi|33301425|gb|AAP69990.1|ORF2 [Girardia tigrina]	AAP69990	2.20E-25	54	115.931	190	104	_	_	_	_	_
TR11271|c0_g2_i1	NA	787	-7.84E-01	-2.61E+00	3.55E-01	5.51E-01	8.74E-01	NA	NA	NA	NA	NA	NA	NA	NA	NA	NA	NA	NA	NA	NA
TR11272|c0_g1_i1	NA	289	-1.19E+00	-2.65E+00	7.72E-01	3.80E-01	7.14E-01	NA	NA	NA	NA	NA	NA	NA	NA	NA	NA	NA	NA	NA	NA
TR11273|c0_g1_i1	NA	352	2.33E+00	-2.80E+00	2.61E+00	1.06E-01	4.11E-01	NA	NA	NA	NA	NA	NA	NA	NA	NA	NA	NA	NA	NA	NA
TR11274|c0_g1_i1	m.10211	323	-2.31E-01	7.85E+00	1.13E+00	2.88E-01	6.02E-01	NA	NA	NA	NA	NA	NA	NA	NA	NA	NA	NA	NA	NA	NA
TR11275|c0_g1_i1	m.10212	1271	-6.25E-02	5.29E+00	1.04E-01	7.47E-01	9.95E-01	adenylate kinase 1	199	gi|758999103|ref|XP_011395035.1|hypothetical protein NCU12069 [Neurospora crassa OR74A] >gi|553134825|gb|ESA42098.1| hypothetical protein NCU12069 [Neurospora crassa OR74A] >gi|725983819|gb|KHE86819.1| P-loop containing nucleoside triphosphate hydrolase protein [Neurospora crassa]	XP_011395035	1.10E-15	50	84.7297	168	84	_	_	_	_	_
TR11276|c0_g1_i1	NA	491	-2.39E-01	3.55E+00	7.14E-01	3.98E-01	7.32E-01	NA	NA	NA	NA	NA	NA	NA	NA	NA	NA	NA	NA	NA	NA
TR11277|c0_g1_i1	NA	539	1.36E+00	-2.64E+00	1.01E+00	3.15E-01	6.39E-01	NA	NA	NA	NA	NA	NA	NA	NA	NA	NA	NA	NA	NA	NA
TR11277|c1_g1_i1	NA	345	7.57E-02	-2.65E+00	3.23E-03	9.55E-01	1.00E+00	NA	NA	NA	NA	NA	NA	NA	NA	NA	NA	NA	NA	NA	NA
TR11278|c0_g1_i1	m.10215	486	-5.71E-01	-2.71E+00	1.82E-01	6.69E-01	9.43E-01	NA	NA	NA	NA	NA	NA	NA	NA	NA	NA	NA	NA	NA	NA
TR11278|c1_g1_i1	NA	321	1.47E+00	-2.58E+00	1.28E+00	2.58E-01	5.66E-01	NA	NA	NA	NA	NA	NA	NA	NA	NA	NA	NA	NA	NA	NA
TR11279|c0_g1_i1	m.10217	2487	-2.26E-01	5.45E+00	1.93E+00	1.65E-01	5.14E-01	eh domain-containing protein 1	534	gi|676489063|ref|XP_009064815.1|hypothetical protein LOTGIDRAFT_196647 [Lottia gigantea] >gi|556095793|gb|ESO84446.1| hypothetical protein LOTGIDRAFT_196647 [Lottia gigantea]	XP_009064815	0	76	646.351	522	401	K12483	EHD1		EH domain-containing protein 1	ko04144 Endocytosis
TR1128|c0_g1_i1	NA	238	1.71E+00	-2.87E+00	1.45E+00	2.29E-01	5.66E-01	NA	NA	NA	NA	NA	NA	NA	NA	NA	NA	NA	NA	NA	NA
TR11280|c0_g1_i1	NA	276	1.54E+00	-2.88E+00	1.33E+00	2.49E-01	5.66E-01	NA	NA	NA	NA	NA	NA	NA	NA	NA	NA	NA	NA	NA	NA
TR11281|c0_g1_i1	NA	290	0.00E+00	-2.97E+00	0.00E+00	1.00E+00	1.00E+00	NA	NA	NA	NA	NA	NA	NA	NA	NA	NA	NA	NA	NA	NA
TR11282|c0_g1_i1	NA	404	7.57E-02	-2.65E+00	3.23E-03	9.55E-01	1.00E+00	NA	NA	NA	NA	NA	NA	NA	NA	NA	NA	NA	NA	NA	NA
TR11283|c0_g1_i1	NA	585	2.44E+00	-1.79E+00	6.45E+00	1.11E-02	1.04E-01	NA	NA	NA	NA	NA	NA	NA	NA	NA	NA	NA	NA	NA	NA
TR11284|c0_g1_i1	NA	334	-2.72E+00	-2.72E+00	3.41E+00	6.48E-02	3.18E-01	NA	NA	NA	NA	NA	NA	NA	NA	NA	NA	NA	NA	NA	NA
TR11285|c0_g1_i1	NA	284	0.00E+00	-2.97E+00	0.00E+00	1.00E+00	1.00E+00	NA	NA	NA	NA	NA	NA	NA	NA	NA	NA	NA	NA	NA	NA
TR11285|c0_g2_i1	NA	284	1.54E+00	-2.88E+00	1.33E+00	2.49E-01	5.66E-01	NA	NA	NA	NA	NA	NA	NA	NA	NA	NA	NA	NA	NA	NA
TR11286|c0_g1_i1	NA	275	0.00E+00	-2.97E+00	0.00E+00	1.00E+00	1.00E+00	NA	NA	NA	NA	NA	NA	NA	NA	NA	NA	NA	NA	NA	NA
TR11287|c0_g1_i1	NA	253	0.00E+00	-2.97E+00	0.00E+00	1.00E+00	1.00E+00	NA	NA	NA	NA	NA	NA	NA	NA	NA	NA	NA	NA	NA	NA
TR11288|c0_g1_i1	m.10222	1012	-2.30E+00	-1.11E+00	7.75E+00	5.38E-03	5.99E-02	nervana 2	315	gi|684411501|ref|XP_009176413.1|hypothetical protein T265_11482 [Opisthorchis viverrini] >gi|663043441|gb|KER19840.1| hypothetical protein T265_11482 [Opisthorchis viverrini]	XP_009176413	5.48E-52	55	185.267	292	163	_	_	_	_	_
TR11289|c0_g1_i1	NA	282	-3.07E+00	-2.65E+00	4.32E+00	3.78E-02	2.42E-01	NA	NA	NA	NA	NA	NA	NA	NA	NA	NA	NA	NA	NA	NA
TR11289|c1_g1_i1	NA	282	-1.54E+00	-2.88E+00	1.26E+00	2.61E-01	5.66E-01	NA	NA	NA	NA	NA	NA	NA	NA	NA	NA	NA	NA	NA	NA
TR1129|c0_g1_i1	NA	286	1.67E+00	-2.88E+00	1.42E+00	2.33E-01	5.66E-01	NA	NA	NA	NA	NA	NA	NA	NA	NA	NA	NA	NA	NA	NA
TR1129|c1_g1_i1	m.1017	346	-1.54E+00	-2.88E+00	1.26E+00	2.61E-01	5.66E-01	NA	NA	NA	NA	NA	NA	NA	NA	NA	NA	NA	NA	NA	NA
TR11290|c0_g1_i1	NA	535	-2.33E+00	-2.38E+00	3.91E+00	4.80E-02	2.76E-01	NA	NA	NA	NA	NA	NA	NA	NA	NA	NA	NA	NA	NA	NA
TR11291|c0_g1_i1	NA	232	1.67E+00	-2.88E+00	1.42E+00	2.33E-01	5.66E-01	NA	NA	NA	NA	NA	NA	NA	NA	NA	NA	NA	NA	NA	NA
TR11291|c0_g2_i1	NA	323	0.00E+00	-2.97E+00	0.00E+00	1.00E+00	1.00E+00	NA	NA	NA	NA	NA	NA	NA	NA	NA	NA	NA	NA	NA	NA
TR11292|c0_g1_i1	m.10225	605	-4.04E-02	2.94E+00	1.21E-02	9.12E-01	1.00E+00	microtubule-actin cross-linking factor 1 isoform x1	201	gi|957821049|ref|XP_014680836.1|PREDICTED: plectin-like [Priapulus caudatus]	XP_014680836	1.22E-16	55	89.3521	211	118	_	_	_	_	_
TR11293|c0_g1_i1	NA	266	2.37E+00	-2.80E+00	2.66E+00	1.03E-01	4.11E-01	NA	NA	NA	NA	NA	NA	NA	NA	NA	NA	NA	NA	NA	NA
TR11294|c0_g1_i1	m.10227	280	1.31E+01	6.65E+00	4.55E+02	5.78E-101	1.54E-98	NA	NA	NA	NA	NA	NA	NA	NA	NA	NA	NA	NA	NA	NA
TR11295|c0_g1_i1	m.10228	950	7.51E-01	5.85E+00	1.89E+01	1.37E-05	2.91E-04	proliferating cell nuclear antigen	260	gi|58652022|dbj|BAD89370.1|proliferating cell nuclear antigen [Dugesia japonica]	BAD89370	4.05E-157	95	450.284	259	247	K04802	PCNA		proliferating cell nuclear antigen	ko03030 DNA replication//ko03410 Base excision repair//ko03420 Nucleotide excision repair//ko03430 Mismatch repair//ko04110 Cell cycle//ko05161 Hepatitis B//ko05166 HTLV-I infection
TR11296|c0_g1_i1	m.10230	1757	-1.51E+00	7.81E+00	3.27E+01	1.10E-08	3.30E-07	5-aminolevulinate erythroid- mitochondrial-like isoform x1	496	gi|844836948|ref|XP_012792364.1|5-aminolevulinate synthase, nonspecific, mitochondrial [Schistosoma haematobium] >gi|685956417|gb|KGB32601.1| 5-aminolevulinate synthase, nonspecific, mitochondrial [Schistosoma haematobium]	XP_012792364	0	81	575.089	403	328	K00643	E2.3.1.37	ALAS	5-aminolevulinate synthase [EC:2.3.1.37]	ko00260 Glycine, serine and threonine metabolism//ko00860 Porphyrin and chlorophyll metabolism
TR11297|c0_g1_i1	m.10234	688	-4.43E-01	8.00E+00	4.58E+00	3.24E-02	2.20E-01	atp subunit d	181	gi|226468682|emb|CAX76369.1|ATP synthase, subunit d [Schistosoma japonicum]	CAX76369	1.32E-19	56	92.0485	139	79	_	_	_	_	_
TR11298|c0_g1_i1	m.10235	821	4.15E-02	9.27E+00	2.59E-02	8.72E-01	1.00E+00	large subunit ribosomal protein l10e	219	gi|674591709|emb|CDS29467.1|ribosomal protein L10 [Hymenolepis microstoma]	CDS29467	1.20E-118	83	349.362	216	181	K02866	RP-L10e	RPL10	large subunit ribosomal protein L10e	ko03010 Ribosome
TR11299|c0_g1_i1	m.10236	250	-2.07E+00	-2.82E+00	2.06E+00	1.51E-01	4.85E-01	NA	NA	NA	NA	NA	NA	NA	NA	NA	NA	NA	NA	NA	NA
TR11299|c0_g2_i1	m.10240	665	2.07E+00	-2.14E+00	3.94E+00	4.71E-02	2.74E-01	NA	NA	NA	NA	NA	NA	NA	NA	NA	NA	NA	NA	NA	NA
TR113|c0_g1_i1	NA	518	-2.34E-01	-1.86E+00	5.52E-02	8.14E-01	1.00E+00	NA	NA	NA	NA	NA	NA	NA	NA	NA	NA	NA	NA	NA	NA
TR113|c0_g2_i1	NA	246	0.00E+00	-2.97E+00	0.00E+00	1.00E+00	1.00E+00	NA	NA	NA	NA	NA	NA	NA	NA	NA	NA	NA	NA	NA	NA
TR1130|c1_g1_i1	m.1018	293	-7.26E-01	-2.72E+00	2.66E-01	6.06E-01	9.09E-01	NA	NA	NA	NA	NA	NA	NA	NA	NA	NA	NA	NA	NA	NA
TR11300|c0_g1_i1	NA	287	8.59E-01	-2.84E+00	3.03E-01	5.82E-01	8.94E-01	NA	NA	NA	NA	NA	NA	NA	NA	NA	NA	NA	NA	NA	NA
TR11300|c0_g2_i1	NA	287	5.65E-01	-2.62E+00	2.16E-01	6.42E-01	9.28E-01	NA	NA	NA	NA	NA	NA	NA	NA	NA	NA	NA	NA	NA	NA
TR11301|c0_g1_i1	NA	408	-1.65E+00	-2.57E+00	1.65E+00	1.99E-01	5.66E-01	NA	NA	NA	NA	NA	NA	NA	NA	NA	NA	NA	NA	NA	NA
TR11302|c0_g1_i1	m.10243	1284	1.18E+01	5.38E+00	6.91E+02	3.29E-152	3.66E-149	conserved hypothetical protein	298	gi|674575547|emb|CDS38834.1|conserved hypothetical protein [Echinococcus multilocularis]	CDS38834	3.69E-25	48	115.546	278	134	_	_	_	_	_
TR11303|c0_g1_i1	m.10244	391	8.99E-01	1.52E+00	3.45E+00	6.34E-02	3.16E-01	NA	NA	NA	NA	NA	NA	NA	NA	NA	NA	NA	NA	NA	NA
TR11304|c0_g1_i1	NA	230	-1.58E+00	-2.88E+00	1.29E+00	2.56E-01	5.66E-01	NA	NA	NA	NA	NA	NA	NA	NA	NA	NA	NA	NA	NA	NA
TR11304|c0_g2_i1	NA	230	0.00E+00	-2.97E+00	0.00E+00	1.00E+00	1.00E+00	NA	NA	NA	NA	NA	NA	NA	NA	NA	NA	NA	NA	NA	NA
TR11305|c0_g1_i1	NA	1858	3.21E+00	3.99E-01	1.70E+01	3.71E-05	7.36E-04	NA	NA	NA	NA	NA	NA	NA	NA	NA	NA	NA	NA	NA	NA
TR11305|c0_g2_i1	m.10249	1610	1.20E+00	1.69E-01	1.38E+00	2.40E-01	5.66E-01	mitotic phase inducer phosphatase	464	gi|953405804|ref|XP_014563960.1|mitotic phase inducer phosphatase [Ordospora colligata OC4] >gi|734519601|gb|KHN69918.1| mitotic phase inducer phosphatase [Ordospora colligata OC4]	XP_014563960	1.60E-31	57	132.109	154	88	K02555	MIH1		M-phase inducer tyrosine phosphatase [EC:3.1.3.48]	ko04011 MAPK signaling pathway - yeast//ko04111 Cell cycle - yeast
TR11305|c0_g2_i2	NA	1591	2.03E+00	2.56E+00	4.19E+01	9.52E-11	3.33E-09	NA	NA	NA	NA	NA	NA	NA	NA	NA	NA	NA	NA	NA	NA
TR11306|c0_g1_i1	NA	370	5.20E+00	-1.95E+00	1.57E+01	7.46E-05	1.41E-03	NA	NA	NA	NA	NA	NA	NA	NA	NA	NA	NA	NA	NA	NA
TR11307|c0_g1_i1	m.10256	1140	4.76E+00	1.20E+00	6.59E+01	4.76E-16	2.17E-14	aurora kinase a	334	gi|386783775|gb|AFJ24782.1|aurora kinase-1 [Schmidtea mediterranea]	AFJ24782	1.84E-72	63	238.424	282	180	_	_	_	_	_
TR11308|c0_g1_i1	NA	387	1.29E-01	-2.79E+00	5.51E-03	9.41E-01	1.00E+00	NA	NA	NA	NA	NA	NA	NA	NA	NA	NA	NA	NA	NA	NA
TR11308|c0_g2_i1	NA	373	1.56E+00	-2.58E+00	1.47E+00	2.25E-01	5.66E-01	NA	NA	NA	NA	NA	NA	NA	NA	NA	NA	NA	NA	NA	NA
TR11309|c0_g1_i1	m.10258	2326	1.95E-01	6.12E+00	1.49E+00	2.22E-01	5.66E-01	tho complex subunit 5 homolog	590	gi|762143318|ref|XP_011454907.1|PREDICTED: THO complex subunit 5 homolog isoform X2 [Crassostrea gigas] >gi|405964116|gb|EKC29636.1| THO complex subunit 5-like protein [Crassostrea gigas]	XP_011454907	8.22E-45	47	179.489	531	252	K13174	THOC5		THO complex subunit 5	ko03013 RNA transport
TR11309|c0_g1_i1	m.10259	2326	1.95E-01	6.12E+00	1.49E+00	2.22E-01	5.66E-01	v-type proton atpase subunit e 2	83	gi|674570657|emb|CDS43784.1|V type proton ATPase subunit e 1 [Echinococcus multilocularis]	CDS43784	2.76E-30	80	116.701	77	62	K02153	ATPeV0E	ATP6H	V-type H+-transporting ATPase subunit e	ko00190 Oxidative phosphorylation//ko04145 Phagosome//ko04721 Synaptic vesicle cycle//ko04966 Collecting duct acid secretion//ko05110 Vibrio cholerae infection//ko05120 Epithelial cell signaling in Helicobacter pylori infection//ko05323 Rheumatoid arthritis
TR1131|c0_g1_i1	m.1019	274	0.00E+00	-2.97E+00	0.00E+00	1.00E+00	1.00E+00	NA	NA	NA	NA	NA	NA	NA	NA	NA	NA	NA	NA	NA	NA
TR11310|c0_g1_i1	m.10263	1477	-1.96E-01	6.75E+00	1.52E+00	2.17E-01	5.66E-01	ras-related protein rab-1b	203	gi|676441927|ref|XP_009049642.1|hypothetical protein LOTGIDRAFT_201174 [Lottia gigantea] >gi|556111027|gb|ESO99678.1| hypothetical protein LOTGIDRAFT_201174 [Lottia gigantea]	XP_009049642	4.45E-117	89	343.969	203	182	K07874	RAB1A		Ras-related protein Rab-1A	ko05134 Legionellosis
TR11311|c0_g1_i1	NA	418	3.31E+00	-2.59E+00	5.23E+00	2.22E-02	1.73E-01	NA	NA	NA	NA	NA	NA	NA	NA	NA	NA	NA	NA	NA	NA
TR11312|c0_g1_i1	NA	623	4.75E+00	-2.31E+00	7.81E+00	5.19E-03	5.83E-02	NA	NA	NA	NA	NA	NA	NA	NA	NA	NA	NA	NA	NA	NA
TR11312|c0_g2_i1	m.10269	617	7.50E+00	-2.92E-01	4.60E+01	1.17E-11	4.33E-10	NA	NA	NA	NA	NA	NA	NA	NA	NA	NA	NA	NA	NA	NA
TR11313|c0_g1_i1	NA	271	0.00E+00	-2.97E+00	0.00E+00	1.00E+00	1.00E+00	NA	NA	NA	NA	NA	NA	NA	NA	NA	NA	NA	NA	NA	NA
TR11314|c0_g1_i1	m.10270	332	-6.64E-01	-2.71E+00	2.30E-01	6.32E-01	9.23E-01	fmrfamide-activated amiloride-sensitive sodium channel	96	gi|844847128|ref|XP_012794796.1|FMRFamide-activated amiloride-sensitive sodium channel [Schistosoma haematobium] >gi|685959189|gb|KGB35030.1| FMRFamide-activated amiloride-sensitive sodium channel [Schistosoma haematobium]	XP_012794796	1.20E-07	57	58.9214	80	46	_	_	_	_	_
TR11315|c0_g1_i1	m.10272	270	-5.51E-01	-2.83E+00	1.33E-01	7.15E-01	9.72E-01	NA	NA	NA	NA	NA	NA	NA	NA	NA	NA	NA	NA	NA	NA
TR11315|c0_g2_i1	NA	260	5.19E-01	-2.76E+00	1.30E-01	7.18E-01	9.75E-01	NA	NA	NA	NA	NA	NA	NA	NA	NA	NA	NA	NA	NA	NA
TR11316|c0_g1_i1	NA	291	1.71E+00	-2.87E+00	1.45E+00	2.29E-01	5.66E-01	NA	NA	NA	NA	NA	NA	NA	NA	NA	NA	NA	NA	NA	NA
TR11317|c0_g1_i1	NA	241	0.00E+00	-2.97E+00	0.00E+00	1.00E+00	1.00E+00	NA	NA	NA	NA	NA	NA	NA	NA	NA	NA	NA	NA	NA	NA
TR11318|c0_g1_i1	m.10274	300	-1.00E+00	-2.92E+00	6.59E-01	4.17E-01	7.49E-01	maverick integrase	66	gi|780617148|ref|XP_011699232.1|PREDICTED: uncharacterized protein LOC105456697 [Wasmannia auropunctata]	XP_011699232	3.43E-08	58	56.225	68	40	_	_	_	_	_
TR11318|c0_g2_i1	NA	335	-1.00E+00	-2.92E+00	6.59E-01	4.17E-01	7.49E-01	NA	NA	NA	NA	NA	NA	NA	NA	NA	NA	NA	NA	NA	NA
TR11319|c0_g1_i1	m.10278	762	5.67E-01	2.63E+00	3.01E+00	8.28E-02	3.77E-01	NA	NA	NA	NA	NA	NA	NA	NA	NA	NA	NA	NA	NA	NA
TR11319|c0_g2_i1	NA	753	-2.19E-01	1.69E+00	1.05E-01	7.45E-01	9.94E-01	NA	NA	NA	NA	NA	NA	NA	NA	NA	NA	NA	NA	NA	NA
TR1132|c0_g1_i1	NA	414	1.72E+00	-2.58E+00	1.60E+00	2.06E-01	5.66E-01	NA	NA	NA	NA	NA	NA	NA	NA	NA	NA	NA	NA	NA	NA
TR11320|c0_g1_i1	NA	246	-5.78E-01	-2.27E+00	3.27E-01	5.68E-01	8.83E-01	NA	NA	NA	NA	NA	NA	NA	NA	NA	NA	NA	NA	NA	NA
TR11321|c0_g1_i1	NA	691	0.00E+00	-2.97E+00	0.00E+00	1.00E+00	1.00E+00	NA	NA	NA	NA	NA	NA	NA	NA	NA	NA	NA	NA	NA	NA
TR11321|c0_g2_i1	m.10282	996	-3.71E-01	6.97E+00	3.21E+00	7.32E-02	3.45E-01	lethal 06225	111	gi|684395716|ref|XP_009171296.1|hypothetical protein T265_07495 [Opisthorchis viverrini] >gi|663048864|gb|KER24926.1| hypothetical protein T265_07495 [Opisthorchis viverrini]	XP_009171296	1.30E-28	71	111.309	82	59	K02140	ATPeFG	ATP5L	F-type H+-transporting ATPase subunit g	ko00190 Oxidative phosphorylation
TR11322|c0_g1_i1	m.10284	642	1.27E-01	3.29E+00	1.82E-01	6.70E-01	9.43E-01	vacuolar protein-sorting-associated protein 25	197	gi|908419994|ref|XP_013071330.1|PREDICTED: vacuolar protein-sorting-associated protein 25-like [Biomphalaria glabrata]	XP_013071330	6.37E-71	75	225.328	175	132	K12189	VPS25	EAP20	ESCRT-II complex subunit VPS25	ko04144 Endocytosis
TR11322|c0_g1_i2	NA	637	-3.84E-01	3.71E+00	2.48E+00	1.15E-01	4.17E-01	NA	NA	NA	NA	NA	NA	NA	NA	NA	NA	NA	NA	NA	NA
TR11323|c0_g1_i1	NA	235	-8.09E-01	-2.72E+00	3.17E-01	5.73E-01	8.87E-01	NA	NA	NA	NA	NA	NA	NA	NA	NA	NA	NA	NA	NA	NA
TR11323|c1_g1_i1	NA	426	-4.97E-01	-2.58E+00	1.75E-01	6.76E-01	9.47E-01	NA	NA	NA	NA	NA	NA	NA	NA	NA	NA	NA	NA	NA	NA
TR11324|c0_g1_i1	m.10286	765	9.06E+00	1.13E+00	8.58E+01	1.97E-20	1.07E-18	NA	NA	NA	NA	NA	NA	NA	NA	NA	NA	NA	NA	NA	NA
TR11325|c0_g1_i1	NA	314	-2.14E+00	-1.38E+00	6.28E+00	1.22E-02	1.13E-01	NA	NA	NA	NA	NA	NA	NA	NA	NA	NA	NA	NA	NA	NA
TR11325|c0_g2_i1	m.10288	1053	8.82E+00	4.36E+00	4.79E+02	3.11E-106	9.26E-104	NA	NA	NA	NA	NA	NA	NA	NA	NA	NA	NA	NA	NA	NA
TR11326|c0_g1_i1	m.10290	794	1.36E+00	-1.86E+00	2.07E+00	1.50E-01	4.83E-01	NA	NA	NA	NA	NA	NA	NA	NA	NA	NA	NA	NA	NA	NA
TR11327|c0_g1_i1	m.10292	840	3.05E-01	4.92E+00	2.39E+00	1.22E-01	4.18E-01	splicing factor 3b subunit 6-like protein	126	gi|674586105|emb|CDS34659.1|14 kda subunit splicing factor 3b [Hymenolepis microstoma]	CDS34659	1.31E-52	78	173.711	122	96	K12833	SF3B14		pre-mRNA branch site protein p14	ko03040 Spliceosome
TR11328|c0_g1_i1	m.10295	793	-1.96E-01	3.43E+00	2.55E-01	6.14E-01	9.10E-01	hypothetical protein DAPPUDRAFT_225508	165	gi|321467213|gb|EFX78204.1|hypothetical protein DAPPUDRAFT_225508 [Daphnia pulex]	EFX78204	2.06E-12	55	71.633	127	70	_	_	_	_	_
TR11329|c0_g1_i1	m.10296	1104	-2.04E-01	7.93E+00	9.98E-01	3.18E-01	6.42E-01	cd151 antigen	282	gi|358340044|dbj|GAA48017.1|tetraspanin-3 [Clonorchis sinensis]	GAA48017	5.92E-42	53	156.762	280	150	_	_	_	_	_
TR11329|c0_g1_i1	m.10297	1104	-2.04E-01	7.93E+00	9.98E-01	3.18E-01	6.42E-01	NA	NA	NA	NA	NA	NA	NA	NA	NA	NA	NA	NA	NA	NA
TR11329|c0_g1_i1	m.10298	1104	-2.04E-01	7.93E+00	9.98E-01	3.18E-01	6.42E-01	NA	NA	NA	NA	NA	NA	NA	NA	NA	NA	NA	NA	NA	NA
TR1133|c0_g1_i1	m.1021	514	-2.51E-01	-2.23E+00	5.76E-02	8.10E-01	1.00E+00	zinc finger protein gfi-1b isoform x2	164	gi|674070146|ref|XP_008842170.1|PREDICTED: zinc finger protein Gfi-1b isoform X2 [Nannospalax galili]	XP_008842170	5.17E-45	77	160.999	111	86	_	_	_	_	_
TR1133|c0_g2_i1	NA	616	3.14E+00	-2.23E+00	5.56E+00	1.83E-02	1.53E-01	NA	NA	NA	NA	NA	NA	NA	NA	NA	NA	NA	NA	NA	NA
TR11330|c0_g1_i1	NA	257	-2.29E+00	-2.79E+00	2.44E+00	1.18E-01	4.17E-01	NA	NA	NA	NA	NA	NA	NA	NA	NA	NA	NA	NA	NA	NA
TR11331|c0_g1_i1	NA	332	1.10E+00	-2.34E+00	5.61E-01	4.54E-01	7.83E-01	NA	NA	NA	NA	NA	NA	NA	NA	NA	NA	NA	NA	NA	NA
TR11331|c0_g2_i1	NA	380	5.62E-01	-2.47E+00	2.91E-01	5.90E-01	8.97E-01	NA	NA	NA	NA	NA	NA	NA	NA	NA	NA	NA	NA	NA	NA
TR11332|c0_g1_i1	m.10299	462	-3.78E-01	3.14E+00	2.09E+00	1.49E-01	4.80E-01	NA	NA	NA	NA	NA	NA	NA	NA	NA	NA	NA	NA	NA	NA
TR11333|c0_g1_i1	NA	964	-6.65E-02	-1.67E+00	2.45E-03	9.61E-01	1.00E+00	NA	NA	NA	NA	NA	NA	NA	NA	NA	NA	NA	NA	NA	NA
TR11334|c0_g1_i1	NA	1108	9.32E+00	1.38E+00	9.89E+01	2.64E-23	1.55E-21	NA	NA	NA	NA	NA	NA	NA	NA	NA	NA	NA	NA	NA	NA
TR11335|c0_g1_i1	NA	609	1.67E+00	-2.88E+00	1.42E+00	2.33E-01	5.66E-01	NA	NA	NA	NA	NA	NA	NA	NA	NA	NA	NA	NA	NA	NA
TR11335|c0_g2_i1	m.10302	612	1.54E+00	-2.88E+00	1.33E+00	2.49E-01	5.66E-01	general transcription factor ii-i repeat domain-containing protein 2-like	81	gi|641762187|ref|XP_008166594.1|PREDICTED: LOW QUALITY PROTEIN: general transcription factor II-I repeat domain-containing protein 2B-like [Chrysemys picta bellii]	XP_008166594	7.37E-31	87	123.25	77	67	_	_	_	_	_
TR11336|c0_g1_i1	NA	413	-1.03E+00	4.25E-01	2.45E+00	1.18E-01	4.17E-01	NA	NA	NA	NA	NA	NA	NA	NA	NA	NA	NA	NA	NA	NA
TR11336|c0_g2_i1	m.10304	415	-4.42E-02	1.13E-01	3.41E-03	9.53E-01	1.00E+00	NA	NA	NA	NA	NA	NA	NA	NA	NA	NA	NA	NA	NA	NA
TR11336|c0_g3_i1	m.10305	917	-6.51E-01	3.46E+00	3.63E+00	5.67E-02	3.00E-01	monoacylglycerol lipase abhd12	281	gi|524897127|ref|XP_005105030.1|PREDICTED: monoacylglycerol lipase ABHD12-like [Aplysia californica]	XP_005105030	5.39E-55	58	194.126	279	162	_	_	_	_	_
TR11336|c0_g4_i1	NA	915	-5.98E-01	3.37E+00	3.99E+00	4.59E-02	2.71E-01	NA	NA	NA	NA	NA	NA	NA	NA	NA	NA	NA	NA	NA	NA
TR11337|c0_g1_i1	NA	446	-2.40E-01	-2.75E+00	3.42E-02	8.53E-01	1.00E+00	NA	NA	NA	NA	NA	NA	NA	NA	NA	NA	NA	NA	NA	NA
TR11337|c0_g2_i1	NA	445	1.50E+00	-2.75E+00	1.02E+00	3.11E-01	6.34E-01	NA	NA	NA	NA	NA	NA	NA	NA	NA	NA	NA	NA	NA	NA
TR11338|c0_g1_i1	m.10307	578	1.30E+01	6.63E+00	6.95E+02	4.69E-153	5.52E-150	high mobility hmg1 hmg2	120	gi|674576637|emb|CDS37074.1|High mobility group, HMG1 HMG2 [Echinococcus multilocularis]	CDS37074	2.12E-09	55	61.6178	96	53	_	_	_	_	_
TR11339|c0_g1_i1	NA	299	1.54E+00	-2.88E+00	1.33E+00	2.49E-01	5.66E-01	NA	NA	NA	NA	NA	NA	NA	NA	NA	NA	NA	NA	NA	NA
TR1134|c0_g1_i1	NA	265	0.00E+00	-2.97E+00	0.00E+00	1.00E+00	1.00E+00	NA	NA	NA	NA	NA	NA	NA	NA	NA	NA	NA	NA	NA	NA
TR11340|c0_g1_i1	m.10309	678	6.59E-01	-1.53E+00	5.27E-01	4.68E-01	7.99E-01	NA	NA	NA	NA	NA	NA	NA	NA	NA	NA	NA	NA	NA	NA
TR11340|c0_g2_i1	NA	677	-1.08E+00	-1.43E+00	1.41E+00	2.35E-01	5.66E-01	NA	NA	NA	NA	NA	NA	NA	NA	NA	NA	NA	NA	NA	NA
TR11341|c0_g1_i1	m.10312	293	1.02E+00	-1.99E+00	7.07E-01	4.01E-01	7.34E-01	NA	NA	NA	NA	NA	NA	NA	NA	NA	NA	NA	NA	NA	NA
TR11342|c0_g1_i1	m.10314	238	1.54E+00	-2.88E+00	1.33E+00	2.49E-01	5.66E-01	NA	NA	NA	NA	NA	NA	NA	NA	NA	NA	NA	NA	NA	NA
TR11342|c0_g1_i1	m.10313	238	1.54E+00	-2.88E+00	1.33E+00	2.49E-01	5.66E-01	zinc finger mym-type protein 6-like	51	gi|641659174|ref|XP_008180987.1|PREDICTED: putative protein FAM200B [Acyrthosiphon pisum]	XP_008180987	8.70E-08	73	55.8398	49	36	_	_	_	_	_
TR11343|c0_g1_i1	NA	246	-7.22E-02	-2.80E+00	5.69E-04	9.81E-01	1.00E+00	NA	NA	NA	NA	NA	NA	NA	NA	NA	NA	NA	NA	NA	NA
TR11344|c0_g1_i1	m.10315	1699	-1.95E-01	6.44E+00	1.21E+00	2.72E-01	5.81E-01	sorting nexin-6	423	gi|919064884|ref|XP_013414079.1|PREDICTED: sorting nexin-6-like [Lingula anatina]	XP_013414079	4.68E-161	77	472.626	380	296	K17920	SNX5_6_32		sorting nexin-5/6/32	ko04144 Endocytosis
TR11345|c0_g1_i1	NA	351	-8.63E-01	-2.76E+00	3.77E-01	5.39E-01	8.64E-01	NA	NA	NA	NA	NA	NA	NA	NA	NA	NA	NA	NA	NA	NA
TR11345|c0_g2_i1	m.10319	411	-1.33E+00	-1.37E+00	1.76E+00	1.85E-01	5.53E-01	X1.B.F11.1	79	gi|568219398|gb|AHD24748.1|X1.B.F11.1 [Schmidtea mediterranea]	AHD24748	5.35E-11	56	63.5438	79	45	_	_	_	_	_
TR11345|c0_g3_i1	NA	411	-8.72E-01	8.12E-01	3.83E+00	5.02E-02	2.81E-01	NA	NA	NA	NA	NA	NA	NA	NA	NA	NA	NA	NA	NA	NA
TR11346|c0_g1_i1	NA	874	-1.24E+00	1.36E+00	4.52E+00	3.35E-02	2.24E-01	NA	NA	NA	NA	NA	NA	NA	NA	NA	NA	NA	NA	NA	NA
TR11346|c0_g2_i1	m.10324	873	-8.73E-01	4.91E+00	2.60E+01	3.50E-07	9.14E-06	prohormone 4	178	gi|350645051|emb|CCD60233.1|hypothetical protein Smp_121660 [Schistosoma mansoni]	CCD60233	2.96E-58	68	193.356	179	122	_	_	_	_	_
TR11347|c0_g1_i1	m.10327	972	8.45E-01	6.26E+00	2.71E+01	1.98E-07	5.31E-06	derlin-1-like	253	gi|291229510|ref|XP_002734718.1|PREDICTED: derlin-1-like [Saccoglossus kowalevskii]	XP_002734718	1.28E-118	84	352.058	233	197	K11519	DERL1		Derlin-1	ko04141 Protein processing in endoplasmic reticulum//ko05014 Amyotrophic lateral sclerosis (ALS)
TR11348|c0_g1_i1	NA	271	-1.58E+00	-2.88E+00	1.29E+00	2.56E-01	5.66E-01	NA	NA	NA	NA	NA	NA	NA	NA	NA	NA	NA	NA	NA	NA
TR11349|c0_g1_i1	NA	250	2.79E+00	-2.72E+00	3.69E+00	5.48E-02	2.98E-01	NA	NA	NA	NA	NA	NA	NA	NA	NA	NA	NA	NA	NA	NA
TR11349|c1_g1_i1	NA	693	-1.63E+00	-2.56E+00	1.10E+00	2.95E-01	6.12E-01	NA	NA	NA	NA	NA	NA	NA	NA	NA	NA	NA	NA	NA	NA
TR11349|c2_g1_i1	NA	300	3.00E+00	-2.71E+00	4.11E+00	4.26E-02	2.57E-01	NA	NA	NA	NA	NA	NA	NA	NA	NA	NA	NA	NA	NA	NA
TR1135|c0_g1_i1	NA	452	-1.40E-02	-2.51E+00	1.08E-07	1.00E+00	1.00E+00	NA	NA	NA	NA	NA	NA	NA	NA	NA	NA	NA	NA	NA	NA
TR1135|c0_g2_i1	NA	452	3.70E+00	-2.49E+00	6.10E+00	1.35E-02	1.21E-01	NA	NA	NA	NA	NA	NA	NA	NA	NA	NA	NA	NA	NA	NA
TR11350|c0_g1_i1	m.10331	242	-3.70E-01	-2.45E+00	8.96E-02	7.65E-01	1.00E+00	slc15a- partial	80	gi|847028048|gb|AKN21494.1|slc15a-8 [Schmidtea mediterranea]	AKN21494	4.69E-12	70	70.4774	79	56	_	_	_	_	_
TR11351|c0_g1_i1	NA	256	1.31E-01	-2.79E+00	5.70E-03	9.40E-01	1.00E+00	NA	NA	NA	NA	NA	NA	NA	NA	NA	NA	NA	NA	NA	NA
TR11352|c0_g1_i1	NA	287	1.67E+00	-2.88E+00	1.42E+00	2.33E-01	5.66E-01	NA	NA	NA	NA	NA	NA	NA	NA	NA	NA	NA	NA	NA	NA
TR11353|c0_g1_i1	m.10332	756	1.23E+01	5.93E+00	7.46E+02	2.76E-164	6.10E-161	mpv17-like protein 2	199	gi|358255678|dbj|GAA57359.1|Mpv17-like protein 2 [Clonorchis sinensis]	GAA57359	3.05E-22	44	100.908	205	92	_	_	_	_	_
TR11354|c0_g1_i1	m.10334	526	1.25E+00	2.83E+00	1.63E+01	5.34E-05	1.03E-03	ribonuclease h2 subunit c	117	gi|646700529|gb|KDR10639.1|Ribonuclease H2 subunit C [Zootermopsis nevadensis]	KDR10639	3.32E-05	50	49.2914	118	59	_	_	_	_	_
TR11355|c0_g1_i1	NA	375	-1.03E-01	-2.81E+00	5.66E-03	9.40E-01	1.00E+00	NA	NA	NA	NA	NA	NA	NA	NA	NA	NA	NA	NA	NA	NA
TR11355|c0_g2_i1	NA	375	2.23E+00	-2.39E+00	3.22E+00	7.27E-02	3.43E-01	NA	NA	NA	NA	NA	NA	NA	NA	NA	NA	NA	NA	NA	NA
TR11356|c0_g1_i1	m.10335	561	1.21E+00	-2.65E+00	8.28E-01	3.63E-01	6.95E-01	NA	NA	NA	NA	NA	NA	NA	NA	NA	NA	NA	NA	NA	NA
TR11357|c0_g1_i1	m.10336	542	-1.42E-01	2.02E+00	1.61E-01	6.89E-01	9.55E-01	NA	NA	NA	NA	NA	NA	NA	NA	NA	NA	NA	NA	NA	NA
TR11358|c0_g1_i1	NA	416	-2.25E+00	-2.80E+00	2.40E+00	1.22E-01	4.18E-01	NA	NA	NA	NA	NA	NA	NA	NA	NA	NA	NA	NA	NA	NA
TR11359|c0_g1_i1	m.10337	273	-2.31E+00	-2.79E+00	2.46E+00	1.17E-01	4.17E-01	NA	NA	NA	NA	NA	NA	NA	NA	NA	NA	NA	NA	NA	NA
TR1136|c0_g1_i1	m.1025	771	4.88E-01	3.91E+00	4.42E+00	3.55E-02	2.32E-01	upf0556 protein c19orf10 homolog	157	gi|844879274|ref|XP_012802430.1|UPF0556 protein C19orf10-like protein, partial [Schistosoma haematobium] >gi|685936459|gb|KGB31531.1| UPF0556 protein C19orf10-like protein, partial [Schistosoma haematobium]	XP_012802430	2.08E-27	59	111.309	133	79	_	_	_	_	_
TR11360|c0_g1_i1	NA	484	2.69E-01	-2.37E+00	4.59E-02	8.30E-01	1.00E+00	NA	NA	NA	NA	NA	NA	NA	NA	NA	NA	NA	NA	NA	NA
[truncated: 184,103 more rows]
